# Supplementary material for: The TDG protein environment connects active DNA demethylation with chromatin and RNA biology
Source: Cell Mol Life Sci. 2025 Nov 25;83(1):15. doi: 10.1007/s00018-025-05943-y (PMC12748351; doi:10.1007/s00018-025-05943-y)
Supplement: Supplementary file 2 — Supplementary file2 (XLSX 13 KB) [file 18_2025_5943_MOESM2_ESM.xlsx]

## Sheet: Suppl. Table S1
Supplementary Table S1: Primers and oligo
This table consists of two sheets: one listing the primer sequences and the other detailing the oligonucleotide sequences used for the base-releasem, EMSA and RNA-immunoprecipitation assays.

## Sheet: BER assay oligonucleotides
Oligo
Nr	Oligonucleotide Name	Sequence
1	RNA-Subs30lX-F	FAM- GGUUUGAGGUXGACAUCGGAUCCAUGGUAC
		X = T, Inosine, C
2	RNA-Subs30uG	GUACCAUGGAUCCGAUGUCGACCUCAAACC
3	Subs25uG	GAUCCGAUGUCGACCUCAAACCUAG
4	Subs60uG	TAGACATTGCCCTCGAGGTACCATGGATCCGATGTCGACCTCAAACCTAGACGAATTCCG
5	Subs60lX-F	FAM-CGGAATTCGTCTAGGTTTGAGGTXGACATCGGATCCATGGTACCTCGAGGGCAATGTCTA
		X=C,U, T, 5mC, 5hmC or 5caC
6	Subs60uG R-loop	TAGACATTGCCCTCGAGGTACCATATCGAATCCTGATCAACACCCAACCGACGAATTCCG

## Sheet: RIP Primers
Primers
noncoding RNA	Forward	Reverse
Kcnq1ot1	GCA GAG AAA AGC ACA CTA AGG TGT A	GGC CTC ATT TTG GAT TAC TTC G
Malat1	GCC TTT ACT TAT CAC TCA TTC ACC A	CCA GCC TGG CAG TGT GAT G
Neat1	TTC CCT ACT CTT GCC CCT CA	TCA GGG TGT CCT CCA CCT TT
Sra1	GGC ACT GCT AGT GCA AGA ACT TTT	CCA CCA TCC ACT GAC TGA CCT
