# Supplementary material for: The TDG protein environment connects active DNA demethylation with chromatin and RNA biology
Source: Cell Mol Life Sci. 2025 Nov 25;83(1):15. doi: 10.1007/s00018-025-05943-y (PMC12748351; doi:10.1007/s00018-025-05943-y)
Supplement: Supplementary file 3 — Supplementary file3 (XLSX 879 KB) [file 18_2025_5943_MOESM3_ESM.xlsx]

## Sheet: Suppl. Table S2
Supplementary Table S2: TDG-BioID2-MS data in HEK293T cells
This table contains a list of proteins identified through MS
Columns H-Q contain normalized intensity values
Columns AB,AE contains the Fold Change (Log2FC) of TDG-BirA* against each control
Columns AF-AI contains the p-value of TDG-BirA* against each control
Columns AK-AM contains the q-value of TDG-BirA* against each control
Column AO contain FTestQvalue, which was used as cutoff for significant proteins

## Sheet: TDG-BIOID2-MS in HEK293T
proteinName	ac	geneName	proteinDescription	idScore	idQValue	nbPeptides	TDG-BIRA_1	TDG-BIRA_2	TDG-BIRA_NO biotin_1	DG-BIRA_NO biotin_2	NLS-BIRA_1	NLS-BIRA_2	H4-BIRA_1	H4-BIRA_2	NO BIRA_1	NO BIRA_2	medianInt_mTDG_induced	medianInt_mTDG_uninduced	medianInt_H4	medianInt_NLS_BirA	medianInt_wild_type	cv_mTDG_induced	cv_mTDG_uninduced	cv_H4	cv_NLS_BirA	cv_wild_type	log2ratio_mTDG_NO biotin	log2ratio_H4-BIrA	log2ratio_NLS_BirA	log2ratio_NO BirA	pValue_mTDG_NO biotin	pValue_H4	pValue_NLS_BirA	pValue_NO BirA	qValue_mTDG_NO biotin	qValue_H4	qValue_NLS_BirA	qValue_NO BirA	FTestPValue	FTestQValue
sp|O95997|PTTG1_HUMAN	O95997	PTTG1	Securin OS=Homo sapiens OX=9606 GN=PTTG1 PE=1 SV=1	88.69	0	2	0.696363	0.887381	16.8716	14.1416	3091.74	2045.7	37.8454	80.0001	0.696363	13.3789	0.791872	15.5066	2568.72	58.9227	7.03763	0.170571	0.12449	0.287949	0.50588	1.27428	-4.29643	-11.6435	-6.12922	-1.95713	0.000339513	1.8751e-05	0.000532198	0.305554	0.0470347	0.028614	0.0545332	0.413642	0.000330568	0.00410031
sp|Q9H444|CHM4B_HUMAN	Q9H444	CHMP4B	Charged multivesicular body protein 4b OS=Homo sapiens OX=9606 GN=CHMP4B PE=1 SV=1	39.78	0.00406918	1	93.5828	0.348181	0.348181	1.42179	155.285	278.925	111.362	87.5284	0.348181	0.348181	46.9655	0.884983	217.105	99.445	0.348181	1.40373	0.857816	0.402694	0.169466	0	3.02023	-5.18821	-4.11235	4.03513	0.406183	0.180406	0.269357	0.265863	0.52087	0.412742	0.477951	0.372892	0.0181086	0.052922
sp|Q68D10|SPT2_HUMAN	Q68D10	SPTY2D1	Protein SPT2 homolog OS=Homo sapiens OX=9606 GN=SPTY2D1 PE=1 SV=3	66.51	0.0013587	2	182.55	244.004	542.69	488.972	3296.39	3413.69	2268.3	3028.68	265.144	318.627	213.277	515.831	3355.04	2648.49	291.885	0.203746	0.073637	0.0247226	0.20301	0.129565	-1.28734	-3.99044	-3.63448	-0.461722	0.0173784	0.000347636	0.000581536	0.233757	0.0872833	0.0730474	0.0545332	0.339727	7.04562e-06	0.000654927
sp|O43159|RRP8_HUMAN	O43159	RRP8	Ribosomal RNA-processing protein 8 OS=Homo sapiens OX=9606 GN=RRP8 PE=1 SV=2	62.86	0.00130719	1	10.0768	42.8878	161.074	71.0298	770.608	663.986	366.799	176.884	184.842	228.817	26.4823	116.052	717.297	271.842	206.829	0.876088	0.548641	0.105107	0.494001	0.150341	-2.36323	-5.1047	-3.61502	-3.30637	0.0784238	0.00571651	0.0234913	0.0216259	0.17305	0.0980157	0.135356	0.0860902	0.00300894	0.0165167
sp|Q13442|HAP28_HUMAN	Q13442	PDAP1	28 kDa heat- and acid-stable phosphoprotein OS=Homo sapiens OX=9606 GN=PDAP1 PE=1 SV=1	521.69	0	11	2518.54	2880.87	1616.82	1649.65	19558.6	28366.6	30009.9	34990.3	1425.17	1215.51	2699.7	1633.23	23962.6	32500.1	1320.34	0.0948995	0.0142129	0.259912	0.108361	0.112288	0.721887	-3.12838	-3.58858	1.0332	0.0570073	0.00118829	0.000208234	0.0277869	0.141452	0.0730474	0.0545332	0.0927467	2.01292e-06	0.000438817
sp|Q13155|AIMP2_HUMAN	Q13155	AIMP2	Aminoacyl tRNA synthase complex-interacting multifunctional protein 2 OS=Homo sapiens OX=9606 GN=AIMP2 PE=1 SV=2	61.22	0.001287	1	32.3276	0.348181	0.348181	15.8005	77.8804	50.5424	30.3393	52.1834	0.348181	145.613	16.3379	8.07436	64.2114	41.2614	72.9804	1.38407	1.35323	0.301051	0.374348	1.40747	0.516396	-4.225	-3.56802	-1.08565	0.883698	0.178809	0.245421	0.8066	0.912397	0.41032	0.45122	0.854772	0.560245	0.631414
sp|O75683|SURF6_HUMAN	O75683	SURF6	Surfeit locus protein 6 OS=Homo sapiens OX=9606 GN=SURF6 PE=1 SV=3	222.18	0	7	1399.59	2015.42	2570.79	2037.8	2313.82	2916.81	20397.7	18895.6	4864.71	4332.69	1707.5	2304.29	2615.32	19646.6	4598.7	0.255027	0.163556	0.16303	0.0540608	0.0818033	-0.44657	-0.629296	-3.54712	-1.45077	0.271837	0.140984	0.000520804	0.0162234	0.398575	0.372864	0.0545332	0.0754881	5.26744e-05	0.00135993
sp|Q9NX46|ARHL2_HUMAN	Q9NX46	ADPRHL2	ADP-ribose glycohydrolase ARH3 OS=Homo sapiens OX=9606 GN=ADPRHL2 PE=1 SV=1	53.18	0	1	20.4097	13.5818	120.878	25.8801	264.922	144.076	212.044	172.371	62.7731	92.3738	16.9957	73.3791	204.499	192.207	77.5735	0.284075	0.915434	0.417858	0.145954	0.26982	-1.7482	-3.55266	-3.5214	-2.19335	0.140157	0.00277111	0.000818461	0.00791074	0.254316	0.0730474	0.0554907	0.0611491	0.00982993	0.0347233
sp|Q6PK04|CC137_HUMAN	Q6PK04	CCDC137	Coiled-coil domain-containing protein 137 OS=Homo sapiens OX=9606 GN=CCDC137 PE=1 SV=1	525.53	0	11	22067.8	22530.7	27049.6	22303.9	66000.9	65751.3	240665	202734	49020.8	30517	22299.3	24676.7	65876.1	221700	39768.9	0.0146785	0.135987	0.00267888	0.120981	0.329004	-0.139531	-1.56283	-3.30832	-0.794586	0.632673	0.00414624	0.000235854	0.106135	0.712515	0.082171	0.0545332	0.193966	8.16288e-05	0.00174633
sp|Q99848|EBP2_HUMAN	Q99848	EBNA1BP2	Probable rRNA-processing protein EBP2 OS=Homo sapiens OX=9606 GN=EBNA1BP2 PE=1 SV=2	207.23	0	5	9095.49	7714.46	10527.2	6230	60522.3	40012.3	96383.6	65618	19962.8	9379.11	8404.98	8378.63	50267.3	81000.8	14671	0.116185	0.362662	0.288512	0.268572	0.510111	0.0487136	-2.55453	-3.24701	-0.70799	0.907458	0.00284316	0.000882303	0.235457	0.932512	0.0730474	0.0554907	0.341222	0.000743312	0.00700225
sp|Q9NSI2|F207A_HUMAN	Q9NSI2	FAM207A	Protein FAM207A OS=Homo sapiens OX=9606 GN=FAM207A PE=1 SV=2	141.38	0	3	7792.44	5709.59	10726	6797.95	102095	65024.6	66527	51301.5	10059	3699.44	6751.01	8761.98	83559.7	58914.3	6879.23	0.218159	0.317002	0.313699	0.18274	0.653692	-0.35634	-3.61061	-3.13067	0.128868	0.421092	0.00134338	0.00093179	0.848525	0.536831	0.0730474	0.0554907	0.887123	0.000495827	0.00529113
sp|O00566|MPP10_HUMAN	O00566	MPHOSPH10	U3 small nucleolar ribonucleoprotein protein MPP10 OS=Homo sapiens OX=9606 GN=MPHOSPH10 PE=1 SV=2	137.21	0	4	553.866	497.558	485.564	563.151	3694.89	2809.55	4311.77	4874.71	621.228	921.612	525.712	524.358	3252.22	4593.24	771.42	0.0757366	0.104628	0.192494	0.0866614	0.275341	0.00560744	-2.61766	-3.12653	-0.527441	0.984241	0.00145474	0.000272692	0.208983	0.988777	0.0730474	0.0545332	0.314287	3.80505e-05	0.00109557
sp|Q9H869|YYAP1_HUMAN	Q9H869	YY1AP1	YY1-associated protein 1 OS=Homo sapiens OX=9606 GN=YY1AP1 PE=1 SV=2	31.72	0.00952381	1	24.2515	682.945	148.513	64.4188	18.059	918.067	1025.86	1056.12	35.0147	331.368	353.598	106.466	468.063	1040.99	183.191	1.31722	0.558524	1.35965	0.0205567	1.1439	0.395884	-0.000738287	-3.01578	0.256723	0.847926	0.999807	0.193846	0.913642	0.886257	1	0.401369	0.935089	0.557176	0.630282
sp|Q13190|STX5_HUMAN	Q13190	STX5	Syntaxin-5 OS=Homo sapiens OX=9606 GN=STX5 PE=1 SV=2	39.88	0.00407747	1	0.348181	188.42	0.348181	26.953	0.348181	112.726	76.3154	52.5879	15.9613	191.429	94.3842	13.6506	56.5369	64.4516	103.695	1.409	1.37814	1.4055	0.260317	1.19653	1.40272	0.37057	-2.96742	-2.77072	0.759479	0.94148	0.453356	0.499852	0.819056	0.968691	0.635666	0.597318	0.734083	0.779006
sp|Q14978|NOLC1_HUMAN	Q14978	NOLC1	Nucleolar and coiled-body phosphoprotein 1 OS=Homo sapiens OX=9606 GN=NOLC1 PE=1 SV=2	1155.7	0	24	9880.5	14004.4	7748.07	9685.92	23391.7	36043.8	80175.5	96112.1	13249.9	11310.2	11942.4	8716.99	29717.7	88143.8	12280.1	0.244173	0.157195	0.301045	0.127846	0.111692	0.441332	-1.30361	-2.89967	-0.0575396	0.268348	0.033978	0.00112698	0.872902	0.396033	0.195839	0.0582828	0.903697	0.000146316	0.00254582
sp|Q96C57|CSTOS_HUMAN	Q96C57	CUSTOS	Protein CUSTOS OS=Homo sapiens OX=9606 GN=CUSTOS PE=1 SV=2	168.83	0	4	3350.08	3088.25	775.057	658.735	15161.2	18017.8	20266.6	27805.1	447.512	574.642	3219.17	716.896	16589.5	24035.8	511.077	0.057511	0.114734	0.121759	0.221775	0.175891	2.17042	-2.36134	-2.88366	2.66513	0.00228561	0.00144093	0.000811988	0.0015396	0.0486388	0.0730474	0.0554907	0.0468786	8.96825e-07	0.000438817
sp|Q9H501|ESF1_HUMAN	Q9H501	ESF1	ESF1 homolog OS=Homo sapiens OX=9606 GN=ESF1 PE=1 SV=1	470.31	0	10	8381.54	8745.22	1753.09	2929.72	24520.7	24488.6	54633.7	62286.2	4022.82	3399.94	8563.38	2341.41	24504.6	58460	3711.38	0.0300302	0.355341	0.000927352	0.092561	0.118672	1.91752	-1.51713	-2.76842	1.211	0.0104397	0.00462316	0.000368538	0.0160671	0.0776569	0.0849992	0.0545332	0.0754411	9.1113e-06	0.000662088
sp|Q9BYJ9|YTHD1_HUMAN	Q9BYJ9	YTHDF1	YTH domain-containing family protein 1 OS=Homo sapiens OX=9606 GN=YTHDF1 PE=1 SV=1	66.87	0	1	34.8211	19.8536	489.706	507.142	9.1284	24.8116	91.5541	332.928	22.1318	397.725	27.3374	498.424	16.97	212.241	209.929	0.387148	0.0247367	0.653488	0.804165	1.26512	-4.2444	0.804959	-2.7312	-1.83523	0.00094406	0.305832	0.0353162	0.329128	0.0470347	0.551004	0.158353	0.435602	0.0405791	0.0872164
sp|Q9H9L3|I20L2_HUMAN	Q9H9L3	ISG20L2	Interferon-stimulated 20 kDa exonuclease-like 2 OS=Homo sapiens OX=9606 GN=ISG20L2 PE=1 SV=1	26.66	0	1	58.4415	573.085	168.573	68.4022	56.8286	351.837	546.109	2699.3	71.4663	589.466	315.763	118.488	204.333	1622.71	330.466	1.15247	0.597796	1.0209	0.938271	1.10838	0.769163	0.37211	-2.72994	-0.165465	0.610918	0.831348	0.167849	0.928228	0.6978	0.912998	0.369606	0.944547	0.309926	0.394781
sp|Q9NX24|NHP2_HUMAN	Q9NX24	NHP2	H/ACA ribonucleoprotein complex subunit 2 OS=Homo sapiens OX=9606 GN=NHP2 PE=1 SV=1	36.42	0.00576923	1	26.9008	252.443	674.964	159.636	190.625	718.734	835.885	344.967	138.526	487.753	139.672	417.3	454.679	590.426	313.14	1.14184	0.873214	0.821303	0.587934	0.788596	-1.99396	-2.16726	-2.70404	-1.65731	0.262929	0.219599	0.128577	0.316646	0.390535	0.458494	0.319039	0.425728	0.39963	0.483229
sp|Q9BRP8|PYM1_HUMAN	Q9BRP8	PYM1	Partner of Y14 and mago OS=Homo sapiens OX=9606 GN=PYM1 PE=1 SV=1	286.44	0	6	951.803	934.022	854.706	710.852	1081.85	1253.16	5831.3	5491.75	786.267	1723.01	942.912	782.779	1167.51	5661.52	1254.64	0.0133339	0.129947	0.103754	0.0424092	0.527943	0.274571	-0.304409	-2.58541	-0.30388	0.367195	0.290618	0.000368325	0.58096	0.487087	0.534318	0.0545332	0.667791	0.00111604	0.00876915
sp|Q15050|RRS1_HUMAN	Q15050	RRS1	Ribosome biogenesis regulatory protein homolog OS=Homo sapiens OX=9606 GN=RRS1 PE=1 SV=2	275.54	0	5	3565.49	3695.95	4464.33	4278.48	4866.42	5141.2	22206.5	20799.1	12357.5	9013.43	3630.72	4371.4	5003.81	21502.8	10685.4	0.0254075	0.030062	0.0388297	0.0462808	0.221291	-0.267747	-0.462459	-2.56566	-1.53967	0.347113	0.129481	0.000387877	0.0110519	0.47065	0.353451	0.0545332	0.0685577	0.000109147	0.00219119
sp|Q9NWH9|SLTM_HUMAN	Q9NWH9	SLTM	SAFB-like transcription modulator OS=Homo sapiens OX=9606 GN=SLTM PE=1 SV=2	246.69	0	7	1125.07	1002.04	1206.9	1975.3	920.632	1610.46	5042.17	7747.17	1748.54	2722.54	1063.56	1591.1	1265.54	6394.67	2235.54	0.0817932	0.341485	0.38543	0.299113	0.308081	-0.540211	-0.197602	-2.55738	-1.03907	0.230579	0.642249	0.00220059	0.05271	0.356253	0.806644	0.0682325	0.12132	0.00444284	0.0199993
sp|P09132|SRP19_HUMAN	P09132	SRP19	Signal recognition particle 19 kDa protein OS=Homo sapiens OX=9606 GN=SRP19 PE=1 SV=3	32.99	0.00802855	1	38.7978	5.58802	1424.79	279.296	0.999035	1.77929	49.7043	140.465	10.9648	170.19	22.1929	852.042	1.38916	95.0848	90.5775	1.05812	0.95064	0.397162	0.674953	1.24302	-5.42097	3.46517	-2.50456	-1.55278	0.0250235	0.0458921	0.125263	0.453482	0.0961862	0.215249	0.314868	0.556281	0.00803267	0.0304745
sp|Q8N0T1|CH059_HUMAN	Q8N0T1	C8orf59	Uncharacterized protein C8orf59 OS=Homo sapiens OX=9606 GN=C8orf59 PE=1 SV=4	39.38	0.00405268	1	47.2035	40.8006	118.669	143.849	371.982	609.742	291.557	212.532	88.0658	162.518	44.002	131.259	490.862	252.045	125.292	0.102894	0.135645	0.342503	0.221704	0.420182	-1.57394	-3.4399	-2.50392	-1.44681	0.0076167	0.00139154	0.0014464	0.0345773	0.0758587	0.0730474	0.0582828	0.100505	0.000755988	0.00703438
sp|Q6ZUT1|NKAP1_HUMAN	Q6ZUT1	NKAPD1	Uncharacterized protein NKAPD1 OS=Homo sapiens OX=9606 GN=NKAPD1 PE=1 SV=2	31.53	0	1	1805.6	1131.1	524.452	598.58	3668.98	2272.94	8578.5	7626.49	898.913	635.139	1468.35	561.516	2970.96	8102.5	767.026	0.324818	0.0933473	0.332267	0.0830818	0.243168	1.35085	-1.01487	-2.50077	0.919405	0.0269308	0.0898027	0.00283092	0.0982026	0.0991554	0.300159	0.0685711	0.183543	0.000131445	0.00241669
sp|Q9NW13|RBM28_HUMAN	Q9NW13	RBM28	RNA-binding protein 28 OS=Homo sapiens OX=9606 GN=RBM28 PE=1 SV=3	335.14	0	7	1489.61	1495.43	2950.45	2073.78	4329.14	5295.81	8127.13	8392.97	6455.33	4007.28	1492.52	2512.11	4812.48	8260.05	5231.3	0.0027554	0.246765	0.142036	0.0227575	0.330899	-0.728849	-1.68172	-2.46821	-1.76881	0.0910229	0.00456021	0.000409684	0.0118597	0.192384	0.0849992	0.0545332	0.0701066	0.00108098	0.00876915
sp|Q76FK4|NOL8_HUMAN	Q76FK4	NOL8	Nucleolar protein 8 OS=Homo sapiens OX=9606 GN=NOL8 PE=1 SV=1	500.65	0	11	2375.94	4292.85	783.992	1197.05	2277.82	3043.93	14205.3	21552	1055.27	876.754	3334.39	990.523	2660.87	17878.6	966.013	0.406507	0.294874	0.203586	0.290568	0.130673	1.72102	0.278422	-2.45384	1.73129	0.0282453	0.55682	0.00817866	0.019898	0.100084	0.746668	0.0995019	0.0840082	0.000143255	0.00254195
sp|Q9NW75|GPTC2_HUMAN	Q9NW75	GPATCH2	G patch domain-containing protein 2 OS=Homo sapiens OX=9606 GN=GPATCH2 PE=1 SV=1	33.72	0.00812274	1	76.8335	76.8998	0.814746	4.85002	113.298	132.003	455.319	387.676	52.1771	45.4424	76.8666	2.83238	122.65	421.498	48.8098	0.000609289	1.00741	0.107837	0.113478	0.097565	5.27308	-0.669913	-2.45044	0.658629	0.00994089	0.0614772	0.000607512	0.081733	0.0776569	0.245913	0.0545332	0.16156	0.000212108	0.00301138
sp|P42696|RBM34_HUMAN	P42696	RBM34	RNA-binding protein 34 OS=Homo sapiens OX=9606 GN=RBM34 PE=1 SV=2	330.51	0	7	7933.38	6581.46	12575.4	11844.8	21091.1	25221.2	38931.3	39881	15458.6	14627.2	7257.42	12210.1	23156.2	39406.1	15042.9	0.13172	0.0423108	0.126118	0.0170423	0.0390814	-0.75619	-1.67439	-2.44707	-1.05729	0.0567573	0.00556331	0.000690488	0.0252351	0.141291	0.096921	0.0554907	0.0893475	0.000197889	0.00290364
sp|P0DPB5|RPC22_HUMAN	P0DPB5	POLR1D	Protein POLR1D, isoform 2 OS=Homo sapiens OX=9606 GN=POLR1D PE=1 SV=1	77.68	0	2	17.9876	36.1101	369.282	12.6785	760.766	692.477	150.087	115.183	55.868	136.151	27.0489	190.98	726.621	132.635	96.0097	0.473755	1.32033	0.0664546	0.186079	0.591283	-1.42481	-4.83183	-2.36709	-1.77488	0.504934	0.000896744	0.00987642	0.06488	0.609596	0.0730474	0.107883	0.138576	0.0946705	0.15893
sp|Q9BY77|PDIP3_HUMAN	Q9BY77	POLDIP3	Polymerase delta-interacting protein 3 OS=Homo sapiens OX=9606 GN=POLDIP3 PE=1 SV=2	471.97	0	13	13286.8	12178.6	8638.3	10599.3	38731.7	33417.8	65092.2	65122.7	16786.2	14759.9	12732.7	9618.8	36074.7	65107.4	15773	0.0615428	0.14416	0.10416	0.00033115	0.0908381	0.410774	-1.4999	-2.35565	-0.307309	0.2188	0.00605074	0.000531755	0.334434	0.343861	0.101466	0.0545332	0.441094	5.80312e-05	0.00140564
sp|Q9BTD8|RBM42_HUMAN	Q9BTD8	RBM42	RNA-binding protein 42 OS=Homo sapiens OX=9606 GN=RBM42 PE=1 SV=1	45.65	0.00218818	2	342.868	330.462	258.784	316.507	4360.02	3276.29	1623.57	1743.29	1050.59	260.625	336.665	287.646	3818.15	1683.43	655.606	0.0260551	0.141897	0.200703	0.0502905	0.852017	0.234075	-3.48906	-2.32135	-0.636481	0.440934	0.000540095	0.00054813	0.477778	0.553534	0.0730474	0.0545332	0.579563	0.00215625	0.0133216
sp|Q96GA3|LTV1_HUMAN	Q96GA3	LTV1	Protein LTV1 homolog OS=Homo sapiens OX=9606 GN=LTV1 PE=1 SV=1	565.8	0	7	3566.37	4102.44	3159.15	6569.84	16625.7	26311.1	18479.2	19550.3	10124.4	13503.2	3834.41	4864.5	21468.4	19014.8	11813.8	0.0988579	0.49578	0.31901	0.0398325	0.20224	-0.252229	-2.451	-2.31301	-1.61203	0.630365	0.00372447	0.000705467	0.00963511	0.710966	0.0811935	0.0554907	0.0677566	0.0018559	0.0121549
sp|Q8TA86|RP9_HUMAN	Q8TA86	RP9	Retinitis pigmentosa 9 protein OS=Homo sapiens OX=9606 GN=RP9 PE=1 SV=2	204.43	0	4	6434.88	5699.71	5745.82	10092.4	25131.7	25888.7	31250.9	27638.1	7283.8	8899.62	6067.3	7919.09	25510.2	29444.5	8091.71	0.0856792	0.38811	0.0209838	0.0867597	0.141201	-0.330452	-2.07444	-2.27881	-0.410817	0.463394	0.00186885	0.000813454	0.240308	0.571195	0.0730474	0.0554907	0.345627	0.000570552	0.0056906
sp|Q5T3I0|GPTC4_HUMAN	Q5T3I0	GPATCH4	G patch domain-containing protein 4 OS=Homo sapiens OX=9606 GN=GPATCH4 PE=1 SV=2	1038.68	0	19	63426	68005.1	10077	14059.8	53369.4	46252.2	274564	352313	30400.5	22152.2	65715.5	12068.4	49810.8	313438	26276.3	0.0492717	0.233358	0.101035	0.175399	0.221964	2.46404	0.402589	-2.24357	1.33959	0.00250187	0.188763	0.00130283	0.0173404	0.0495825	0.422364	0.0582828	0.0773725	1.57515e-05	0.000828854
sp|O60763|USO1_HUMAN	O60763	USO1	General vesicular transport factor p115 OS=Homo sapiens OX=9606 GN=USO1 PE=1 SV=2	34.56	0.00833333	1	0.924349	0.348181	59.541	0.348181	0.348181	35.3881	0.348181	20.2213	0.348181	188.549	0.636265	29.9446	17.8681	10.2847	94.4484	0.640318	1.39777	1.38666	1.36634	1.409	-3.00465	-2.62934	-2.22565	-3.83614	0.3677	0.378033	0.402388	0.339384	0.487087	0.611504	0.596159	0.446081	0.898473	0.91283
sp|Q92530|PSMF1_HUMAN	Q92530	PSMF1	Proteasome inhibitor PI31 subunit OS=Homo sapiens OX=9606 GN=PSMF1 PE=1 SV=2	49.63	0.0022779	1	603.292	606.646	2520.52	2501.02	881.608	1885.91	2499.31	2955.75	2232.36	2240.17	604.969	2510.77	1383.76	2727.53	2236.27	0.00392125	0.00549178	0.513204	0.118331	0.0024718	-2.05319	-1.09181	-2.1676	-1.88616	0.00212363	0.0944375	0.000939239	0.00317658	0.0486388	0.30319	0.0554907	0.0516907	0.00348552	0.0176477
sp|O75427|LRCH4_HUMAN	O75427	LRCH4	Leucine-rich repeat and calponin homology domain-containing protein 4 OS=Homo sapiens OX=9606 GN=LRCH4 PE=1 SV=2	17.82	0.00847458	1	167.77	1055.45	1619.78	50.4591	40.8488	564.879	1919.41	1842.24	217.737	792.799	611.612	835.121	302.864	1880.83	505.268	1.02628	1.32876	1.22347	0.0290116	0.804782	0.557681	1.46998	-2.15985	0.0183693	0.812803	0.461127	0.11856	0.989075	0.857771	0.672438	0.308214	0.992979	0.491648	0.568375
sp|Q5VSY0|GKAP1_HUMAN	Q5VSY0	GKAP1	G kinase-anchoring protein 1 OS=Homo sapiens OX=9606 GN=GKAP1 PE=1 SV=2	46.95	0	1	2032.29	1483.22	3816.04	2231.64	5470.46	1831.13	8167.51	7100.86	4160.67	1258.57	1757.76	3023.84	3650.79	7634.18	2709.62	0.220877	0.370501	0.704888	0.0987971	0.757338	-0.749171	-0.866276	-2.13302	-0.398378	0.162084	0.273622	0.0023951	0.614179	0.280432	0.51422	0.0685711	0.694765	0.139824	0.213799
sp|P57081|WDR4_HUMAN	P57081	WDR4	tRNA (guanine-N(7)-)-methyltransferase non-catalytic subunit WDR4 OS=Homo sapiens OX=9606 GN=WDR4 PE=1 SV=2	58.98	0.00125786	1	197.524	273.127	187.85	116.973	894.417	958.171	1011.15	1024.74	350.592	252.029	235.326	152.412	926.294	1017.95	301.311	0.22717	0.328832	0.0486683	0.00944256	0.231305	0.647921	-1.99481	-2.13176	-0.355891	0.192483	0.00410645	0.00216107	0.389581	0.312912	0.082171	0.0682325	0.496244	0.00029622	0.00383077
sp|Q9BVJ6|UT14A_HUMAN	Q9BVJ6	UTP14A	U3 small nucleolar RNA-associated protein 14 homolog A OS=Homo sapiens OX=9606 GN=UTP14A PE=1 SV=1	454	0	12	7222.72	7404.56	4790.98	2699.89	12740.3	13282.9	26481.8	38765.8	4508.47	3940.05	7313.64	3745.43	13011.6	32623.8	4224.26	0.0175805	0.394781	0.0294899	0.26625	0.0951484	1.02387	-0.830932	-2.13134	0.795052	0.0731216	0.0295523	0.00290348	0.0505962	0.16632	0.186905	0.0690663	0.11842	0.000283879	0.00373448
sp|Q8TAP9|MPLKI_HUMAN	Q8TAP9	MPLKIP	M-phase-specific PLK1-interacting protein OS=Homo sapiens OX=9606 GN=MPLKIP PE=1 SV=1	33.61	0.00811542	1	206.758	153.499	32.3942	87.2935	425.529	366.669	626.365	951.454	24.7111	11.9395	180.129	59.8439	396.099	788.91	18.3253	0.209072	0.648683	0.105075	0.29138	0.492809	1.74421	-1.14878	-2.11548	3.37456	0.0580507	0.0230358	0.00557192	0.00398068	0.142708	0.169819	0.08845	0.0527281	0.000210931	0.00301138
sp|P29084|T2EB_HUMAN	P29084	GTF2E2	Transcription initiation factor IIE subunit beta OS=Homo sapiens OX=9606 GN=GTF2E2 PE=1 SV=1	208.22	0	6	3121.04	3320.89	3601.73	2196.65	24256.7	19137.1	17102.7	11225.2	3554.23	1409.95	3220.97	2899.19	21696.9	14164	2482.09	0.0438732	0.342697	0.166848	0.293418	0.610871	0.194801	-2.74251	-2.10561	0.52421	0.628806	0.00104115	0.00375092	0.41495	0.710581	0.0730474	0.0765138	0.520734	0.00111431	0.00876915
sp|O75607|NPM3_HUMAN	O75607	NPM3	Nucleoplasmin-3 OS=Homo sapiens OX=9606 GN=NPM3 PE=1 SV=3	100.94	0	1	556.805	9221.92	2319.7	471.633	858.172	6459.78	6466.5	14514.9	1928.64	5124.62	4889.36	1395.66	3658.98	10490.7	3526.63	1.25316	0.936313	1.08253	0.542489	0.64081	1.11532	-0.0552565	-2.09607	-0.472359	0.574024	0.97854	0.280259	0.789249	0.667653	0.988255	0.489891	0.842234	0.442448	0.523265
sp|Q5BKZ1|ZN326_HUMAN	Q5BKZ1	ZNF326	DBIRD complex subunit ZNF326 OS=Homo sapiens OX=9606 GN=ZNF326 PE=1 SV=2	187.49	0	6	1935.85	1875.51	1432.03	1806.51	4440.8	6682.41	6805.94	9723.86	1340.43	2124.64	1905.68	1619.27	5561.6	8264.9	1732.53	0.0223885	0.16353	0.285001	0.249644	0.320064	0.244498	-1.51547	-2.09403	0.175172	0.43396	0.0131729	0.00272533	0.657716	0.548747	0.142291	0.0685711	0.728806	0.00103538	0.00858688
sp|Q9NZM5|NOP53_HUMAN	Q9NZM5	NOP53	Ribosome biogenesis protein NOP53 OS=Homo sapiens OX=9606 GN=NOP53 PE=1 SV=2	211.13	0	5	1443.62	1139.17	2360.82	2359.1	3238.35	2842.25	5531.05	5394.17	3112.94	3419.76	1291.39	2359.96	3040.3	5462.61	3266.35	0.166705	0.000516253	0.0921241	0.0177174	0.0664216	-0.879927	-1.24231	-2.09064	-1.34725	0.0418833	0.0147685	0.00147775	0.0140255	0.119106	0.145399	0.0582828	0.0711063	0.000718518	0.00689597
sp|Q86WP2|GPBP1_HUMAN	Q86WP2	GPBP1	Vasculin OS=Homo sapiens OX=9606 GN=GPBP1 PE=1 SV=1	22.61	0.00304878	1	67.5331	142.987	58.7291	76.5105	58.2005	137.221	130.775	1323.67	29.4167	14.095	105.26	67.6198	97.711	727.221	21.7559	0.506876	0.185943	0.571853	1.1599	0.497985	0.551835	0.136969	-2.08201	2.27079	0.343253	0.848761	0.214229	0.0280072	0.466848	0.923388	0.422369	0.0929659	0.0524856	0.105247
sp|Q9P253|VPS18_HUMAN	Q9P253	VPS18	Vacuolar protein sorting-associated protein 18 homolog OS=Homo sapiens OX=9606 GN=VPS18 PE=1 SV=2	29.13	0	1	75.4393	428.94	430.312	112.238	187.413	591.467	548.691	1021.07	354.111	547.177	252.189	271.275	389.44	784.881	450.644	0.991169	0.829092	0.733642	0.425572	0.302942	-0.288892	-0.888177	-2.05692	-1.29102	0.828638	0.495269	0.132233	0.278699	0.871469	0.703706	0.323896	0.385231	0.381518	0.467253
sp|Q96JB2|COG3_HUMAN	Q96JB2	COG3	Conserved oligomeric Golgi complex subunit 3 OS=Homo sapiens OX=9606 GN=COG3 PE=1 SV=3	27.18	0	1	34.7116	268.629	72.9156	118.69	20.7392	315.062	211.089	756.857	6.70191	534.584	151.67	95.803	167.901	483.973	270.643	1.09055	0.337857	1.23953	0.797391	1.37919	0.0538024	0.256519	-2.04938	0.689989	0.966351	0.899228	0.216812	0.808572	0.976591	0.953594	0.42363	0.855081	0.774472	0.812823
sp|Q9Y520|PRC2C_HUMAN	Q9Y520	PRRC2C	Protein PRRC2C OS=Homo sapiens OX=9606 GN=PRRC2C PE=1 SV=4	389.67	0	9	5996.28	6286.52	1466.67	2305.07	3421.89	2895.88	20265.3	31175	1912.16	1529.45	6141.4	1885.87	3158.89	25720.2	1720.8	0.0334172	0.314357	0.117746	0.299934	0.157262	1.73949	0.963767	-2.03347	1.84406	0.0114212	0.0237348	0.00435183	0.00478791	0.0776569	0.171904	0.0839097	0.0535029	6.56463e-05	0.00148686
sp|Q8NDD1|CA131_HUMAN	Q8NDD1	C1orf131	Uncharacterized protein C1orf131 OS=Homo sapiens OX=9606 GN=C1orf131 PE=1 SV=4	107.23	0	3	794.381	898.795	1000.23	1254.65	3145.12	5734.99	3657.37	3185.83	1900.48	2434.97	846.588	1127.44	4440.06	3421.6	2167.73	0.0872108	0.159563	0.412453	0.0974495	0.174347	-0.406825	-2.32947	-2.01425	-1.34815	0.234882	0.0071958	0.00129242	0.0148605	0.361685	0.11463	0.0582828	0.0724562	0.00138385	0.00986802
sp|Q5QJE6|TDIF2_HUMAN	Q5QJE6	DNTTIP2	Deoxynucleotidyltransferase terminal-interacting protein 2 OS=Homo sapiens OX=9606 GN=DNTTIP2 PE=1 SV=2	697.18	0	15	7149.14	8404.86	5390.38	4684.78	26957.4	33649.7	28194.1	34756.4	4393.36	4533.43	7777	5037.58	30303.5	31475.3	4463.39	0.114174	0.0990415	0.15616	0.147424	0.0221903	0.625313	-1.95807	-2.01377	0.796533	0.093681	0.00353918	0.00190915	0.0525971	0.195503	0.0794234	0.0647415	0.121316	2.65956e-05	0.000863508
sp|Q15424|SAFB1_HUMAN	Q15424	SAFB	Scaffold attachment factor B1 OS=Homo sapiens OX=9606 GN=SAFB PE=1 SV=4	217.77	0	7	1785.69	3843.83	797.304	796.583	1558.61	4796.74	6748.93	16554.2	1327.66	1918.89	2814.76	796.944	3177.67	11651.5	1623.28	0.517035	0.000640058	0.720561	0.595058	0.257541	1.71696	-0.061644	-2.01238	0.71493	0.0317432	0.941509	0.0511962	0.258876	0.104657	0.968691	0.197286	0.366461	0.0110518	0.0369898
sp|Q5JSZ5|PRC2B_HUMAN	Q5JSZ5	PRRC2B	Protein PRRC2B OS=Homo sapiens OX=9606 GN=PRRC2B PE=1 SV=2	211.88	0	5	1812.91	2450.81	391.121	285.573	1560.39	2286.67	7027.68	9867.76	310.65	313.849	2131.86	338.347	1923.53	8447.72	312.249	0.211583	0.220585	0.266987	0.237725	0.00724507	2.65697	0.158202	-1.9821	2.75503	0.00277144	0.680565	0.00521013	0.00154955	0.0520192	0.826752	0.0878959	0.0468786	1.41343e-05	0.000828854
sp|Q9P275|UBP36_HUMAN	Q9P275	USP36	Ubiquitin carboxyl-terminal hydrolase 36 OS=Homo sapiens OX=9606 GN=USP36 PE=1 SV=4	73.07	0.00144928	2	1254.74	1005.69	1440.52	1580.94	1960.85	1479.94	5158.21	3761.38	1227.61	604.841	1130.22	1510.73	1720.39	4459.8	916.227	0.155816	0.0657236	0.19766	0.22147	0.48063	-0.425899	-0.600719	-1.97128	0.382548	0.21167	0.129433	0.00380149	0.476601	0.337218	0.353451	0.0765138	0.579055	0.00555743	0.0235573
sp|Q14141|SEPT6_HUMAN	Q14141	2006-09-01	Septin-6 OS=Homo sapiens OX=9606 GN=SEPT6 PE=1 SV=4	35.18	0.00752587	1	126.065	12.7683	131.052	637.226	198.309	244.764	147.225	165.411	401.328	480.119	69.4166	384.139	221.536	156.318	440.723	1.15409	0.931745	0.148277	0.0822642	0.126413	-2.84857	-2.45717	-1.95964	-3.45169	0.153101	0.139309	0.215008	0.0619021	0.269784	0.372303	0.422445	0.134371	0.118225	0.187733
sp|Q96QD9|UIF_HUMAN	Q96QD9	FYTTD1	UAP56-interacting factor OS=Homo sapiens OX=9606 GN=FYTTD1 PE=1 SV=3	36.4	0.00576369	1	105.984	58.3549	42.3162	76.8738	463.131	367.631	258.368	305.361	177.142	277.714	82.1697	59.595	415.381	281.865	227.428	0.409873	0.410034	0.16257	0.117889	0.312691	0.463467	-2.39145	-1.83658	-1.49586	0.435814	0.0072654	0.0134517	0.0433154	0.548747	0.11463	0.113769	0.108895	0.00175117	0.0116694
sp|P82979|SARNP_HUMAN	P82979	SARNP	SAP domain-containing ribonucleoprotein OS=Homo sapiens OX=9606 GN=SARNP PE=1 SV=3	550.99	0	13	7962.48	8224.95	21670.6	10022.2	65472	73524.7	26773.9	29245	9004.84	17025.2	8093.71	15846.4	69498.3	28009.4	13015	0.0229305	0.519779	0.081931	0.0623848	0.435745	-0.864785	-3.09987	-1.78982	-0.613537	0.165088	0.000479068	0.00134239	0.240128	0.283699	0.0730474	0.0582828	0.345627	0.00203816	0.0130135
sp|Q96G23|CERS2_HUMAN	Q96G23	CERS2	Ceramide synthase 2 OS=Homo sapiens OX=9606 GN=CERS2 PE=1 SV=1	43.69	0.00215285	1	6.21526	19.6549	2307.52	3569.61	30.6937	7.06076	50.3364	28.6532	62.4074	2189.21	12.9351	2938.57	18.8772	39.4948	1125.81	0.734689	0.303696	0.885247	0.388213	1.33582	-8.02052	-0.413531	-1.78076	-5.0636	0.000844431	0.716943	0.0839977	0.0777059	0.0470347	0.839061	0.259743	0.156231	0.00794234	0.0303048
sp|Q9BRD0|BUD13_HUMAN	Q9BRD0	BUD13	BUD13 homolog OS=Homo sapiens OX=9606 GN=BUD13 PE=1 SV=1	151.39	0	4	23783.6	20419.1	8231.86	7923.79	25971.3	16700.7	65368.2	86402.4	5915.84	5361.46	22101.3	8077.82	21336	75885.3	5638.65	0.107644	0.0269672	0.307243	0.195999	0.0695215	1.44817	0.0815303	-1.76989	1.96827	0.00791854	0.826407	0.00381065	0.00343848	0.0758587	0.910539	0.0765138	0.0521514	5.4241e-05	0.00135993
sp|Q96BZ8|LENG1_HUMAN	Q96BZ8	LENG1	Leukocyte receptor cluster member 1 OS=Homo sapiens OX=9606 GN=LENG1 PE=1 SV=1	327.53	0	8	8017.02	6682.73	2572.01	3189.04	39021.2	35241.2	24438.6	25357.4	1960.25	1236.24	7349.87	2880.52	37131.2	24898	1598.25	0.128368	0.151468	0.0719846	0.0260923	0.320322	1.35374	-2.34094	-1.76596	2.23325	0.01374	0.0015671	0.0019915	0.00599125	0.0810458	0.0730474	0.0660657	0.0559104	7.80955e-06	0.000654927
sp|Q96NC0|ZMAT2_HUMAN	Q96NC0	ZMAT2	Zinc finger matrin-type protein 2 OS=Homo sapiens OX=9606 GN=ZMAT2 PE=1 SV=1	193.12	0	6	44432.6	24673.4	9246.17	10076.9	219506	111111	124062	101223	10519.3	4289.25	34553	9661.52	165308	112642	7404.28	0.404361	0.0607982	0.463662	0.143374	0.59497	1.7783	-2.23777	-1.75894	2.30137	0.0171223	0.0198978	0.0154738	0.0283211	0.0872833	0.157327	0.11575	0.0933533	0.000287382	0.00374824
sp|Q9GZR2|REXO4_HUMAN	Q9GZR2	REXO4	RNA exonuclease 4 OS=Homo sapiens OX=9606 GN=REXO4 PE=1 SV=2	118.33	0	3	625.445	1389.92	682.833	433.208	1628.96	2070.21	1899.52	5166.34	793.011	1195.18	1007.68	558.02	1849.58	3532.93	994.094	0.536445	0.316318	0.168693	0.653846	0.286064	0.77761	-0.977885	-1.74841	-0.0623404	0.250614	0.140256	0.0874284	0.916549	0.3775	0.372864	0.264589	0.936807	0.0307345	0.0742103
sp|P51570|GALK1_HUMAN	P51570	GALK1	Galactokinase OS=Homo sapiens OX=9606 GN=GALK1 PE=1 SV=1	118.56	0	2	481.862	4252.52	2258.17	2696.42	110.598	1660.22	4436.85	5157.1	234.869	4131.65	2367.19	2477.29	885.41	4796.97	2183.26	1.12634	0.125092	1.23756	0.10617	1.26208	-0.785594	1.74012	-1.74054	0.539182	0.563397	0.424019	0.240959	0.800231	0.659313	0.638169	0.446635	0.850385	0.433832	0.517613
sp|Q6VN20|RBP10_HUMAN	Q6VN20	RANBP10	Ran-binding protein 10 OS=Homo sapiens OX=9606 GN=RANBP10 PE=1 SV=1	33.71	0	1	99.7894	102.661	582.25	108.35	150.192	145.037	278.012	401.385	177.833	163.75	101.225	345.3	147.615	339.698	170.792	0.0200602	0.970456	0.0246958	0.25681	0.0583056	-1.31124	-0.544191	-1.72264	-0.753589	0.254881	0.0889788	0.0053567	0.0548792	0.382141	0.299079	0.0878959	0.123862	0.240402	0.323745
sp|Q96BK5|PINX1_HUMAN	Q96BK5	PINX1	PIN2/TERF1-interacting telomerase inhibitor 1 OS=Homo sapiens OX=9606 GN=PINX1 PE=1 SV=2	236.85	0	5	5603.37	5263.94	6691.55	7358.57	18327.4	19424.3	17155.4	18512.2	6086.24	6224.74	5433.65	7025.06	18875.8	17833.8	6155.49	0.0441719	0.0671395	0.0410898	0.0537974	0.0159098	-0.369665	-1.79664	-1.71428	-0.180564	0.227882	0.0027952	0.00156617	0.53681	0.353852	0.0730474	0.0582922	0.629648	0.000179303	0.002792
sp|Q9NQW7|XPP1_HUMAN	Q9NQW7	XPNPEP1	Xaa-Pro aminopeptidase 1 OS=Homo sapiens OX=9606 GN=XPNPEP1 PE=1 SV=3	35.24	0.00659134	1	138.513	18.3325	234.248	288.212	257.777	144.539	145.064	186.108	294.408	354.25	78.4228	261.23	201.158	165.586	324.329	1.08362	0.146073	0.398052	0.17527	0.130468	-2.36633	-1.93754	-1.70517	-2.68005	0.120235	0.186462	0.22354	0.0865695	0.228776	0.420127	0.431526	0.167102	0.10822	0.174386
sp|Q8WU90|ZC3HF_HUMAN	Q8WU90	ZC3H15	Zinc finger CCCH domain-containing protein 15 OS=Homo sapiens OX=9606 GN=ZC3H15 PE=1 SV=1	103.97	0	2	240.727	136.224	344.383	264.973	279.009	417.286	510.826	665.602	368.253	546.728	188.476	304.678	348.148	588.214	457.49	0.392066	0.184296	0.280849	0.186061	0.275855	-0.738238	-0.913984	-1.68705	-1.30907	0.168279	0.121314	0.0178768	0.0538916	0.287242	0.345382	0.120708	0.123112	0.0356625	0.0812254
sp|Q9P031|TAP26_HUMAN	Q9P031	CCDC59	Thyroid transcription factor 1-associated protein 26 OS=Homo sapiens OX=9606 GN=CCDC59 PE=1 SV=2	87.4	0.00162338	2	402.427	340.265	1183.29	1080.65	1244.8	2216.73	1296.14	1093.29	2088.06	2592.54	371.346	1131.97	1730.76	1194.71	2340.3	0.118366	0.0641152	0.397087	0.120061	0.152423	-1.61159	-2.16641	-1.68568	-2.6525	0.00612834	0.00866855	0.00298714	0.00161647	0.0720739	0.123893	0.0690663	0.0468786	0.00110959	0.00876915
sp|Q8N9T8|KRI1_HUMAN	Q8N9T8	KRI1	Protein KRI1 homolog OS=Homo sapiens OX=9606 GN=KRI1 PE=1 SV=3	128.04	0	3	1796.85	1981.15	268.658	331.124	2142.9	2383.62	4596.28	7900.99	485.11	563.347	1889	299.891	2263.26	6248.63	524.228	0.0689882	0.147288	0.0752079	0.373968	0.10553	2.66126	-0.260457	-1.67535	1.85166	0.00134081	0.354016	0.0134498	0.00418192	0.0486388	0.592053	0.113769	0.0531009	2.56863e-05	0.000863508
sp|Q96Q89|KI20B_HUMAN	Q96Q89	KIF20B	Kinesin-like protein KIF20B OS=Homo sapiens OX=9606 GN=KIF20B PE=1 SV=3	54.77	0.0011976	2	39.5503	47.5776	305.399	93.942	628.448	1090.98	80.4327	237.868	116.539	66.7208	43.564	199.671	859.714	159.151	91.6296	0.130294	0.748847	0.380429	0.699487	0.384444	-1.96521	-4.25461	-1.67295	-1.02345	0.0585718	0.000880851	0.0692117	0.0770743	0.143238	0.0730474	0.231109	0.15584	0.00736	0.0286514
sp|Q8IWC1|MA7D3_HUMAN	Q8IWC1	MAP7D3	MAP7 domain-containing protein 3 OS=Homo sapiens OX=9606 GN=MAP7D3 PE=1 SV=2	507.58	0	9	8660.62	9494.59	4912.41	4529.42	18633.9	14462.1	28946.1	28866.7	6530.82	4861.18	9077.6	4720.92	16548	28906.4	5696	0.064963	0.0573644	0.178264	0.00194227	0.20727	0.942908	-0.856247	-1.67253	0.686502	0.0269656	0.0431446	0.00166591	0.101341	0.0991554	0.211022	0.0605281	0.188364	0.000148858	0.00255233
sp|P06132|DCUP_HUMAN	P06132	UROD	Uroporphyrinogen decarboxylase OS=Homo sapiens OX=9606 GN=UROD PE=1 SV=2	17.72	0.0084507	1	19.5647	195.295	19.2156	17.1558	24.6218	183.717	136.707	280.258	6.879	148.734	107.43	18.1857	104.169	208.483	77.8066	1.15666	0.080092	1.07995	0.48688	1.28918	1.76743	-0.121756	-1.66293	0.95045	0.255164	0.946642	0.297089	0.678041	0.382141	0.970817	0.50788	0.743406	0.431739	0.515915
sp|Q86UE4|LYRIC_HUMAN	Q86UE4	MTDH	Protein LYRIC OS=Homo sapiens OX=9606 GN=MTDH PE=1 SV=2	198.61	0	5	2454.17	2145.71	3952.99	5602.4	2412.36	2326.75	5806.74	9035.55	9985.76	9101.23	2299.94	4777.69	2369.56	7421.15	9543.5	0.0948357	0.244115	0.0255474	0.30765	0.0655374	-1.03615	-0.0460384	-1.65833	-2.05462	0.0396652	0.860158	0.00944685	0.00286239	0.116534	0.930161	0.107581	0.0516907	0.00110671	0.00876915
sp|Q9NXE8|CWC25_HUMAN	Q9NXE8	CWC25	Pre-mRNA-splicing factor CWC25 homolog OS=Homo sapiens OX=9606 GN=CWC25 PE=1 SV=1	381.88	0	7	8934.14	6837.48	8206.84	10794.4	20630.1	14977.8	25355.7	23931.3	12742.8	12890.2	7885.81	9500.6	17803.9	24643.5	12816.5	0.188004	0.192583	0.224491	0.040871	0.00813017	-0.26812	-1.16932	-1.65614	-0.713507	0.460329	0.0291781	0.00376164	0.0847578	0.568174	0.186905	0.0765138	0.164555	0.00468284	0.0208676
sp|Q9UFW8|CGBP1_HUMAN	Q9UFW8	CGGBP1	CGG triplet repeat-binding protein 1 OS=Homo sapiens OX=9606 GN=CGGBP1 PE=1 SV=2	53.91	0.00237248	2	507.213	350.167	504.946	1093.72	3877.37	3427.48	1363.91	1266.71	1266.82	616.188	428.69	799.332	3652.43	1315.31	941.506	0.259042	0.52084	0.0870999	0.0522526	0.488652	-0.818332	-3.11272	-1.64103	-1.06794	0.210854	0.00118537	0.006541	0.115216	0.336924	0.0730474	0.0938291	0.207579	0.00427025	0.0195102
sp|Q9P2E9|RRBP1_HUMAN	Q9P2E9	RRBP1	Ribosome-binding protein 1 OS=Homo sapiens OX=9606 GN=RRBP1 PE=1 SV=5	132.51	0	3	709.741	718.098	684.864	1133.52	1131.68	1272.14	1723.3	2855.23	1091.74	1140.2	713.92	909.192	1201.91	2289.26	1115.97	0.00827715	0.348934	0.0826332	0.349632	0.0307092	-0.303541	-0.74905	-1.63558	-0.644151	0.465411	0.0429928	0.0119317	0.0791941	0.573218	0.210955	0.113769	0.157818	0.0213469	0.0581203
sp|Q9NNW5|WDR6_HUMAN	Q9NNW5	WDR6	WD repeat-containing protein 6 OS=Homo sapiens OX=9606 GN=WDR6 PE=1 SV=1	32	0.0087108	1	25.939	223.048	303.134	109	257.886	364.403	284.499	196.211	27.9397	421.261	124.493	206.067	311.145	240.355	224.6	1.11955	0.666158	0.24207	0.259737	1.23829	-1.25687	-2.01086	-1.63514	-0.512278	0.408899	0.185439	0.265126	0.802711	0.523034	0.419671	0.472092	0.851834	0.651186	0.709286
sp|Q15435|PP1R7_HUMAN	Q15435	PPP1R7	Protein phosphatase 1 regulatory subunit 7 OS=Homo sapiens OX=9606 GN=PPP1R7 PE=1 SV=1	35.47	0.00662879	1	226.384	121.479	386.221	713.675	697.079	258.125	757.659	348.55	644.256	557.01	173.931	549.948	477.602	553.105	600.633	0.426486	0.421031	0.649887	0.523018	0.102712	-1.66261	-1.35496	-1.63172	-1.85293	0.0457944	0.129715	0.0585701	0.0171837	0.125823	0.353451	0.212299	0.0773201	0.121333	0.19219
sp|Q09028|RBBP4_HUMAN	Q09028	RBBP4	Histone-binding protein RBBP4 OS=Homo sapiens OX=9606 GN=RBBP4 PE=1 SV=3	47.08	0	1	241.362	380.235	0.891298	698.675	1156.19	991.792	1092.34	789.946	1512.34	1668.83	310.798	349.783	1073.99	941.142	1590.59	0.315954	1.41061	0.108236	0.227195	0.0695696	3.60167	-1.82163	-1.61651	-2.3907	0.393538	0.00962965	0.0154548	0.00431829	0.510662	0.126209	0.11575	0.0531009	0.258339	0.343103
sp|Q9Y580|RBM7_HUMAN	Q9Y580	RBM7	RNA-binding protein 7 OS=Homo sapiens OX=9606 GN=RBM7 PE=1 SV=1	86.16	0	1	166.909	200.23	10.5974	0.696363	712.446	501.152	643.834	476.972	45.529	0.696363	183.57	5.64686	606.799	560.403	23.1127	0.12835	1.23981	0.246223	0.210544	1.3716	6.07245	-1.70865	-1.59993	5.02091	0.022237	0.00861748	0.00619879	0.102888	0.0929079	0.123893	0.0927656	0.190311	0.0146915	0.0451091
sp|Q9BPX3|CND3_HUMAN	Q9BPX3	NCAPG	Condensin complex subunit 3 OS=Homo sapiens OX=9606 GN=NCAPG PE=1 SV=1	59.03	0.00126103	1	45.8917	953.251	274.574	149.31	105.196	448.63	303.189	1314.98	171.735	1171.41	499.571	211.942	276.913	809.083	671.574	1.2843	0.417919	0.876972	0.884264	1.05257	0.0468277	-0.0547203	-1.59401	-1.1006	0.979854	0.978157	0.452559	0.610111	0.986318	0.988255	0.635331	0.691874	0.792374	0.82933
sp|P06454|PTMA_HUMAN	P06454	PTMA	Prothymosin alpha OS=Homo sapiens OX=9606 GN=PTMA PE=1 SV=2	127.11	0	2	431.828	1423.67	2649.31	1461.41	733.643	1800.97	2033.15	2654.13	1935.73	2009.13	927.749	2055.36	1267.31	2343.64	1972.43	0.755956	0.408674	0.595526	0.187357	0.0263159	-1.32741	-0.551891	-1.56691	-1.33065	0.174093	0.557514	0.101675	0.139881	0.292637	0.746941	0.283683	0.238741	0.219573	0.303228
sp|Q13428|TCOF_HUMAN	Q13428	TCOF1	Treacle protein OS=Homo sapiens OX=9606 GN=TCOF1 PE=1 SV=3	4659.43	0	69	282947	308180	329799	317636	295987	254800	659733	1.15236e+06	606490	516493	295564	323717	275393	906046	561492	0.0603669	0.0265661	0.105753	0.38446	0.113338	-0.132327	0.104706	-1.56205	-0.922463	0.628309	0.699011	0.0175297	0.0363631	0.710581	0.833096	0.119794	0.102672	0.00548471	0.0233138
sp|Q9Y4C8|RBM19_HUMAN	Q9Y4C8	RBM19	Probable RNA-binding protein 19 OS=Homo sapiens OX=9606 GN=RBM19 PE=1 SV=3	37.01	0.00487329	1	205.259	158.159	14.7066	111.411	536.685	473.083	417.621	669.574	127.634	135.004	181.709	63.059	504.884	543.598	131.319	0.183286	1.08439	0.0890772	0.327739	0.0396848	2.1542	-1.48367	-1.55331	0.456903	0.147202	0.00910096	0.0161046	0.211097	0.263341	0.126209	0.117587	0.317061	0.0181378	0.052922
sp|Q1ED39|KNOP1_HUMAN	Q1ED39	KNOP1	Lysine-rich nucleolar protein 1 OS=Homo sapiens OX=9606 GN=KNOP1 PE=1 SV=1	1139.62	0	21	18279.9	24448.4	33672.4	36457.5	24747.9	32381.1	61007.1	60788.4	81556.5	107990	21364.2	35065	28564.5	60897.7	94773.3	0.204166	0.0561642	0.188959	0.00253924	0.197221	-0.728893	-0.421228	-1.52639	-2.15031	0.079902	0.264641	0.00531789	0.00497653	0.175187	0.507314	0.0878959	0.0535029	0.000980344	0.00829492
sp|Q8TAA9|VANG1_HUMAN	Q8TAA9	VANGL1	Vang-like protein 1 OS=Homo sapiens OX=9606 GN=VANGL1 PE=1 SV=1	125.02	0	4	820.213	115.419	1286.55	1956.34	513.904	820.445	704.935	1113.87	896.356	2245.45	467.816	1621.45	667.174	909.404	1570.9	1.0653	0.292095	0.324889	0.31797	0.607265	-2.36632	-1.07751	-1.52606	-2.20506	0.116915	0.402451	0.261158	0.151445	0.224346	0.624761	0.470216	0.252574	0.185846	0.266793
sp|O60869|EDF1_HUMAN	O60869	EDF1	Endothelial differentiation-related factor 1 OS=Homo sapiens OX=9606 GN=EDF1 PE=1 SV=1	363.74	0	8	12795.3	10005.8	19246.3	13368.9	74505	57131.8	37318.2	28321.7	8834.16	4306.14	11400.5	16307.6	65818.4	32819.9	6570.15	0.173019	0.254846	0.186646	0.19383	0.487324	-0.50351	-2.52759	-1.52267	0.875407	0.22887	0.00212103	0.00793493	0.157784	0.354574	0.0730474	0.0992517	0.25974	0.000777793	0.00711749
sp|Q71F23|CENPU_HUMAN	Q71F23	CENPU	Centromere protein U OS=Homo sapiens OX=9606 GN=CENPU PE=1 SV=1	31.55	0.00946644	1	86.0211	84.7182	31.5089	56.4607	491.95	827.486	153.371	389.878	200.699	104.534	85.3696	43.9848	659.718	271.625	152.617	0.0107912	0.401128	0.359638	0.615686	0.445551	1.01718	-2.90187	-1.51827	-0.762753	0.0761733	0.00249813	0.0606534	0.168565	0.169915	0.0730474	0.21727	0.270667	0.00269576	0.0152256
sp|Q14241|ELOA1_HUMAN	Q14241	ELOA	Elongin-A OS=Homo sapiens OX=9606 GN=ELOA PE=1 SV=2	190.45	0	4	2523.04	1818.16	3110.17	4402.55	7293.01	4999.14	6566.09	5669.72	7398.94	6597.07	2170.6	3756.36	6146.07	6117.91	6998.01	0.229626	0.24328	0.263909	0.103602	0.0810242	-0.788845	-1.49528	-1.51034	-1.70575	0.104661	0.0189573	0.00772827	0.00874816	0.206613	0.156202	0.0992517	0.06357	0.00692771	0.0276481
sp|Q9NZL9|MAT2B_HUMAN	Q9NZL9	MAT2B	Methionine adenosyltransferase 2 subunit beta OS=Homo sapiens OX=9606 GN=MAT2B PE=1 SV=1	76.32	0.00149031	1	553.06	509.934	1340.18	1163	2490.33	811.961	1739.56	1311.87	2542.22	1534.84	531.497	1251.59	1651.14	1525.72	2038.53	0.0573759	0.1001	0.718765	0.198217	0.349429	-1.23319	-1.42096	-1.50823	-1.89514	0.0132027	0.108	0.0056022	0.0106782	0.0807505	0.321892	0.08845	0.0685577	0.0740466	0.130781
sp|P78316|NOP14_HUMAN	P78316	NOP14	Nucleolar protein 14 OS=Homo sapiens OX=9606 GN=NOP14 PE=1 SV=3	618.06	0	13	8412.98	8502.91	12250.3	13291.3	30718.8	30118.9	25461.8	22628.2	13463.3	13213.3	8457.95	12770.8	30418.9	24045	13338.3	0.00751789	0.0576411	0.0139452	0.0833295	0.0132518	-0.593288	-1.84654	-1.50487	-0.657156	0.0862007	0.00239948	0.00255122	0.0748019	0.185532	0.0730474	0.0685711	0.152197	0.000469175	0.00523016
sp|Q7Z6E9|RBBP6_HUMAN	Q7Z6E9	RBBP6	E3 ubiquitin-protein ligase RBBP6 OS=Homo sapiens OX=9606 GN=RBBP6 PE=1 SV=1	442.29	0	12	12200.4	14218.4	6850.36	6698.22	9986.43	11519	33464.7	41634.4	16144.7	15872.8	13209.4	6774.29	10752.7	37549.5	16008.8	0.108024	0.0158806	0.100782	0.153847	0.0120105	0.959296	0.29632	-1.50286	-0.281463	0.0272332	0.323146	0.00495125	0.371071	0.0997597	0.56672	0.0878559	0.477449	0.000265043	0.003517
sp|Q96QK1|VPS35_HUMAN	Q96QK1	VPS35	Vacuolar protein sorting-associated protein 35 OS=Homo sapiens OX=9606 GN=VPS35 PE=1 SV=2	51.3	0.00232829	2	429.834	724.019	2402.3	957.155	905.479	1494.48	1532.93	1615.01	1304.1	1394.01	576.927	1679.73	1199.98	1573.97	1349.06	0.360566	0.608355	0.347076	0.0368769	0.047129	-1.44264	-1.06022	-1.49594	-1.27317	0.0961517	0.0925514	0.0169064	0.0367355	0.198013	0.302427	0.119794	0.102672	0.105988	0.172062
sp|Q6UB99|ANR11_HUMAN	Q6UB99	ANKRD11	Ankyrin repeat domain-containing protein 11 OS=Homo sapiens OX=9606 GN=ANKRD11 PE=1 SV=3	230.85	0	5	2041.02	1928.65	4384.65	9453.54	2798.08	2994.4	5151.99	5940.23	9784.46	13524	1984.84	6919.1	2896.24	5546.11	11654.2	0.0400301	0.518023	0.0479312	0.100498	0.226891	-1.69822	-0.544912	-1.47938	-2.53553	0.033066	0.0920695	0.00307088	0.00223736	0.106229	0.302146	0.0699428	0.0516907	0.00292622	0.0162379
sp|Q05519|SRS11_HUMAN	Q05519	SRSF11	Serine/arginine-rich splicing factor 11 OS=Homo sapiens OX=9606 GN=SRSF11 PE=1 SV=1	60.78	0.00128041	2	247.295	2513.11	982.5	238.931	113.847	1019.57	1541.32	3048.17	1298.75	2890.6	1380.2	610.716	566.71	2294.74	2094.68	1.16083	0.860929	1.13011	0.464325	0.537365	0.702292	1.21032	-1.45916	-1.29736	0.671661	0.536607	0.352212	0.400922	0.743048	0.734658	0.553785	0.507742	0.347723	0.43382
sp|Q9Y3B9|RRP15_HUMAN	Q9Y3B9	RRP15	RRP15-like protein OS=Homo sapiens OX=9606 GN=RRP15 PE=1 SV=2	147.64	0	3	1979.36	2656.3	218.025	169.435	7231.7	5405.2	5175.13	7370.38	420.992	386.4	2317.83	193.73	6318.45	6272.76	403.696	0.206514	0.177353	0.204406	0.247463	0.0605908	3.57654	-1.44712	-1.42944	2.50721	0.00086647	0.0153864	0.0146932	0.00216359	0.0470347	0.147671	0.114984	0.0516907	3.82367e-06	0.000583492
sp|P20700|LMNB1_HUMAN	P20700	LMNB1	Lamin-B1 OS=Homo sapiens OX=9606 GN=LMNB1 PE=1 SV=2	56.09	0.00121951	2	176.541	386.678	509.392	739.582	63.5668	1192.58	531.908	929.821	560.059	1758.15	281.61	624.487	628.072	730.864	1159.1	0.527642	0.260644	1.27108	0.384979	0.730889	-1.23218	-0.07561	-1.4285	-1.92521	0.0950685	0.966626	0.0755436	0.0823246	0.196578	0.981744	0.246324	0.161827	0.543451	0.617963
sp|O15347|HMGB3_HUMAN	O15347	HMGB3	High mobility group protein B3 OS=Homo sapiens OX=9606 GN=HMGB3 PE=1 SV=4	34.74	0.00837989	1	308.287	298.85	1081.69	1493.62	1513.65	1220.39	913.553	717.789	801.161	369.995	303.568	1287.66	1367.02	815.671	585.578	0.0219809	0.226211	0.151695	0.169708	0.520648	-2.06613	-2.16277	-1.41568	-0.842952	0.00419032	0.00209905	0.00532519	0.173838	0.0620818	0.0730474	0.0878959	0.276931	0.00644664	0.0262335
sp|Q6PI98|IN80C_HUMAN	Q6PI98	INO80C	INO80 complex subunit C OS=Homo sapiens OX=9606 GN=INO80C PE=1 SV=1	77.96	0.00151286	2	182.673	120.74	214.607	296.047	1798.22	989.07	497.911	314.629	292.504	138.955	151.706	255.327	1393.64	406.27	215.73	0.288672	0.225542	0.410545	0.318999	0.503295	-0.763182	-3.1667	-1.41419	-0.440959	0.125973	0.00396493	0.0286944	0.45987	0.235293	0.082171	0.146872	0.56276	0.00367412	0.0179699
sp|Q14331|FRG1_HUMAN	Q14331	FRG1	Protein FRG1 OS=Homo sapiens OX=9606 GN=FRG1 PE=1 SV=1	167.31	0	4	3327.3	2648.62	3322.56	3618.37	9194.71	7707.69	8175.28	7610.42	3633.65	3536.74	2987.96	3470.47	8451.2	7892.85	3585.2	0.160611	0.0602701	0.124418	0.0506055	0.0191138	-0.224021	-1.50376	-1.40983	-0.272124	0.473553	0.00868712	0.00528953	0.408078	0.581679	0.123893	0.0878959	0.515101	0.00117066	0.00893217
sp|Q99543|DNJC2_HUMAN	Q99543	DNAJC2	DnaJ homolog subfamily C member 2 OS=Homo sapiens OX=9606 GN=DNAJC2 PE=1 SV=4	42.91	0.0021322	1	126.138	35.694	166.039	261.143	142.455	165.112	197.362	159.474	313.395	378.281	80.9161	213.591	153.783	178.418	345.838	0.790371	0.31485	0.104179	0.150159	0.132666	-1.6338	-1.19259	-1.4027	-2.35934	0.115917	0.191117	0.141127	0.0401881	0.223628	0.423672	0.337555	0.106297	0.0468566	0.0972223
sp|Q9Y237|PIN4_HUMAN	Q9Y237	PIN4	Peptidyl-prolyl cis-trans isomerase NIMA-interacting 4 OS=Homo sapiens OX=9606 GN=PIN4 PE=1 SV=1	156.13	0	2	516.88	268.101	226.382	1225.04	3079.62	5364.26	1130.03	857.016	915.393	1465.74	392.49	725.709	4221.94	993.522	1190.57	0.448198	0.973055	0.382641	0.194307	0.326867	-0.500454	-3.44869	-1.4025	-1.63767	0.656317	0.00459174	0.0404057	0.0394255	0.728922	0.0849992	0.171752	0.105735	0.0279885	0.0693353
sp|Q96EU6|RRP36_HUMAN	Q96EU6	RRP36	Ribosomal RNA processing protein 36 homolog OS=Homo sapiens OX=9606 GN=RRP36 PE=1 SV=1	146.25	0	3	1120.53	601.677	1673.36	1878.89	5366.68	4009.99	2277.47	2058.04	1279.98	1465.28	861.105	1776.13	4688.34	2167.76	1372.63	0.426065	0.0818276	0.20462	0.0715749	0.0954577	-1.11069	-2.49819	-1.39873	-0.738027	0.0699022	0.00742405	0.0308783	0.174035	0.162114	0.11463	0.149764	0.276931	0.00238127	0.0142503
sp|P36873|PP1G_HUMAN	P36873	PPP1CC	Serine/threonine-protein phosphatase PP1-gamma catalytic subunit OS=Homo sapiens OX=9606 GN=PPP1CC PE=1 SV=1	73.65	0	1	268.614	992.011	2034.89	226	152.252	1511.68	936.157	1964.8	206.268	935.069	630.313	1130.45	831.968	1450.48	570.668	0.811532	1.13148	1.15541	0.501463	0.903047	-0.393656	0.105672	-1.39359	0.23315	0.799209	0.946603	0.190587	0.846306	0.849299	0.970817	0.396738	0.885777	0.818453	0.850211
sp|Q8NI27|THOC2_HUMAN	Q8NI27	THOC2	THO complex subunit 2 OS=Homo sapiens OX=9606 GN=THOC2 PE=1 SV=2	56.47	0.00122549	2	217.682	108.99	635.496	631.243	405.64	612.815	654.895	248.869	126.368	429.115	163.336	633.37	509.228	451.882	277.742	0.470547	0.00474816	0.287681	0.63535	0.770768	-2.03983	-1.69462	-1.39012	-0.596294	0.0154391	0.0343212	0.124704	0.5066	0.0832639	0.196042	0.314868	0.60302	0.12597	0.197441
sp|Q8N1G4|LRC47_HUMAN	Q8N1G4	LRRC47	Leucine-rich repeat-containing protein 47 OS=Homo sapiens OX=9606 GN=LRRC47 PE=1 SV=1	36.45	0.00577478	1	239.063	564.224	1242.15	680.598	126.208	1112.91	934.605	986.496	484.294	1794.24	401.644	961.373	619.556	960.55	1139.27	0.572457	0.41303	1.12613	0.0381993	0.813041	-1.32395	-0.0291988	-1.38651	-1.34376	0.11451	0.983386	0.0635448	0.215593	0.221916	0.990526	0.221056	0.3216	0.521615	0.598485
sp|Q86U42|PABP2_HUMAN	Q86U42	PABPN1	Polyadenylate-binding protein 2 OS=Homo sapiens OX=9606 GN=PABPN1 PE=1 SV=3	155.73	0	2	1458.1	3299.87	3789.63	2987.58	5549.37	4817.86	4679.48	6908.09	5808.52	3335.67	2378.98	3388.61	5183.62	5793.79	4572.09	0.54743	0.167366	0.0997864	0.271992	0.382445	-0.617271	-1.23711	-1.37407	-1.00483	0.31833	0.0825101	0.072542	0.177654	0.440646	0.282527	0.239091	0.282395	0.126352	0.197441
sp|Q8IYL3|CA174_HUMAN	Q8IYL3	C1orf174	UPF0688 protein C1orf174 OS=Homo sapiens OX=9606 GN=C1orf174 PE=1 SV=2	97.87	0.00180832	2	868.688	799.21	272.734	1329.29	2192.68	1728.17	2490.08	1871.62	483.807	728.436	833.949	801.012	1960.42	2180.85	606.122	0.0589101	0.932693	0.167543	0.200525	0.285386	0.468667	-1.22419	-1.37346	0.489088	0.637615	0.0145564	0.00765723	0.240301	0.717024	0.14424	0.0992517	0.345627	0.0773121	0.134525
sp|Q9NY61|AATF_HUMAN	Q9NY61	AATF	Protein AATF OS=Homo sapiens OX=9606 GN=AATF PE=1 SV=1	35.01	0.00843486	1	147.562	78.0164	94.0244	120.603	493.649	445.565	277.94	276.42	2.43423	164.679	112.789	107.314	469.607	277.18	83.5568	0.436	0.175129	0.0724023	0.00387859	1.37301	0.0109003	-2.12798	-1.36923	2.42195	0.982007	0.0106952	0.0336169	0.365335	0.987183	0.131619	0.155925	0.472058	0.188269	0.268503
sp|Q9BRT9|SLD5_HUMAN	Q9BRT9	GINS4	DNA replication complex GINS protein SLD5 OS=Homo sapiens OX=9606 GN=GINS4 PE=1 SV=1	51.18	0.00232288	1	46.7885	576.522	180.474	127.613	42.8399	410.237	212.969	840.945	47.9793	572.182	311.655	154.043	226.538	526.957	310.081	1.2019	0.242651	1.14678	0.84266	1.19539	0.114019	0.309058	-1.36553	-0.0126794	0.940497	0.877887	0.449742	0.995132	0.957437	0.938134	0.633708	0.996438	0.874524	0.896255
sp|Q8NDF8|PAPD5_HUMAN	Q8NDF8	TENT4B	Terminal nucleotidyltransferase 4A OS=Homo sapiens OX=9606 GN=TENT4B PE=1 SV=2	38.65	0.00501505	1	196.22	198.473	35.7982	25.5264	295.996	186.825	476.932	534.331	292.342	100.368	197.346	30.6623	241.411	505.631	196.355	0.00807105	0.236881	0.31977	0.0802704	0.691329	2.7067	-0.252927	-1.35505	0.204229	0.00182484	0.506645	0.00352633	0.766927	0.0486388	0.714547	0.0763096	0.824758	0.00140641	0.00991142
sp|Q9H7N4|SFR19_HUMAN	Q9H7N4	SCAF1	Splicing factor, arginine/serine-rich 19 OS=Homo sapiens OX=9606 GN=SCAF1 PE=1 SV=3	36.59	0.00578592	1	200.548	249.955	146.282	230.769	183.699	208.671	675.997	484.636	11.4871	252.105	225.251	188.525	196.185	580.317	131.796	0.155097	0.316888	0.0900061	0.23317	1.29095	0.285208	0.193521	-1.35415	2.05675	0.491708	0.518146	0.0130931	0.302475	0.596934	0.722092	0.113769	0.410656	0.224906	0.307533
sp|O75937|DNJC8_HUMAN	O75937	DNAJC8	DnaJ homolog subfamily C member 8 OS=Homo sapiens OX=9606 GN=DNAJC8 PE=1 SV=2	208.02	0	5	1133.26	901.335	1751.99	3210.1	5853.89	9262.02	2601.52	2560.13	2064.6	1144.83	1017.3	2481.05	7557.96	2580.83	1604.71	0.161205	0.415567	0.318857	0.0113403	0.405292	-1.2305	-2.86506	-1.35248	-0.605189	0.0561771	0.00253188	0.0057587	0.243383	0.140847	0.0730474	0.08845	0.348734	0.00366873	0.0179699
sp|Q9BW30|TPPP3_HUMAN	Q9BW30	TPPP3	Tubulin polymerization-promoting protein family member 3 OS=Homo sapiens OX=9606 GN=TPPP3 PE=1 SV=1	42.78	0	1	81.4154	44.1527	66.3876	11.89	401.658	474.629	135.831	171.861	109.588	1.75386	62.784	39.1388	438.143	153.846	55.6711	0.419672	0.984589	0.117765	0.1656	1.36966	1.09357	-2.86441	-1.34955	2.11259	0.360294	0.00398335	0.0372418	0.414896	0.481865	0.082171	0.162641	0.520734	0.150761	0.228235
sp|Q9UMY1|NOL7_HUMAN	Q9UMY1	NOL7	Nucleolar protein 7 OS=Homo sapiens OX=9606 GN=NOL7 PE=1 SV=2	50.03	0.0023015	2	4196.68	2734.35	5469.54	6024.82	12367.5	9062.88	10257.2	7265.07	9006.78	4434.18	3465.52	5747.18	10715.2	8761.15	6720.48	0.298375	0.0683202	0.218077	0.241495	0.481114	-0.760944	-1.644	-1.34955	-0.899615	0.102942	0.0158033	0.025339	0.169077	0.205077	0.14795	0.137158	0.271021	0.0488346	0.100433
sp|Q9BQF6|SENP7_HUMAN	Q9BQF6	SENP7	Sentrin-specific protease 7 OS=Homo sapiens OX=9606 GN=SENP7 PE=1 SV=4	32.05	0.008726	1	105.413	133.616	215.312	295.632	670.546	953.051	359.833	252.53	1446.64	59.5042	119.514	255.472	811.799	306.181	753.072	0.166862	0.222314	0.246072	0.247809	1.30247	-1.08805	-2.75188	-1.34482	-1.30578	0.0371405	0.00204375	0.0151475	0.504667	0.113167	0.0730474	0.115681	0.601188	0.41337	0.497872
sp|Q9GZR7|DDX24_HUMAN	Q9GZR7	DDX24	ATP-dependent RNA helicase DDX24 OS=Homo sapiens OX=9606 GN=DDX24 PE=1 SV=1	115.44	0	2	676.205	2335.33	1836.62	501.492	497.451	7411.4	2552.91	3961.59	640.766	2079.98	1505.77	1169.06	3954.43	3257.25	1360.37	0.779122	0.807557	1.23631	0.305806	0.748088	0.388901	-0.611608	-1.33953	0.122358	0.725556	0.732189	0.162319	0.906126	0.791988	0.850968	0.365337	0.930517	0.737565	0.781614
sp|Q96QE3|ATAD5_HUMAN	Q96QE3	ATAD5	ATPase family AAA domain-containing protein 5 OS=Homo sapiens OX=9606 GN=ATAD5 PE=1 SV=4	64.65	0.00133869	1	599.579	630.229	351.673	274.463	2078.01	964.479	1729.16	1364.61	652.205	345.505	614.904	313.068	1521.24	1546.88	498.855	0.0352463	0.17439	0.517593	0.16664	0.434734	0.98449	-1.20353	-1.32129	0.372896	0.0320721	0.07657	0.00657911	0.445261	0.105181	0.271734	0.0938291	0.547958	0.00700513	0.0277658
sp|P27708|PYR1_HUMAN	P27708	CAD	CAD protein OS=Homo sapiens OX=9606 GN=CAD PE=1 SV=3	74.48	0	2	244.148	330.559	527.759	515.674	627.14	535.41	765.637	656.838	893.744	1096.95	287.353	521.717	581.275	711.238	995.347	0.212637	0.0163785	0.111587	0.108167	0.14436	-0.876839	-1.02839	-1.31977	-1.80131	0.0505742	0.0326019	0.0106548	0.00779547	0.13239	0.192087	0.110607	0.0611491	0.00332327	0.0172494
sp|P84090|ERH_HUMAN	P84090	ERH	Enhancer of rudimentary homolog OS=Homo sapiens OX=9606 GN=ERH PE=1 SV=1	20.42	0.00584795	1	945.24	2280.09	1841.65	2406.15	2947.52	3295.66	4007.45	3341.05	4933.35	2617.45	1612.67	2123.9	3121.59	3674.25	3775.4	0.585293	0.187937	0.0788621	0.12825	0.433752	-0.519939	-1.08611	-1.31757	-1.29144	0.416599	0.125277	0.0791655	0.125743	0.531547	0.348221	0.251587	0.222346	0.126295	0.197441
sp|O43660|PLRG1_HUMAN	O43660	PLRG1	Pleiotropic regulator 1 OS=Homo sapiens OX=9606 GN=PLRG1 PE=1 SV=1	274.51	0	6	21996.3	25602.4	10740.8	5720.49	23067.1	26636.6	45845.4	75175.2	8638.82	5123	23799.4	8230.63	24851.9	60510.3	6880.91	0.10714	0.431301	0.101563	0.342739	0.361298	1.59812	-0.0628537	-1.30675	1.83479	0.0276465	0.82089	0.0243951	0.0131526	0.0997922	0.907081	0.136198	0.0701247	0.00111917	0.00876915
sp|O60870|KIN17_HUMAN	O60870	KIN	DNA/RNA-binding protein KIN17 OS=Homo sapiens OX=9606 GN=KIN PE=1 SV=2	36.14	0.00575264	1	1074.77	1200.19	784.767	753.862	1839.81	1317.67	2938.99	2643.96	765.771	524.098	1137.48	769.315	1578.74	2791.47	644.935	0.0779661	0.0284062	0.233861	0.0747328	0.264971	0.562288	-0.455133	-1.29537	0.842195	0.101432	0.215436	0.00469125	0.076352	0.203456	0.453455	0.0858795	0.154732	0.00136121	0.00975213
sp|Q9NX63|MIC19_HUMAN	Q9NX63	CHCHD3	MICOS complex subunit MIC19 OS=Homo sapiens OX=9606 GN=CHCHD3 PE=1 SV=1	85.88	0.00160514	3	174.45	323.381	425.566	870.962	334.805	892.878	544.858	616.091	1013.83	1154.58	248.915	648.264	613.842	580.475	1084.21	0.423077	0.485824	0.642864	0.0867732	0.0917941	-1.35797	-1.20287	-1.28649	-2.1875	0.0890351	0.161415	0.0387738	0.0099881	0.189495	0.401171	0.165739	0.0683496	0.0688291	0.1243
sp|Q9BQ61|TRIR_HUMAN	Q9BQ61	TRIR	Telomerase RNA component interacting RNase OS=Homo sapiens OX=9606 GN=TRIR PE=1 SV=1	465.4	0	9	38369.3	27049.4	2003.17	3403.41	53486.4	57881.6	69466.3	88810.3	1031.7	833.342	32709.3	2703.29	55684	79138.3	932.519	0.244712	0.366264	0.055812	0.17284	0.150407	3.62507	-0.788366	-1.28575	5.1187	0.00206088	0.0695168	0.0173993	0.000265748	0.0486388	0.2583	0.119794	0.0350184	1.7822e-06	0.000438817
sp|O94880|PHF14_HUMAN	O94880	PHF14	PHD finger protein 14 OS=Homo sapiens OX=9606 GN=PHF14 PE=1 SV=2	25.65	0	1	27.2379	38.1292	12.6912	8.76839	75.8892	321.075	94.5021	64.9558	3.98509	20.6901	32.6835	10.7298	198.482	79.729	12.3376	0.235632	0.258518	0.873491	0.262042	0.957418	1.61115	-2.27611	-1.28165	1.82744	0.0168261	0.0638046	0.0243958	0.136844	0.0864531	0.249018	0.136198	0.235007	0.0123479	0.040009
sp|P63313|TYB10_HUMAN	P63313	TMSB10	Thymosin beta-10 OS=Homo sapiens OX=9606 GN=TMSB10 PE=1 SV=2	41.7	0	1	240.038	730.612	201.448	56.1429	400.292	662.456	733.907	1407.73	181.044	1074.95	485.325	128.795	531.374	1070.82	627.996	0.714753	0.797747	0.348865	0.444954	1.00651	1.97739	-0.298254	-1.27926	-0.075081	0.122123	0.698957	0.171007	0.952405	0.231215	0.833096	0.373474	0.966336	0.132426	0.20516
sp|P46087|NOP2_HUMAN	P46087	NOP2	Probable 28S rRNA (cytosine(4447)-C(5))-methyltransferase OS=Homo sapiens OX=9606 GN=NOP2 PE=1 SV=2	237.56	0	6	4654.13	4649.85	5009.66	4823.47	10468.7	6571.81	11350	11070.5	6033.07	3779.06	4651.99	4916.57	8520.23	11210.3	4906.06	0.000650377	0.0267782	0.323405	0.0176337	0.324868	-0.0795451	-0.834299	-1.26879	-0.0376116	0.764249	0.0825735	0.00360228	0.923552	0.822276	0.282527	0.0763483	0.941443	0.0226077	0.059999
sp|Q13435|SF3B2_HUMAN	Q13435	SF3B2	Splicing factor 3B subunit 2 OS=Homo sapiens OX=9606 GN=SF3B2 PE=1 SV=2	654.6	0	8	12955.5	18249.4	2803.25	5051.15	11143.3	18219	31185.7	43905.1	3729.79	6219.79	15602.4	3927.2	14681.2	37545.4	4974.79	0.239924	0.404742	0.340798	0.239548	0.353924	2.03078	0.109895	-1.26693	1.67465	0.0151433	0.799957	0.023256	0.0216931	0.082827	0.893656	0.135356	0.0860902	0.00122477	0.00920692
sp|Q9Y617|SERC_HUMAN	Q9Y617	PSAT1	Phosphoserine aminotransferase OS=Homo sapiens OX=9606 GN=PSAT1 PE=1 SV=2	36.03	0.00573614	1	32.4721	27.772	12.1102	6.6945	56.8324	69.9194	71.9987	70.3838	640.84	342.525	30.1221	9.40235	63.3759	71.1913	491.682	0.110332	0.40729	0.146016	0.0160397	0.429018	1.73778	-1.06979	-1.24519	-3.9636	0.0194564	0.0223077	0.00542729	0.00147443	0.0885031	0.168073	0.0881069	0.0468786	4.02273e-05	0.00113679
sp|Q14527|HLTF_HUMAN	Q14527	HLTF	Helicase-like transcription factor OS=Homo sapiens OX=9606 GN=HLTF PE=1 SV=2	35.72	0.00666032	1	122.454	385.496	729.451	548.612	169.912	307.296	390.616	671.386	248.13	355.91	253.975	639.031	238.604	531.001	302.02	0.732349	0.200103	0.407142	0.373887	0.252341	-1.54182	-0.0727268	-1.23697	-0.451824	0.102752	0.927658	0.176753	0.560666	0.204967	0.96431	0.382002	0.650628	0.136718	0.209681
sp|Q9Y388|RBMX2_HUMAN	Q9Y388	RBMX2	RNA-binding motif protein, X-linked 2 OS=Homo sapiens OX=9606 GN=RBMX2 PE=1 SV=2	88.11	0.00163934	3	1179.24	834.233	1715.93	1312.21	1868.03	1121.89	2304.28	2364.72	1440.37	940.013	1006.74	1514.07	1494.96	2334.5	1190.19	0.242323	0.188547	0.352922	0.0183079	0.297271	-0.597306	-0.545537	-1.2348	-0.23041	0.169129	0.26377	0.0135209	0.597113	0.287726	0.506943	0.113769	0.680504	0.0971368	0.161647
sp|Q13123|RED_HUMAN	Q13123	IK	Protein Red OS=Homo sapiens OX=9606 GN=IK PE=1 SV=3	804.68	0	20	33694.1	39762.4	26283.9	13559.1	64859.1	72366.7	73703.3	100321	11600.6	11617.5	36728.3	19921.5	68612.9	87012.2	11609	0.116829	0.451663	0.0773715	0.216309	0.00102996	0.955234	-0.904367	-1.23219	1.6567	0.112102	0.0303797	0.0137975	0.00585758	0.218139	0.188329	0.113769	0.0559104	0.000539221	0.00557825
sp|Q86X95|CIR1_HUMAN	Q86X95	CIR1	Corepressor interacting with RBPJ 1 OS=Homo sapiens OX=9606 GN=CIR1 PE=1 SV=1	131.31	0	3	3408.58	2566.22	4175.77	6643.78	7928.28	8410.41	7903.53	6102.12	5028.01	6425.41	2987.4	5409.77	8169.35	7002.83	5726.71	0.199383	0.322591	0.0417309	0.181896	0.172544	-0.832616	-1.46518	-1.2315	-0.942481	0.109536	0.00947774	0.0162246	0.0545237	0.214297	0.126209	0.117899	0.123862	0.0254633	0.0648698
sp|Q8N8A6|DDX51_HUMAN	Q8N8A6	DDX51	ATP-dependent RNA helicase DDX51 OS=Homo sapiens OX=9606 GN=DDX51 PE=1 SV=3	22.77	0.00307692	1	40.0132	3340.5	48.0688	22.4026	15.5598	197.974	312.048	2354.57	73.1928	295.031	1690.26	35.2357	106.767	1333.31	184.112	1.38074	0.515067	1.20811	1.08323	0.852	3.47781	2.71967	-1.22931	1.31495	0.246411	0.396192	0.677548	0.635152	0.373068	0.621282	0.811184	0.71111	0.315073	0.399005
sp|P61163|ACTZ_HUMAN	P61163	ACTR1A	Alpha-centractin OS=Homo sapiens OX=9606 GN=ACTR1A PE=1 SV=1	19.53	0.00578035	1	101.908	407.685	880.805	27.1018	72.1984	460.974	529.704	427.544	390.247	385.85	254.797	453.953	266.586	478.624	388.048	0.848585	1.32978	1.03121	0.150928	0.00801237	0.399722	0.160001	-1.22327	-0.92885	0.858646	0.908297	0.21325	0.317489	0.895009	0.957886	0.422329	0.426111	0.823542	0.853754
sp|Q9Y3D0|CIA2B_HUMAN	Q9Y3D0	CIAO2B	Cytosolic iron-sulfur assembly component 2B OS=Homo sapiens OX=9606 GN=CIAO2B PE=1 SV=1	49.93	0.00229358	1	352.505	799.632	2288.57	716.291	155.533	872.125	1190.62	1253.92	1027.12	1247.52	576.069	1502.43	513.829	1222.27	1137.32	0.548834	0.739981	0.98614	0.0366169	0.137028	-1.26997	0.527613	-1.20252	-1.09227	0.2089	0.65254	0.0812386	0.116712	0.334502	0.814874	0.254701	0.209638	0.272005	0.356597
sp|P13984|T2FB_HUMAN	P13984	GTF2F2	General transcription factor IIF subunit 2 OS=Homo sapiens OX=9606 GN=GTF2F2 PE=1 SV=2	197.77	0	4	4019.93	3792.93	930.633	1639.82	12906.8	13881.2	9207.77	8755.14	1574.22	916.05	3906.43	1285.23	13394	8981.45	1245.13	0.0410897	0.390183	0.0514429	0.0356348	0.373772	1.66033	-1.77732	-1.20125	1.70117	0.0193603	0.0029328	0.00466196	0.0166264	0.0884546	0.0730474	0.0858795	0.0761917	0.000119438	0.00230712
sp|Q9NP79|VTA1_HUMAN	Q9NP79	VTA1	Vacuolar protein sorting-associated protein VTA1 homolog OS=Homo sapiens OX=9606 GN=VTA1 PE=1 SV=1	30.71	0	1	3018.4	8290	11995.9	7487.46	4429.43	14343.8	11242.7	11751.8	14301.8	15750.4	5654.2	9741.66	9386.61	11497.2	15026.1	0.659259	0.327246	0.746862	0.0313087	0.0681694	-0.921894	-0.67216	-1.20028	-1.58515	0.247484	0.494509	0.123894	0.068752	0.373921	0.703282	0.314868	0.14372	0.286089	0.370919
sp|Q9Y2W2|WBP11_HUMAN	Q9Y2W2	WBP11	WW domain-binding protein 11 OS=Homo sapiens OX=9606 GN=WBP11 PE=1 SV=1	171.93	0	4	3009.74	2673.87	1615.1	2816.49	5956.36	7126.63	5694.39	7344.45	1966.06	1822.07	2841.8	2215.79	6541.5	6519.42	1894.07	0.0835737	0.383388	0.126502	0.178969	0.0537533	0.411522	-1.19954	-1.18881	0.583839	0.368212	0.0138013	0.0110079	0.108469	0.487329	0.142291	0.112758	0.197759	0.00244878	0.014597
sp|Q15904|VAS1_HUMAN	Q15904	ATP6AP1	V-type proton ATPase subunit S1 OS=Homo sapiens OX=9606 GN=ATP6AP1 PE=1 SV=2	63.36	0.00131406	1	323.475	232.202	992.045	501.314	773.627	196.968	1495.19	260.467	605.13	359.163	277.838	746.679	485.298	877.828	482.146	0.232292	0.464723	0.840225	0.994592	0.36073	-1.36354	-0.510284	-1.18716	-0.766425	0.0577637	0.566381	0.313463	0.156279	0.142633	0.756165	0.522469	0.258097	0.656078	0.713596
sp|Q6NVY1|HIBCH_HUMAN	Q6NVY1	HIBCH	3-hydroxyisobutyryl-CoA hydrolase, mitochondrial OS=Homo sapiens OX=9606 GN=HIBCH PE=1 SV=2	34.58	0.00834879	1	0.348181	0.787472	1053.07	0.348181	0.348181	0.348181	0.348181	4.07748	7.83529	0.348181	0.567827	526.709	0.348181	2.21283	4.09173	0.547042	1.41328	0	1.19169	1.29387	-5.19254	0.588695	-1.18619	-1.65734	0.318501	0.316959	0.467397	0.408957	0.440646	0.561885	0.648997	0.515759	0.556776	0.630282
sp|P38159|RBMX_HUMAN	P38159	RBMX	RNA-binding motif protein, X chromosome OS=Homo sapiens OX=9606 GN=RBMX PE=1 SV=3	144.65	0	4	455.379	621.697	138.064	956.321	900.007	2322.09	1151.34	1270.18	935.976	1420.08	538.538	547.192	1611.05	1210.76	1178.03	0.218377	1.05739	0.624168	0.0694012	0.290582	0.550225	-1.44201	-1.18446	-1.11555	0.650022	0.0823985	0.0138846	0.0518778	0.722984	0.282527	0.113769	0.120312	0.22719	0.30927
sp|Q8TDL5|BPIB1_HUMAN	Q8TDL5	BPIFB1	BPI fold-containing family B member 1 OS=Homo sapiens OX=9606 GN=BPIFB1 PE=1 SV=1	185.13	0	4	24.6827	282.615	26935.3	1845.04	747.437	1738.73	197.225	181.729	104.276	67.0102	153.649	14390.2	1243.08	189.477	85.643	1.18703	1.23289	0.563879	0.0578277	0.307682	-6.39926	-3.77075	-1.18061	-0.00122472	0.0419696	0.0678789	0.444708	0.999337	0.119106	0.255761	0.630692	0.999337	0.0152731	0.0465162
sp|Q96D71|REPS1_HUMAN	Q96D71	REPS1	RalBP1-associated Eps domain-containing protein 1 OS=Homo sapiens OX=9606 GN=REPS1 PE=1 SV=3	41.3	0.00311203	1	10.8449	294.032	92.6236	30.1081	7.72156	222.28	66.157	246.328	14.7326	319.91	152.438	61.3658	115.001	156.243	167.321	1.3136	0.720354	1.31926	0.815401	1.28969	0.0966969	0.446826	-1.17674	-0.281839	0.963012	0.872956	0.590087	0.915327	0.973861	0.936801	0.749973	0.936185	0.962113	0.967821
sp|P52565|GDIR1_HUMAN	P52565	ARHGDIA	Rho GDP-dissociation inhibitor 1 OS=Homo sapiens OX=9606 GN=ARHGDIA PE=1 SV=3	50.59	0.00231214	2	2711.31	21420.5	66546.4	2598.62	370.732	16909.1	15995.8	18216.1	3827.19	27568.4	12065.9	34572.5	8639.91	17106	15697.8	1.09643	1.30792	1.35353	0.091782	1.06942	-0.787061	1.60587	-1.16343	-0.430659	0.734255	0.544852	0.383704	0.80005	0.799196	0.738405	0.580949	0.850385	0.774396	0.812823
sp|Q9Y5Q8|TF3C5_HUMAN	Q9Y5Q8	GTF3C5	General transcription factor 3C polypeptide 5 OS=Homo sapiens OX=9606 GN=GTF3C5 PE=1 SV=2	42.29	0	2	346.626	3725.12	2162.37	518.082	63.4728	1562.43	1574.08	4103.37	455.157	1881.87	2035.87	1340.23	812.949	2838.72	1168.51	1.17343	0.867531	1.3038	0.630028	0.863352	0.102437	1.85134	-1.16129	0.296068	0.950957	0.454676	0.471104	0.856992	0.964226	0.66715	0.651943	0.890245	0.612824	0.674726
sp|O94826|TOM70_HUMAN	O94826	TOMM70	Mitochondrial import receptor subunit TOM70 OS=Homo sapiens OX=9606 GN=TOMM70 PE=1 SV=1	24.48	0	1	7.9977	72.5775	0.348181	0.348181	0.348181	100.886	79.8056	36.3479	26.4584	96.303	40.2876	0.348181	50.617	58.0767	61.3807	1.13347	0	1.40449	0.529115	0.804611	6.11261	2.02327	-1.16059	-1.06706	0.0117553	0.583064	0.435114	0.498093	0.0776569	0.763084	0.622874	0.595682	0.100018	0.16394
sp|Q96EV2|RBM33_HUMAN	Q96EV2	RBM33	RNA-binding protein 33 OS=Homo sapiens OX=9606 GN=RBM33 PE=1 SV=3	140.69	0	4	2078.44	3608.16	349.965	255.238	1908.74	2537.13	4131.37	9057.82	476.022	451.236	2843.3	302.601	2222.94	6594.59	463.629	0.38043	0.221353	0.199889	0.528239	0.037802	3.19578	0.315471	-1.15951	2.56285	0.00311932	0.492188	0.12047	0.00465515	0.0564784	0.700633	0.310536	0.0535029	0.000193424	0.00286568
sp|Q6ZSJ8|CA122_HUMAN	Q6ZSJ8	C1orf122	Uncharacterized protein C1orf122 OS=Homo sapiens OX=9606 GN=C1orf122 PE=4 SV=2	63.53	0.00131752	1	3457.85	3276.14	4162.05	3330.23	2866.35	2951.42	6900.87	8190.38	3495.14	4352.01	3367	3746.14	2908.89	7545.62	3923.57	0.0381613	0.157011	0.0206806	0.120841	0.154424	-0.14552	0.210625	-1.15942	-0.212579	0.629092	0.424263	0.00743269	0.508285	0.710581	0.638169	0.0992517	0.603929	0.00855845	0.0313947
sp|P49458|SRP09_HUMAN	P49458	SRP9	Signal recognition particle 9 kDa protein OS=Homo sapiens OX=9606 GN=SRP9 PE=1 SV=2	93.12	0.00172414	2	745.442	639.831	1876.17	3133.99	1028.19	1574.18	1367.7	1713.43	3201.7	3836.91	692.637	2505.08	1301.19	1540.56	3519.31	0.107817	0.355046	0.296711	0.15869	0.127627	-1.81193	-0.881387	-1.14835	-2.34343	0.0133038	0.0695684	0.0117496	0.0022067	0.0807505	0.2583	0.113769	0.0516907	0.00311728	0.0167234
sp|P07741|APT_HUMAN	P07741	APRT	Adenine phosphoribosyltransferase OS=Homo sapiens OX=9606 GN=APRT PE=1 SV=2	45.58	0	1	9922.76	10287.5	448.397	21033	42651	7940.52	25663.8	19330.6	18142.5	13925.1	10105.1	10740.7	25295.8	22497.2	16033.8	0.0255229	1.35517	0.970282	0.199059	0.185989	1.71807	-0.86509	-1.14046	-0.653679	0.473805	0.422236	0.012796	0.103752	0.581679	0.637321	0.113769	0.191214	0.496535	0.572723
sp|Q9NVT9|ARMC1_HUMAN	Q9NVT9	ARMC1	Armadillo repeat-containing protein 1 OS=Homo sapiens OX=9606 GN=ARMC1 PE=1 SV=1	32.73	0.008	1	10.2424	995.122	33.756	132.548	22.1895	192.517	55.9282	884.811	60.7559	702.298	502.682	83.152	107.354	470.37	381.527	1.3854	0.840105	1.1219	1.24606	1.18901	0.593884	0.62728	-1.13976	-1.03284	0.835273	0.834677	0.724517	0.736483	0.876032	0.91437	0.842465	0.797639	0.913535	0.926898
sp|Q96T37|RBM15_HUMAN	Q96T37	RBM15	RNA-binding protein 15 OS=Homo sapiens OX=9606 GN=RBM15 PE=1 SV=2	134.86	0	3	3110.38	3164.63	3805.3	4499.34	10369.9	9018.74	6034.84	7822.74	4711.92	3505.01	3137.51	4152.32	9694.3	6928.79	4108.46	0.0122264	0.11819	0.0985516	0.182461	0.207721	-0.399298	-1.62406	-1.13093	-0.373302	0.212788	0.00433343	0.0116103	0.299911	0.338196	0.0837065	0.113572	0.408225	0.00395338	0.0188238
sp|Q8IY81|SPB1_HUMAN	Q8IY81	FTSJ3	pre-rRNA processing protein FTSJ3 OS=Homo sapiens OX=9606 GN=FTSJ3 PE=1 SV=2	648.19	0	11	21437.6	33028.8	75351.4	54920.4	34247	45229.2	53459.4	63278.9	46197	58626.1	27233.2	65135.9	39738.1	58369.1	52411.5	0.300964	0.221796	0.195419	0.118957	0.167687	-1.27356	-0.564683	-1.12815	-0.967738	0.0371197	0.207082	0.0297309	0.0696615	0.113167	0.442909	0.148266	0.144444	0.0405352	0.0872164
sp|Q8WVM8|SCFD1_HUMAN	Q8WVM8	SCFD1	Sec1 family domain-containing protein 1 OS=Homo sapiens OX=9606 GN=SCFD1 PE=1 SV=4	29.58	0	1	27.6892	270.625	13.7879	106.57	123.248	168.792	195.128	182.697	472.266	279.405	149.157	60.1788	146.02	188.912	375.835	1.15168	1.0902	0.22055	0.0465284	0.362854	1.17521	-0.736562	-1.12509	-2.06913	0.535222	0.601593	0.437272	0.196115	0.63313	0.773415	0.624877	0.300473	0.216916	0.300408
sp|O14662|STX16_HUMAN	O14662	STX16	Syntaxin-16 OS=Homo sapiens OX=9606 GN=STX16 PE=1 SV=3	48.35	0.00224467	1	25.3056	85.0225	70.1951	264.187	172.42	203.366	101.66	98.6957	351.19	275.908	55.164	167.191	187.893	100.178	313.549	0.765466	0.820456	0.116458	0.0209259	0.169772	-1.55378	-2.01328	-1.11069	-2.7465	0.214433	0.0559036	0.198643	0.0240102	0.339445	0.238961	0.405903	0.087788	0.0631612	0.118118
sp|Q9BSJ6|PIMRE_HUMAN	Q9BSJ6	PIMREG	Protein PIMREG OS=Homo sapiens OX=9606 GN=PIMREG PE=1 SV=1	64.28	0.00132802	2	149.941	127.742	140.073	205.782	2558.49	2371.61	258.276	345.222	96.1191	167.207	138.841	172.927	2465.05	301.749	131.663	0.113054	0.268687	0.0536081	0.203747	0.381783	-0.294831	-4.15369	-1.1094	0.12655	0.436758	0.000204348	0.0172844	0.774182	0.549458	0.0730474	0.119794	0.830219	4.90174e-05	0.00131229
sp|O43290|SNUT1_HUMAN	O43290	SART1	U4/U6.U5 tri-snRNP-associated protein 1 OS=Homo sapiens OX=9606 GN=SART1 PE=1 SV=1	1596.1	0	33	61706.2	69934.5	22595.5	23010.1	74588.1	88596	126533	158449	27944.1	24889	65820.4	22802.8	81592.1	142491	26416.6	0.088396	0.0128584	0.121397	0.158381	0.0817769	1.52656	-0.307384	-1.10798	1.31668	0.00628987	0.309384	0.0122017	0.0123274	0.0729433	0.555435	0.113769	0.0701066	8.23955e-05	0.00174633
sp|P23025|XPA_HUMAN	P23025	XPA	DNA repair protein complementing XP-A cells OS=Homo sapiens OX=9606 GN=XPA PE=1 SV=1	73.3	0	2	75.7097	2008.1	553.06	30.0038	35.5454	1191.33	559.966	1260.21	125.584	237.817	1041.91	291.532	613.439	910.087	181.7	1.31145	1.26867	1.33227	0.544064	0.436769	1.59783	0.922035	-1.10731	1.17391	0.552948	0.747857	0.593837	0.561736	0.648577	0.860007	0.750454	0.651375	0.765217	0.805325
sp|Q92979|NEP1_HUMAN	Q92979	EMG1	Ribosomal RNA small subunit methyltransferase NEP1 OS=Homo sapiens OX=9606 GN=EMG1 PE=1 SV=4	118.09	0	2	20246.3	14654	30723.8	33227.9	31075.3	19763.6	35904	38167.5	24964.2	20236.9	17450.1	31975.9	25419.5	37035.7	22600.5	0.226606	0.0553748	0.314663	0.0432159	0.147905	-0.891401	-0.524832	-1.10377	-0.383946	0.0525026	0.252429	0.0173436	0.324241	0.135108	0.495762	0.119794	0.431755	0.0651952	0.120377
sp|Q9UHK0|NUFP1_HUMAN	Q9UHK0	NUFIP1	Nuclear fragile X mental retardation-interacting protein 1 OS=Homo sapiens OX=9606 GN=NUFIP1 PE=1 SV=2	69.85	0.0013947	2	392.616	309.828	690.808	689.799	380.167	751.207	766.125	732.479	749.554	1035.87	351.222	690.303	565.687	749.302	892.712	0.166673	0.00103352	0.4638	0.0317512	0.226788	-0.984936	-0.615628	-1.10289	-1.33711	0.0306779	0.260471	0.0114531	0.0219551	0.103297	0.503792	0.112758	0.0860902	0.0609078	0.115317
sp|P33240|CSTF2_HUMAN	P33240	CSTF2	Cleavage stimulation factor subunit 2 OS=Homo sapiens OX=9606 GN=CSTF2 PE=1 SV=1	35.12	0.0075188	1	310.819	429.554	614.348	1292.49	685.379	1111.44	769.44	793.969	1022.96	835.508	370.187	953.421	898.409	781.704	929.234	0.226799	0.502949	0.335337	0.0221879	0.142642	-1.28611	-1.25617	-1.09699	-1.33921	0.075804	0.0408775	0.0173383	0.0206094	0.169915	0.20793	0.119794	0.0856946	0.0803996	0.138789
sp|Q14684|RRP1B_HUMAN	Q14684	RRP1B	Ribosomal RNA processing protein 1 homolog B OS=Homo sapiens OX=9606 GN=RRP1B PE=1 SV=3	238.33	0	4	2973.35	3156.53	5030.53	3846.98	6574.6	4736.75	6096.02	6967.28	5726.95	4211.55	3064.94	4438.76	5655.67	6531.65	4969.25	0.0422603	0.188543	0.22978	0.0943214	0.215635	-0.522005	-0.865186	-1.08902	-0.680845	0.155556	0.0508276	0.00789307	0.104125	0.272536	0.226792	0.0992517	0.191458	0.063886	0.119202
sp|Q9Y3Y2|CHTOP_HUMAN	Q9Y3Y2	CHTOP	Chromatin target of PRMT1 protein OS=Homo sapiens OX=9606 GN=CHTOP PE=1 SV=2	195.47	0	3	1637.65	1368.87	1390.89	1044.93	4031.4	1753.54	3131.63	3235.21	3312.59	2376.68	1503.26	1217.91	2892.47	3183.42	2844.64	0.126429	0.200858	0.556855	0.0230073	0.232645	0.312593	-0.828474	-1.08808	-0.906151	0.375205	0.198266	0.00915173	0.0607419	0.493588	0.432307	0.106097	0.132987	0.0532324	0.106048
sp|Q14966|ZN638_HUMAN	Q14966	ZNF638	Zinc finger protein 638 OS=Homo sapiens OX=9606 GN=ZNF638 PE=1 SV=2	178.7	0	5	1443.97	1758.65	483.63	995.417	1969.82	1794.12	3430.53	3337.49	1562.24	1154.23	1601.31	739.524	1881.97	3384.01	1358.24	0.138954	0.489353	0.0660142	0.0194415	0.212414	1.19958	-0.238416	-1.08634	0.246979	0.0774139	0.418039	0.00989752	0.497919	0.171457	0.634123	0.107883	0.595682	0.00695794	0.0276506
sp|Q9BXR0|TGT_HUMAN	Q9BXR0	QTRT1	Queuine tRNA-ribosyltransferase catalytic subunit 1 OS=Homo sapiens OX=9606 GN=QTRT1 PE=1 SV=3	43.46	0	1	509.551	632.862	1683.14	1135.4	1556.73	701.612	1363.36	1063.74	3007.29	643.513	571.207	1409.27	1129.17	1213.55	1825.4	0.15265	0.274834	0.535491	0.174586	0.915658	-1.28355	-0.880003	-1.08452	-1.29262	0.0276912	0.169926	0.0183096	0.227932	0.0997922	0.405427	0.122546	0.334768	0.453403	0.531
sp|P07910|HNRPC_HUMAN	P07910	HNRNPC	Heterogeneous nuclear ribonucleoproteins C1/C2 OS=Homo sapiens OX=9606 GN=HNRNPC PE=1 SV=4	377.72	0	10	25145.4	29046.8	31533.6	38752.6	106755	93670	56424.1	57815.1	36977.4	42137.1	27096.1	35143.1	100212	57119.6	39557.3	0.101812	0.145252	0.0923277	0.0172194	0.0922333	-0.371254	-1.88757	-1.07954	-0.546531	0.267658	0.00306359	0.00810787	0.134766	0.395398	0.0730474	0.0995019	0.233385	0.00103083	0.00858688
sp|Q9UBU9|NXF1_HUMAN	Q9UBU9	NXF1	Nuclear RNA export factor 1 OS=Homo sapiens OX=9606 GN=NXF1 PE=1 SV=1	75.04	0.00147275	1	231.977	161.507	421.751	388.899	558.738	671.749	405.948	411.177	544.24	726.885	196.742	405.325	615.244	408.562	635.563	0.253275	0.0573118	0.129885	0.00904885	0.203205	-1.0651	-1.66226	-1.07774	-1.7002	0.0364857	0.00975927	0.0217134	0.0128533	0.113167	0.126209	0.129443	0.0701247	0.00410574	0.0192189
sp|Q6IQ49|SDE2_HUMAN	Q6IQ49	SDE2	Replication stress response regulator SDE2 OS=Homo sapiens OX=9606 GN=SDE2 PE=1 SV=1	119.66	0	2	1434.67	1376.5	88.038	170.301	2742.73	2116.65	2470.77	3509.46	38.4192	61.4193	1405.59	129.17	2429.69	2990.11	49.9193	0.0292607	0.45033	0.182209	0.245632	0.325796	3.52065	-0.777835	-1.06724	4.85446	0.00248296	0.054537	0.0214405	0.000397861	0.0495825	0.237104	0.129321	0.0351674	8.1544e-06	0.000654927
sp|Q9BXS6|NUSAP_HUMAN	Q9BXS6	NUSAP1	Nucleolar and spindle-associated protein 1 OS=Homo sapiens OX=9606 GN=NUSAP1 PE=1 SV=1	207.86	0	5	566.239	401.499	387.475	849.017	8623.07	7696.7	1040.46	954.023	1091.21	913.797	483.869	618.246	8159.89	997.242	1002.5	0.240745	0.52788	0.0802761	0.0612909	0.125135	-0.266545	-4.09475	-1.06318	-1.06646	0.64688	0.000418828	0.0218	0.0403531	0.721593	0.0730474	0.129443	0.106297	0.000173788	0.00276251
sp|P20719|HXA5_HUMAN	P20719	HOXA5	Homeobox protein Hox-A5 OS=Homo sapiens OX=9606 GN=HOXA5 PE=1 SV=2	89.41	0.00165563	2	1284.06	981.771	1.20755	148.749	1644.59	1915.55	1980.47	2769.09	411.979	299.654	1132.92	74.978	1780.07	2374.78	355.817	0.188675	1.39144	0.107635	0.234815	0.22322	6.38847	-0.660656	-1.06054	1.67608	0.0861495	0.0925179	0.0305754	0.0115412	0.185532	0.302427	0.149545	0.0697577	0.0333668	0.077975
sp|Q15819|UB2V2_HUMAN	Q15819	UBE2V2	Ubiquitin-conjugating enzyme E2 variant 2 OS=Homo sapiens OX=9606 GN=UBE2V2 PE=1 SV=4	69.99	0	1	5250.71	4704.13	7668.86	10675.1	11641.3	6740.22	12201.8	8743.59	15334.5	10050.8	4977.42	9171.97	9190.74	10472.7	12692.6	0.0776484	0.231762	0.377071	0.233497	0.294356	-0.864373	-0.833765	-1.0554	-1.32075	0.0594436	0.105919	0.0218983	0.0253679	0.144444	0.317858	0.129522	0.0894995	0.0900392	0.152497
sp|Q96IZ7|RSRC1_HUMAN	Q96IZ7	RSRC1	Serine/Arginine-related protein 53 OS=Homo sapiens OX=9606 GN=RSRC1 PE=1 SV=1	62.43	0.00130039	2	2127.08	1878.01	1631.46	1295.43	2306.82	1699.85	3518.37	4846.64	1726.18	2201.38	2002.55	1463.44	2003.33	4182.51	1963.78	0.0879506	0.16236	0.21424	0.224561	0.171108	0.459244	0.0133843	-1.04691	0.0360459	0.192793	0.966082	0.02168	0.911218	0.312982	0.981744	0.129443	0.933234	0.0171038	0.0508779
sp|O60832|DKC1_HUMAN	O60832	DKC1	H/ACA ribonucleoprotein complex subunit DKC1 OS=Homo sapiens OX=9606 GN=DKC1 PE=1 SV=3	233.08	0	7	6147.65	12231.1	21156.8	16494.7	10869.2	6753.9	14440.4	22057.1	39413.5	21997.2	9189.37	18825.8	8811.53	18248.8	30705.3	0.46811	0.17511	0.330242	0.295136	0.401077	-1.10723	0.0173133	-1.04135	-1.76367	0.0899621	0.974975	0.109317	0.0404663	0.19067	0.98623	0.294211	0.106297	0.0353499	0.0807544
sp|Q9Y314|NOSIP_HUMAN	Q9Y314	NOSIP	Nitric oxide synthase-interacting protein OS=Homo sapiens OX=9606 GN=NOSIP PE=1 SV=1	198.08	0	6	2186.09	2586.18	550.134	721.388	6820.38	5694.53	4623.44	5133.11	708.132	747.126	2386.14	635.761	6257.45	4878.27	727.629	0.118562	0.190473	0.127223	0.073877	0.0378939	1.91624	-1.39012	-1.03481	1.70883	0.00524078	0.00964914	0.0114278	0.00541809	0.0691134	0.126209	0.112758	0.0540393	1.47368e-05	0.000828854
sp|Q92917|GPKOW_HUMAN	Q92917	GPKOW	G-patch domain and KOW motifs-containing protein OS=Homo sapiens OX=9606 GN=GPKOW PE=1 SV=2	37.99	0	1	29.2091	5184.67	44.0573	5.73486	49.8925	495.666	343.006	1847.91	36.1096	65.6776	2606.94	24.8961	272.779	1095.46	50.8936	1.39837	1.08845	1.15555	0.9714	0.410813	4.61366	1.3072	-1.0327	2.99837	0.220427	0.699888	0.753452	0.35936	0.345706	0.833096	0.864131	0.466709	0.262263	0.347709
sp|Q6AI08|HEAT6_HUMAN	Q6AI08	HEATR6	HEAT repeat-containing protein 6 OS=Homo sapiens OX=9606 GN=HEATR6 PE=1 SV=1	38.06	0	1	184.623	565.181	1238.55	243.674	225.097	350.53	645.233	672.384	636.564	777.826	374.902	741.114	287.814	658.808	707.195	0.717774	0.949229	0.308167	0.0291421	0.141245	-0.766118	0.201607	-1.0279	-1.12323	0.536247	0.789703	0.199791	0.17942	0.633369	0.886094	0.406588	0.284516	0.438825	0.520316
sp|Q8N5F7|NKAP_HUMAN	Q8N5F7	NKAP	NF-kappa-B-activating protein OS=Homo sapiens OX=9606 GN=NKAP PE=1 SV=1	222.79	0	5	2508.1	2275.73	2028.77	3247.17	4569.61	5596.44	4922.72	4790.85	5555.79	7530.38	2391.91	2637.97	5083.02	4856.79	6543.09	0.0686949	0.32659	0.142844	0.019199	0.213393	-0.103433	-1.08183	-1.02341	-1.4369	0.790615	0.0194106	0.00821575	0.0137828	0.843101	0.156202	0.0995019	0.0707226	0.0101123	0.0352315
sp|Q92576|PHF3_HUMAN	Q92576	PHF3	PHD finger protein 3 OS=Homo sapiens OX=9606 GN=PHF3 PE=1 SV=3	49.89	0.00228833	2	435.872	486.969	155.404	148.819	570.089	520.754	1011.4	867.02	203.594	70.8484	461.421	152.112	545.421	939.208	137.221	0.078304	0.0306132	0.0639602	0.108698	0.684043	1.59908	-0.242027	-1.0233	1.93962	0.00535058	0.384513	0.0114112	0.0446585	0.0691134	0.61532	0.112758	0.110514	0.00208418	0.0130168
sp|Q05D32|CTSL2_HUMAN	Q05D32	CTDSPL2	CTD small phosphatase-like protein 2 OS=Homo sapiens OX=9606 GN=CTDSPL2 PE=1 SV=2	46.72	0.00220994	1	284.827	157.361	703.297	1007.82	529.841	700.588	421.631	434.261	436.934	578.729	221.094	855.56	615.215	427.946	507.832	0.407665	0.251686	0.196251	0.0208691	0.197436	-1.99157	-1.52498	-1.01519	-1.24807	0.0166961	0.0299277	0.0638339	0.0555917	0.086075	0.187166	0.221056	0.124662	0.011722	0.0387181
sp|Q9Y285|SYFA_HUMAN	Q9Y285	FARSA	Phenylalanine--tRNA ligase alpha subunit OS=Homo sapiens OX=9606 GN=FARSA PE=1 SV=3	64.6	0	1	3291.36	4527.04	7880.5	8157.01	7975.45	8154.81	8375.55	7260.32	14308.3	10414.6	3909.2	8018.76	8065.13	7817.94	12361.5	0.223513	0.0243829	0.0157247	0.100869	0.222729	-1.05454	-1.06298	-1.01448	-1.66103	0.0321686	0.0275789	0.0243631	0.01323	0.105181	0.186218	0.136198	0.0701247	0.00745732	0.0288829
sp|Q9NPG3|UBN1_HUMAN	Q9NPG3	UBN1	Ubinuclein-1 OS=Homo sapiens OX=9606 GN=UBN1 PE=1 SV=2	79.88	0	2	700.643	3584.15	1773.2	1749.97	1221.77	8056.42	2206.85	4584.98	484.777	3036.74	2142.4	1761.59	4639.1	3395.91	1760.76	0.951714	0.00932579	1.04176	0.495181	1.02485	-0.152651	-0.985365	-1.00526	0.385234	0.8793	0.52298	0.385099	0.79306	0.909428	0.726403	0.580949	0.844529	0.753342	0.79508
sp|Q13573|SNW1_HUMAN	Q13573	SNW1	SNW domain-containing protein 1 OS=Homo sapiens OX=9606 GN=SNW1 PE=1 SV=1	1179.56	0	25	64878.6	85657.9	14909.3	14737.4	91605.8	95012	126859	174844	17146.4	17096.4	75268.3	14823.4	93308.9	150852	17121.4	0.19521	0.00819849	0.0258125	0.224923	0.00206128	2.33031	-0.32361	-0.998412	2.12237	0.00242012	0.317027	0.0353856	0.00346103	0.0492413	0.561885	0.158353	0.0521514	2.03941e-05	0.000863508
sp|Q8IUF1|CBWD2_HUMAN	Q8IUF1	CBWD2	COBW domain-containing protein 2 OS=Homo sapiens OX=9606 GN=CBWD2 PE=2 SV=1	39.3	0.0040404	1	16.1479	34.3294	58.6944	83.3948	35.0997	102.286	62.2598	35.4497	114.103	163.208	25.2386	71.0446	68.6926	48.8548	138.655	0.509389	0.245842	0.691596	0.38804	0.250425	-1.5712	-1.3476	-0.996646	-2.53506	0.0479592	0.15996	0.158114	0.0115815	0.128359	0.400136	0.360662	0.0697577	0.0491398	0.100699
sp|Q15005|SPCS2_HUMAN	Q15005	SPCS2	Signal peptidase complex subunit 2 OS=Homo sapiens OX=9606 GN=SPCS2 PE=1 SV=3	82.92	0	2	447.865	304.991	19536	17222.7	636.896	432.793	968.739	560.275	434.55	10793.3	376.428	18379.4	534.844	764.507	5613.91	0.268384	0.0889988	0.269841	0.377796	1.30475	-5.63317	-0.506453	-0.995208	-2.55084	0.000200311	0.261255	0.0843408	0.234274	0.0470347	0.504014	0.260008	0.339831	0.0223125	0.0595261
sp|Q86WR7|PRSR2_HUMAN	Q86WR7	PROSER2	Proline and serine-rich protein 2 OS=Homo sapiens OX=9606 GN=PROSER2 PE=1 SV=2	19.32	0.00574713	1	149.898	76.2169	415.428	696.42	206.594	107.814	186.132	243.843	91.892	601.464	113.057	555.924	157.204	214.987	346.678	0.46083	0.357407	0.444314	0.189815	1.03936	-2.3312	-0.481592	-0.995056	-1.13716	0.0164899	0.448614	0.0992806	0.373644	0.0855187	0.660505	0.283182	0.479143	0.208988	0.29178
sp|Q5JRA6|TGO1_HUMAN	Q5JRA6	MIA3	Transport and Golgi organization protein 1 homolog OS=Homo sapiens OX=9606 GN=MIA3 PE=1 SV=1	34.28	0.00827967	1	102.676	127.28	313.357	333.378	176.671	221.568	223.296	230.765	628.825	462.856	114.978	323.367	199.12	227.03	545.841	0.151313	0.0437814	0.159437	0.0232619	0.215003	-1.49943	-0.791352	-0.989634	-2.23855	0.00841817	0.0601417	0.0142532	0.00394311	0.0760126	0.245391	0.113769	0.0527281	0.000947603	0.00816973
sp|O95235|KI20A_HUMAN	O95235	KIF20A	Kinesin-like protein KIF20A OS=Homo sapiens OX=9606 GN=KIF20A PE=1 SV=1	143.38	0	3	106.788	49.4888	49.2947	28.8189	1983.97	3052.27	152.108	136.744	25.3368	48.4893	78.1382	39.0568	2518.12	144.426	36.9131	0.518522	0.370706	0.299987	0.0752229	0.443509	0.947664	-5.0811	-0.988328	1.05244	0.185134	0.00136712	0.113671	0.16767	0.305751	0.0730474	0.300627	0.270469	5.52527e-05	0.00135993
sp|O95182|NDUA7_HUMAN	O95182	NDUFA7	NADH dehydrogenase [ubiquinone] 1 alpha subcomplex subunit 7 OS=Homo sapiens OX=9606 GN=NDUFA7 PE=1 SV=3	65.4	0.0013459	2	193.379	260.953	747.936	997.441	229.808	504.306	394.204	503.311	721.085	776.516	227.166	872.689	367.057	448.757	748.8	0.210337	0.202165	0.528799	0.17192	0.0523453	-1.94296	-0.599754	-0.987584	-1.73598	0.00704922	0.319207	0.0310418	0.00733991	0.0747021	0.564489	0.149904	0.06042	0.0134094	0.0420178
sp|P09417|DHPR_HUMAN	P09417	QDPR	Dihydropteridine reductase OS=Homo sapiens OX=9606 GN=QDPR PE=1 SV=2	27.16	0	1	412.422	388.82	917.66	1164.6	663.287	989.936	707.241	890.304	1628.25	751.971	400.621	1041.13	826.611	798.772	1190.11	0.041657	0.167715	0.279425	0.162055	0.520642	-1.36825	-1.01687	-0.986638	-1.46635	0.0119146	0.0413313	0.0157684	0.0490334	0.0776569	0.208846	0.116809	0.116607	0.0638971	0.119202
sp|Q07812|BAX_HUMAN	Q07812	BAX	Apoptosis regulator BAX OS=Homo sapiens OX=9606 GN=BAX PE=1 SV=1	43.5	0.00214592	1	329.369	1301.65	2224.44	2182.97	370.87	1536.17	894.999	1878.84	1339.56	2863.35	815.51	2203.7	953.521	1386.92	2101.45	0.84304	0.0133087	0.864159	0.501602	0.512731	-1.75081	-0.205103	-0.98584	-1.58067	0.10453	0.863699	0.338323	0.161354	0.206613	0.932111	0.545176	0.263679	0.30073	0.384995
sp|Q9H0G5|NSRP1_HUMAN	Q9H0G5	NSRP1	Nuclear speckle splicing regulatory protein 1 OS=Homo sapiens OX=9606 GN=NSRP1 PE=1 SV=1	436.78	0	9	18264.9	13170.5	2718.34	6068.65	23820.2	17176.8	26545.4	35486.6	2820.61	2955.33	15717.7	4393.5	20498.5	31016	2887.97	0.229187	0.539213	0.229166	0.203842	0.0329875	1.93307	-0.383127	-0.984674	2.42546	0.0297165	0.335451	0.0387596	0.00261172	0.101994	0.577111	0.165739	0.0516907	0.000466133	0.00523016
sp|P17480|UBF1_HUMAN	P17480	UBTF	Nucleolar transcription factor 1 OS=Homo sapiens OX=9606 GN=UBTF PE=1 SV=1	190.89	0	4	2446.43	2060.21	5254.29	9617.91	3777.56	5154.92	4538.6	4334.82	10954.4	11616.7	2253.32	7436.1	4466.24	4436.71	11285.5	0.121199	0.414942	0.218068	0.0324781	0.041501	-1.66287	-0.974965	-0.982373	-2.32904	0.0232371	0.0394948	0.0122839	0.00195615	0.0944839	0.20432	0.113769	0.0505946	0.00306924	0.0166678
sp|Q9BPW8|NIPS1_HUMAN	Q9BPW8	NIPSNAP1	Protein NipSnap homolog 1 OS=Homo sapiens OX=9606 GN=NIPSNAP1 PE=1 SV=1	37.91	0	1	2932.03	4440.11	11681.4	9138.47	6326.06	6177.57	7349.94	6884.9	8294.33	5598.23	3686.07	10409.9	6251.81	7117.42	6946.28	0.289299	0.172729	0.016795	0.0462014	0.274453	-1.5178	-0.792926	-0.979337	-0.917301	0.0189408	0.0809032	0.0366407	0.0962099	0.0884546	0.279951	0.1616	0.180586	0.0250416	0.0642242
sp|Q9BU76|MMTA2_HUMAN	Q9BU76	MMTAG2	Multiple myeloma tumor-associated protein 2 OS=Homo sapiens OX=9606 GN=MMTAG2 PE=1 SV=1	115.84	0	3	1465.24	1271.74	862.66	1739.23	1713.48	1879.68	2805.56	2574.65	2526.9	3271.73	1368.49	1300.94	1796.58	2690.1	2899.31	0.0999836	0.476443	0.065414	0.0606949	0.181653	0.156312	-0.394738	-0.977364	-1.07474	0.75594	0.198306	0.0118698	0.030636	0.817551	0.432307	0.113769	0.0960505	0.0421478	0.0897037
sp|P63092|GNAS2_HUMAN	P63092	GNAS	Guanine nucleotide-binding protein G(s) subunit alpha isoforms short OS=Homo sapiens OX=9606 GN=GNAS PE=1 SV=1	31.45	0.00943396	1	199.682	166.578	936.679	711.546	302.343	407.867	371.731	345.452	882.69	1154.44	183.13	824.112	355.105	358.591	1018.57	0.127821	0.19317	0.210126	0.051818	0.188655	-2.1623	-0.945188	-0.974419	-2.46856	0.00368239	0.0422688	0.0135673	0.00241092	0.0599226	0.20933	0.113769	0.0516907	0.000482263	0.00524199
sp|Q14493|SLBP_HUMAN	Q14493	SLBP	Histone RNA hairpin-binding protein OS=Homo sapiens OX=9606 GN=SLBP PE=1 SV=1	34.62	0.00836431	1	40.8735	67.1845	70.0549	74.3787	201.02	201.829	115.521	91.0894	176.886	125.735	54.029	72.2168	201.424	103.305	151.31	0.344347	0.0423364	0.00283726	0.167229	0.239038	-0.462041	-1.94252	-0.969036	-1.50888	0.288978	0.00838921	0.0620137	0.0283772	0.409453	0.123893	0.218303	0.0933533	0.00430032	0.0195889
sp|P07305|H10_HUMAN	P07305	H1F0	Histone H1.0 OS=Homo sapiens OX=9606 GN=H1F0 PE=1 SV=3	162.71	0	2	677.783	683.131	1179.59	1970.18	684.677	468.327	1216.18	1448.2	2643.95	3478.87	680.457	1574.88	576.502	1332.19	3061.41	0.00555714	0.354968	0.265362	0.123155	0.192845	-1.16374	0.265023	-0.963745	-2.15609	0.0442846	0.448849	0.012853	0.00325184	0.12287	0.660505	0.113769	0.0516907	0.00171389	0.011471
sp|Q9HC52|CBX8_HUMAN	Q9HC52	CBX8	Chromobox protein homolog 8 OS=Homo sapiens OX=9606 GN=CBX8 PE=1 SV=3	306.03	0	7	10934.5	12401.4	7426.54	2638.1	12927	19044.9	19565.4	25943.1	2814.64	3072.15	11667.9	5032.32	15985.9	22754.2	2943.39	0.0888948	0.672837	0.270615	0.198191	0.0618613	1.39553	-0.430198	-0.952132	1.98552	0.100851	0.261706	0.0243041	0.003144	0.203031	0.504246	0.136198	0.0516907	0.00313426	0.0167234
sp|Q2TAY7|SMU1_HUMAN	Q2TAY7	SMU1	WD40 repeat-containing protein SMU1 OS=Homo sapiens OX=9606 GN=SMU1 PE=1 SV=2	34.24	0.00827206	1	1.57439	245.869	122.168	30.0845	11.3566	186.873	33.6325	43.0504	12.4627	531.425	123.722	76.1263	99.1149	38.3415	271.944	1.39622	0.855327	1.25217	0.173688	1.3494	-1.62357	-1.22742	-0.9516	-2.04837	0.610625	0.722057	0.755311	0.58701	0.6978	0.843689	0.864131	0.672506	0.95413	0.962328
sp|Q92990|GLMN_HUMAN	Q92990	GLMN	Glomulin OS=Homo sapiens OX=9606 GN=GLMN PE=1 SV=2	82.16	0	1	968.746	2388.66	6069.49	3226.56	721.299	2053.28	2360.16	3661.68	1835.69	4732.13	1678.7	4648.02	1387.29	3010.92	3283.91	0.598099	0.432496	0.678915	0.305658	0.623676	-1.54059	0.321897	-0.950499	-0.954209	0.0895681	0.708617	0.192169	0.285311	0.190186	0.839061	0.398437	0.391532	0.195128	0.276935
sp|P49790|NU153_HUMAN	P49790	NUP153	Nuclear pore complex protein Nup153 OS=Homo sapiens OX=9606 GN=NUP153 PE=1 SV=2	156.01	0	4	4135.8	3705.25	1213.87	1242.57	2358.05	1786.65	6298.13	9064.27	1402.91	1448.37	3920.52	1228.22	2072.35	7681.2	1425.64	0.0776544	0.0165218	0.194968	0.254642	0.0225495	1.6724	0.931443	-0.94869	1.45744	0.00458007	0.0374013	0.0337625	0.00808551	0.0654834	0.201734	0.156126	0.0614296	0.000213125	0.00301138
sp|Q8TBK6|ZCH10_HUMAN	Q8TBK6	ZCCHC10	Zinc finger CCHC domain-containing protein 10 OS=Homo sapiens OX=9606 GN=ZCCHC10 PE=1 SV=1	36.45	0	1	394.058	201.038	124.295	3.00735	17.6307	26.5741	300.671	979.029	34.6556	33.3403	297.548	63.6511	22.1024	639.85	33.9979	0.458701	1.3474	0.286121	0.749662	0.0273559	3.86374	3.70081	-0.94683	3.04969	0.151978	0.00291227	0.300233	0.00390768	0.268955	0.0730474	0.510391	0.0527281	0.0555389	0.108936
sp|Q9BZF3|OSBL6_HUMAN	Q9BZF3	OSBPL6	Oxysterol-binding protein-related protein 6 OS=Homo sapiens OX=9606 GN=OSBPL6 PE=1 SV=1	67.84	0.00136986	2	570.502	428.339	723.766	677.067	4584.84	3315.8	1297.9	692.745	551.146	195.664	499.42	700.416	3950.32	995.324	373.405	0.201283	0.047145	0.22716	0.429922	0.673167	-0.501918	-2.97955	-0.939725	0.590087	0.174125	0.00162287	0.102043	0.415656	0.292637	0.0730474	0.283683	0.521192	0.00318206	0.0169192
sp|Q9NVM6|DJC17_HUMAN	Q9NVM6	DNAJC17	DnaJ homolog subfamily C member 17 OS=Homo sapiens OX=9606 GN=DNAJC17 PE=1 SV=1	215.67	0	2	3828.84	2529.71	5447.2	3630.38	7814.67	4229.75	6498.44	5358.47	2074.26	1425.51	3179.27	4538.79	6022.21	5928.46	1749.88	0.288942	0.283046	0.420929	0.135968	0.262153	-0.514878	-0.885439	-0.923019	0.855905	0.280841	0.142327	0.0498389	0.109316	0.405452	0.374466	0.193031	0.198591	0.0215634	0.058162
sp|Q5SSJ5|HP1B3_HUMAN	Q5SSJ5	HP1BP3	Heterochromatin protein 1-binding protein 3 OS=Homo sapiens OX=9606 GN=HP1BP3 PE=1 SV=1	133.64	0	3	6815	7037.67	15338.1	16589.4	12940.8	11919.2	12916.1	13272.1	11764.9	10816.7	6926.34	15963.8	12430	13094.1	11290.8	0.0227323	0.0554261	0.0581149	0.0192206	0.0593838	-1.20371	-0.842625	-0.918805	-0.703893	0.0123538	0.0296402	0.0101166	0.0656052	0.0780423	0.186905	0.108085	0.13924	0.00898685	0.0324975
sp|Q9UKS6|PACN3_HUMAN	Q9UKS6	PACSIN3	Protein kinase C and casein kinase substrate in neurons protein 3 OS=Homo sapiens OX=9606 GN=PACSIN3 PE=1 SV=2	32.38	0.00792952	1	71.8253	87.7938	147.118	346.616	141.219	166.33	152.387	147.769	279.8	347.877	79.8095	246.867	153.774	150.078	313.839	0.14148	0.571425	0.115469	0.0217612	0.153385	-1.50778	-0.948614	-0.918166	-1.97411	0.0598953	0.031488	0.0167441	0.00464811	0.144988	0.189646	0.119794	0.0535029	0.0199861	0.0560641
sp|Q9ULW3|ABT1_HUMAN	Q9ULW3	ABT1	Activator of basal transcription 1 OS=Homo sapiens OX=9606 GN=ABT1 PE=1 SV=1	354.13	0	5	33033.4	29856	64522.8	39348.2	58595.9	32429.9	61864.9	56916.5	53611.1	21058.6	31444.7	51935.5	45512.9	59390.7	37334.8	0.0714504	0.342754	0.406526	0.0589161	0.61653	-0.682081	-0.47309	-0.918011	-0.0974982	0.151472	0.314055	0.0126158	0.874533	0.268568	0.559216	0.113769	0.904507	0.431887	0.515915
sp|Q96CT7|CC124_HUMAN	Q96CT7	CCDC124	Coiled-coil domain-containing protein 124 OS=Homo sapiens OX=9606 GN=CCDC124 PE=1 SV=1	682.97	0	10	52008.4	37100.8	85320	91597.6	55101.4	40000.5	89552.9	76512.8	116770	103386	44554.6	88458.8	47550.9	83032.9	110078	0.236593	0.0501807	0.224557	0.111049	0.0859728	-1.009	-0.095956	-0.914124	-1.32269	0.0391238	0.796225	0.0361702	0.0199836	0.115928	0.891444	0.160289	0.0840082	0.0100191	0.0352213
sp|Q16186|ADRM1_HUMAN	Q16186	ADRM1	Proteasomal ubiquitin receptor ADRM1 OS=Homo sapiens OX=9606 GN=ADRM1 PE=1 SV=2	50.26	0.00230681	2	1097.97	956.747	2607.82	3632.54	2066.86	2036.62	2143.39	1728.67	1005.26	3600.74	1027.36	3120.18	2051.74	1936.03	2303	0.0972008	0.232226	0.0104201	0.151473	0.796908	-1.58639	-1.00129	-0.909253	-0.892409	0.0108904	0.0195755	0.0217327	0.305759	0.0776569	0.156202	0.129443	0.413642	0.203966	0.287399
sp|P30084|ECHM_HUMAN	P30084	ECHS1	Enoyl-CoA hydratase, mitochondrial OS=Homo sapiens OX=9606 GN=ECHS1 PE=1 SV=4	42.99	0.00213447	1	1106.87	1034.67	3198.44	3741.86	3022.52	925.039	2830.14	1414.55	1948.36	3001.05	1070.77	3470.15	1973.78	2122.34	2474.71	0.0476766	0.110732	0.751423	0.471634	0.300788	-1.69273	-0.643845	-0.902782	-1.17604	0.00498128	0.411749	0.113416	0.0354785	0.0691039	0.631214	0.300475	0.101299	0.182747	0.263584
sp|Q8N511|TM199_HUMAN	Q8N511	TMEM199	Transmembrane protein 199 OS=Homo sapiens OX=9606 GN=TMEM199 PE=1 SV=1	45.72	0	1	113.74	27.8528	283.103	205.397	237.746	129.619	108.463	101.69	452.816	219.992	70.7965	244.25	183.682	105.077	336.404	0.857833	0.22496	0.416245	0.0455808	0.489386	-2.09905	-1.64103	-0.899872	-2.48737	0.0760041	0.144325	0.335197	0.0583681	0.169915	0.37842	0.541855	0.1289	0.0594842	0.113324
sp|Q16625|OCLN_HUMAN	Q16625	OCLN	Occludin OS=Homo sapiens OX=9606 GN=OCLN PE=1 SV=1	40.11	0.00410256	1	30.9377	538.725	30.3859	38.2247	17.184	314.207	99.7187	580.642	39.3876	479.236	284.831	34.3053	165.695	340.18	259.312	1.26061	0.161573	1.26755	0.999658	1.1994	1.92147	0.813066	-0.898301	-0.0897839	0.306589	0.738789	0.660952	0.967929	0.428078	0.854051	0.800148	0.977538	0.700223	0.749469
sp|Q9UQN3|CHM2B_HUMAN	Q9UQN3	CHMP2B	Charged multivesicular body protein 2b OS=Homo sapiens OX=9606 GN=CHMP2B PE=1 SV=1	83.19	0.00157729	3	786.019	863.235	750.469	787.396	2202.21	2013.7	1184.51	1988.43	176.96	243.191	824.627	768.932	2107.96	1586.47	210.075	0.0662116	0.0339573	0.0632331	0.358318	0.222931	0.0997173	-1.35417	-0.897727	1.9894	0.714557	0.00757928	0.0689315	0.00505877	0.781659	0.11463	0.230678	0.0535029	0.000183643	0.00280239
sp|P17096|HMGA1_HUMAN	P17096	HMGA1	High mobility group protein HMG-I/HMG-Y OS=Homo sapiens OX=9606 GN=HMGA1 PE=1 SV=3	396.73	0	8	5233.43	3893.68	11397.8	11834.9	23376.2	22097.2	9421.26	7499.75	12617	8039.64	4563.55	11616.4	22736.7	8460.51	10328.3	0.20759	0.0266085	0.0397769	0.160594	0.313379	-1.36338	-2.33193	-0.896936	-1.15777	0.0141575	0.00219321	0.0382281	0.0494791	0.0816037	0.0730474	0.164791	0.116943	0.00201129	0.0128959
sp|Q9Y5A9|YTHD2_HUMAN	Q9Y5A9	YTHDF2	YTH domain-containing family protein 2 OS=Homo sapiens OX=9606 GN=YTHDF2 PE=1 SV=2	63.13	0	2	919.267	1095.34	122.587	1247.31	1714.22	860.779	1820.36	1912.41	1605.09	1667.85	1007.31	684.951	1287.5	1866.38	1636.47	0.123602	1.16111	0.468718	0.0348742	0.0271187	1.35962	-0.275663	-0.894836	-0.705353	0.366197	0.580735	0.0165382	0.0735718	0.486774	0.762407	0.119528	0.150094	0.266164	0.351538
sp|O14950|ML12B_HUMAN	O14950	MYL12B	Myosin regulatory light chain 12B OS=Homo sapiens OX=9606 GN=MYL12B PE=1 SV=2	150.63	0	2	2240.85	1613.24	3630.77	1496.64	5095.64	4314.95	3885.08	3190.43	3116.69	4366.98	1927.04	2563.7	4705.3	3537.75	3741.84	0.230296	0.588623	0.117321	0.138842	0.236271	-0.294	-1.3023	-0.888845	-0.956325	0.640908	0.0179602	0.0408152	0.0676534	0.718112	0.156202	0.173011	0.142154	0.126409	0.197441
sp|P82663|RT25_HUMAN	P82663	MRPS25	28S ribosomal protein S25, mitochondrial OS=Homo sapiens OX=9606 GN=MRPS25 PE=1 SV=1	64.52	0.0013369	2	233.37	218.978	319.991	660.221	568.049	244.657	652.967	267.961	85.009	378.797	226.174	490.106	406.353	460.464	231.903	0.0449948	0.490871	0.562744	0.591231	0.895804	-1.02379	-0.721683	-0.887812	0.333148	0.106397	0.246457	0.179779	0.719134	0.209499	0.490983	0.385189	0.780511	0.469134	0.545654
sp|Q9H5V9|CX056_HUMAN	Q9H5V9	CXorf56	UPF0428 protein CXorf56 OS=Homo sapiens OX=9606 GN=CXorf56 PE=1 SV=1	451.21	0	8	32693.9	32600.4	3142.01	4572.95	46569.4	43846.8	51636	70618.4	3607.14	2746.27	32647.2	3857.48	45208.1	61127.2	3176.71	0.00202492	0.262302	0.0425857	0.219585	0.191622	3.10648	-0.46897	-0.887253	3.37472	0.00132401	0.125234	0.0302442	0.000707553	0.0486388	0.348221	0.148753	0.0376658	6.27469e-06	0.000654927
sp|P38432|COIL_HUMAN	P38432	COIL	Coilin OS=Homo sapiens OX=9606 GN=COIL PE=1 SV=1	84.65	0	3	3032.06	2819.63	1923.53	1615.16	4956.18	2881.57	5641.38	5136.68	2349.41	1155.22	2925.84	1769.35	3918.87	5389.03	1752.32	0.05134	0.123239	0.374335	0.0662221	0.481887	0.730183	-0.37014	-0.880541	0.827665	0.0611536	0.391653	0.0137277	0.161633	0.14673	0.618746	0.113769	0.263679	0.0215726	0.058162
sp|Q9BZI7|REN3B_HUMAN	Q9BZI7	UPF3B	Regulator of nonsense transcripts 3B OS=Homo sapiens OX=9606 GN=UPF3B PE=1 SV=1	187.6	0	4	2934.96	2984.77	3936.31	6520.05	5567.69	5206.59	6083.37	4880.29	10540	8976.4	2959.87	5228.18	5387.14	5481.83	9758.2	0.0118986	0.349448	0.0473982	0.155187	0.113303	-0.775382	-0.863228	-0.880437	-1.71649	0.116271	0.0270129	0.0204758	0.00517251	0.223992	0.183208	0.126745	0.0536955	0.0115547	0.0383314
sp|P24752|THIL_HUMAN	P24752	ACAT1	Acetyl-CoA acetyltransferase, mitochondrial OS=Homo sapiens OX=9606 GN=ACAT1 PE=1 SV=1	171.79	0	4	2046.54	873.397	1266.78	3821.74	2792.58	1466.04	3231.47	1862.42	2412.46	4078.17	1459.97	2544.26	2129.31	2546.94	3245.31	0.568188	0.710082	0.44052	0.380089	0.362935	-0.718749	-0.597814	-0.875736	-1.23026	0.431588	0.404231	0.224529	0.120899	0.547467	0.62625	0.431526	0.214738	0.556648	0.630282
sp|O15446|RPA34_HUMAN	O15446	CD3EAP	DNA-directed RNA polymerase I subunit RPA34 OS=Homo sapiens OX=9606 GN=CD3EAP PE=1 SV=1	106.8	0	3	2363.18	3267.51	10659.2	6857.87	2671.73	3303.19	3464.44	7421.45	14763.7	8581.99	2815.35	8758.56	2987.46	5442.94	11672.8	0.227132	0.306898	0.149462	0.514065	0.37447	-1.62143	-0.0963563	-0.867699	-2.01818	0.019319	0.776204	0.165705	0.0129117	0.0884546	0.879353	0.368364	0.0701247	0.0153439	0.0465503
sp|Q9Y421|FA32A_HUMAN	Q9Y421	FAM32A	Protein FAM32A OS=Homo sapiens OX=9606 GN=FAM32A PE=1 SV=2	77.16	0	2	989.168	1131.29	593.105	1201.02	4138.46	3668.31	2101.91	1772.55	1917.29	2080.08	1060.23	897.06	3903.38	1937.23	1998.68	0.0947898	0.479185	0.0851678	0.120217	0.0575927	0.325824	-1.88097	-0.867632	-0.916721	0.528666	0.00297306	0.0209948	0.0353616	0.628306	0.0730474	0.127429	0.101299	0.00397662	0.0188238
sp|Q6P2Q9|PRP8_HUMAN	Q6P2Q9	PRPF8	Pre-mRNA-processing-splicing factor 8 OS=Homo sapiens OX=9606 GN=PRPF8 PE=1 SV=2	114.05	0	2	293.467	427.249	818.206	1323.45	910.494	831.165	663.821	626.101	1414.32	1130.12	360.358	1070.83	870.83	644.961	1272.22	0.262512	0.333633	0.0644148	0.0413553	0.15796	-1.55521	-1.29675	-0.864457	-1.83608	0.0266351	0.0194012	0.0434249	0.00926736	0.0988012	0.156202	0.179098	0.0658837	0.00720313	0.0283298
sp|Q9BZ95|NSD3_HUMAN	Q9BZ95	NSD3	Histone-lysine N-methyltransferase NSD3 OS=Homo sapiens OX=9606 GN=NSD3 PE=1 SV=1	81.75	0.0015625	3	855.527	883.247	553.773	706.591	1283.81	1520.43	1387.26	1804.58	538.688	582.495	869.387	630.182	1402.12	1595.92	560.592	0.0225458	0.171472	0.119333	0.1849	0.0552567	0.474731	-0.684566	-0.864065	0.633967	0.176391	0.0605264	0.0262668	0.084466	0.295469	0.245819	0.140151	0.164217	0.00275785	0.0154157
sp|Q9Y5V0|ZN706_HUMAN	Q9Y5V0	ZNF706	Zinc finger protein 706 OS=Homo sapiens OX=9606 GN=ZNF706 PE=1 SV=1	134.78	0	3	4011.61	3050.53	7505.97	8569.22	10397.8	4562.85	7041.8	5692.4	9330.15	7175.56	3531.07	8037.59	7480.34	6367.1	8252.85	0.192459	0.09354	0.551572	0.149859	0.184605	-1.19698	-0.97745	-0.855869	-1.22587	0.0212773	0.149817	0.0387241	0.0265877	0.0913022	0.388151	0.165739	0.0909788	0.117987	0.18755
sp|Q9NS69|TOM22_HUMAN	Q9NS69	TOMM22	Mitochondrial import receptor subunit TOM22 homolog OS=Homo sapiens OX=9606 GN=TOMM22 PE=1 SV=3	72.61	0	1	157.802	7202.59	680.026	129.78	144.51	2225.51	566.247	6558.66	228.56	1086.58	3680.19	404.903	1185.01	3562.46	657.572	1.35357	0.960929	1.24175	1.18943	0.922659	1.84345	0.910665	-0.854101	1.09713	0.47687	0.745534	0.755407	0.656046	0.584501	0.85863	0.864131	0.728621	0.78998	0.827391
sp|O75475|PSIP1_HUMAN	O75475	PSIP1	PC4 and SFRS1-interacting protein OS=Homo sapiens OX=9606 GN=PSIP1 PE=1 SV=1	218.99	0	5	30730.3	20303.6	36902.5	34799.1	54772.4	54840	50462.6	40373	40304.8	26771.2	25517	35850.8	54806.2	45417.8	33538	0.288937	0.0414863	0.000872156	0.157085	0.285339	-0.520683	-1.13364	-0.853602	-0.395117	0.208062	0.0315663	0.0640404	0.397711	0.333814	0.189646	0.221099	0.504494	0.0702129	0.126201
sp|P19338|NUCL_HUMAN	P19338	NCL	Nucleolin OS=Homo sapiens OX=9606 GN=NCL PE=1 SV=3	1251.67	0	27	45423.2	51143.6	18860.9	10250	53482.6	50227	71366.9	106274	10032.3	6784.12	48283.4	14555.4	51854.8	88820.5	8408.23	0.0837744	0.418324	0.044394	0.277899	0.273166	1.79348	-0.104774	-0.853495	2.54655	0.0181879	0.690526	0.0518698	0.00288678	0.0882565	0.828414	0.198093	0.0516907	0.000313477	0.00401988
sp|Q9BQ39|DDX50_HUMAN	Q9BQ39	DDX50	ATP-dependent RNA helicase DDX50 OS=Homo sapiens OX=9606 GN=DDX50 PE=1 SV=1	38.07	0.00498504	1	245.119	683.424	837.207	364.052	174.852	648.444	898.422	604.912	241.506	294.483	464.272	600.629	411.648	751.667	267.994	0.667558	0.557035	0.81351	0.27611	0.139781	-0.431731	0.281573	-0.848926	0.618013	0.609195	0.782188	0.264318	0.386198	0.697368	0.882251	0.471736	0.492346	0.430387	0.515114
sp|P49736|MCM2_HUMAN	P49736	MCM2	DNA replication licensing factor MCM2 OS=Homo sapiens OX=9606 GN=MCM2 PE=1 SV=4	66.83	0	1	1475.17	1570.89	1401.24	1412.73	2797.62	1192.34	2496.09	3008.04	2048.92	1453.2	1523.03	1406.99	1994.98	2752.07	1751.06	0.0444399	0.00577249	0.568979	0.131541	0.240564	0.113638	-0.262765	-0.848014	-0.180815	0.672625	0.64571	0.0205981	0.609846	0.743048	0.809125	0.126745	0.691874	0.294035	0.378967
sp|P56182|RRP1_HUMAN	P56182	RRP1	Ribosomal RNA processing protein 1 homolog A OS=Homo sapiens OX=9606 GN=RRP1 PE=1 SV=1	312.74	0	6	2359.11	2363.45	4780.58	6393.38	6432.48	5898.13	4161.34	4340.75	9640.05	9181.12	2361.28	5586.98	6165.3	4251.04	9410.59	0.00130066	0.204122	0.0612855	0.0298425	0.0344837	-1.22731	-1.38325	-0.847927	-1.99429	0.0189574	0.00654949	0.0129209	0.00268135	0.0884546	0.108636	0.113769	0.0516907	0.000983867	0.00829492
sp|O43395|PRPF3_HUMAN	O43395	PRPF3	U4/U6 small nuclear ribonucleoprotein Prp3 OS=Homo sapiens OX=9606 GN=PRPF3 PE=1 SV=2	838.42	0	19	36656.4	38965.9	122680	81051.6	56985.4	43767.7	69027.2	66888.6	96058.3	60293.3	37811.2	101866	50376.5	67957.9	78175.8	0.04319	0.288964	0.185529	0.0222522	0.323497	-1.39969	-0.40209	-0.846324	-1.00982	0.0194869	0.22722	0.0135744	0.0586895	0.0885031	0.463553	0.113769	0.129422	0.0325726	0.0770893
sp|P30260|CDC27_HUMAN	P30260	CDC27	Cell division cycle protein 27 homolog OS=Homo sapiens OX=9606 GN=CDC27 PE=1 SV=2	77.33	0.00150602	2	810.281	796.244	1418.06	894.073	875.106	1434.08	1164.51	1788.61	768.348	1146.62	803.263	1156.07	1154.59	1476.56	957.486	0.0123575	0.320495	0.342332	0.298877	0.279359	-0.487303	-0.479939	-0.845389	-0.224724	0.250636	0.259223	0.056171	0.550165	0.3775	0.502636	0.207046	0.641859	0.393512	0.477344
sp|O75528|TADA3_HUMAN	O75528	TADA3	Transcriptional adapter 3 OS=Homo sapiens OX=9606 GN=TADA3 PE=1 SV=1	37.65	0.00491159	1	310.814	386.792	178.308	169.413	687.083	382.644	652.678	592.191	117.403	231.395	348.803	173.86	534.863	622.435	174.399	0.154025	0.0361792	0.402478	0.0687157	0.462186	0.996349	-0.564436	-0.842411	1.07289	0.0287581	0.254195	0.0252081	0.092705	0.101351	0.498589	0.137158	0.176394	0.0084804	0.031308
sp|Q9NYV4|CDK12_HUMAN	Q9NYV4	CDK12	Cyclin-dependent kinase 12 OS=Homo sapiens OX=9606 GN=CDK12 PE=1 SV=2	117.33	0	3	1023.2	868.618	1914.07	2435.13	1478.24	1544.58	1830.53	1559.99	1857	1786.02	945.91	2174.6	1511.41	1695.26	1821.51	0.115558	0.169433	0.0310342	0.112842	0.0275526	-1.19538	-0.680604	-0.841956	-0.94992	0.0205218	0.061094	0.0241209	0.0326277	0.0896249	0.245819	0.136198	0.099183	0.0174515	0.0515107
sp|Q9NQX3|GEPH_HUMAN	Q9NQX3	GPHN	Gephyrin OS=Homo sapiens OX=9606 GN=GPHN PE=1 SV=1	33.98	0.00819672	1	195.214	167.79	183.475	329.828	283.421	183.584	393.512	266.042	145.565	464.796	181.502	256.652	233.502	329.777	305.181	0.106841	0.403222	0.302332	0.273322	0.739662	-0.442794	-0.333837	-0.838176	-0.523276	0.354412	0.392092	0.0552659	0.495062	0.474831	0.618746	0.205197	0.594854	0.731789	0.778195
sp|Q15102|PA1B3_HUMAN	Q15102	PAFAH1B3	Platelet-activating factor acetylhydrolase IB subunit gamma OS=Homo sapiens OX=9606 GN=PAFAH1B3 PE=1 SV=1	47.16	0.00222222	2	207.643	165.079	155.992	495.997	318.385	325.675	405.281	269.007	498.173	485.699	186.361	325.995	322.03	337.144	491.936	0.161502	0.737495	0.0160077	0.285813	0.0179302	-0.587274	-0.798474	-0.834653	-1.40973	0.453289	0.0466327	0.0674632	0.0114381	0.563546	0.216344	0.228634	0.0697577	0.23638	0.319783
sp|P28838|AMPL_HUMAN	P28838	LAP3	Cytosol aminopeptidase OS=Homo sapiens OX=9606 GN=LAP3 PE=1 SV=3	78.21	0.00151515	2	125.897	607.905	204.813	469.776	363.293	273.517	387.785	626.519	727.861	813.564	366.901	337.295	318.405	507.152	770.713	0.928947	0.555472	0.199371	0.332859	0.07863	-0.165096	-0.188337	-0.833263	-1.47592	0.87963	0.847362	0.430047	0.185213	0.909428	0.922965	0.618522	0.289881	0.360451	0.445383
sp|Q9UBE0|SAE1_HUMAN	Q9UBE0	SAE1	SUMO-activating enzyme subunit 1 OS=Homo sapiens OX=9606 GN=SAE1 PE=1 SV=1	105.02	0	3	841.189	743.257	1804.61	2437.24	1485.53	1683.53	1493.62	1318.49	1984.37	2765.59	792.223	2120.93	1584.53	1406.06	2374.98	0.0874106	0.210918	0.0883573	0.0880707	0.232592	-1.40725	-1.00002	-0.827633	-1.56692	0.0140288	0.021433	0.0202826	0.0117029	0.0815669	0.165185	0.126745	0.0697577	0.00731893	0.0286514
sp|O15381|NVL_HUMAN	O15381	NVL	Nuclear valosin-containing protein-like OS=Homo sapiens OX=9606 GN=NVL PE=1 SV=1	136.85	0	4	1448.1	2433.22	521.082	1741.18	2253.83	2361.27	2896.66	3809.17	1077.61	1883.39	1940.66	1131.13	2307.55	3352.91	1480.5	0.358943	0.762724	0.0329207	0.192442	0.384854	0.978687	-0.297459	-0.82342	0.397931	0.280675	0.470135	0.102413	0.468452	0.405452	0.680025	0.283683	0.571156	0.139245	0.213127
sp|Q13347|EIF3I_HUMAN	Q13347	EIF3I	Eukaryotic translation initiation factor 3 subunit I OS=Homo sapiens OX=9606 GN=EIF3I PE=1 SV=1	139.95	0	3	3812.07	2733.1	4846.3	5303.23	5437.56	4996.06	5516.44	5897.37	4548.45	8362.76	3272.58	5074.76	5216.81	5706.9	6455.61	0.233134	0.0636684	0.0598429	0.0471977	0.417796	-0.651321	-0.69132	-0.821348	-0.934122	0.114884	0.0913633	0.0419181	0.121405	0.221916	0.301588	0.175734	0.215172	0.177845	0.257732
sp|P62140|PP1B_HUMAN	P62140	PPP1CB	Serine/threonine-protein phosphatase PP1-beta catalytic subunit OS=Homo sapiens OX=9606 GN=PPP1CB PE=1 SV=3	18.31	0.00569801	1	275.239	370.011	19.2316	494.835	510.062	522.436	563.838	563.266	1551.06	708.965	322.625	257.033	516.249	563.552	1130.01	0.207713	1.3084	0.0169488	0.000717564	0.526943	1.70988	-0.693838	-0.820423	-1.71632	0.408207	0.0798391	0.0348341	0.0372384	0.522587	0.2771	0.157224	0.102945	0.230363	0.313031
sp|P11586|C1TC_HUMAN	P11586	MTHFD1	C-1-tetrahydrofolate synthase, cytoplasmic OS=Homo sapiens OX=9606 GN=MTHFD1 PE=1 SV=3	284.41	0	5	11768.4	11411.6	25182.9	21844.9	22870.5	8440.58	15651.9	26643.1	28420.9	18061.3	11590	23513.9	15655.5	21147.5	23241.1	0.0217709	0.100379	0.651749	0.367509	0.315188	-1.01716	-0.261741	-0.817342	-0.967219	0.0225823	0.685665	0.0881265	0.0629412	0.0931369	0.827923	0.265224	0.136046	0.303573	0.387659
sp|Q9Y3T9|NOC2L_HUMAN	Q9Y3T9	NOC2L	Nucleolar complex protein 2 homolog OS=Homo sapiens OX=9606 GN=NOC2L PE=1 SV=4	63.45	0.00131579	1	683.184	925.833	1723.76	608.743	1248.14	1376.16	1547.7	1255.47	1934.29	914.284	804.508	1166.25	1312.15	1401.58	1424.28	0.213272	0.676043	0.0689862	0.147431	0.506395	-0.365147	-0.720627	-0.809589	-0.741673	0.607108	0.077476	0.0493087	0.230299	0.69553	0.273567	0.191952	0.335981	0.60205	0.666711
sp|Q8WYP5|ELYS_HUMAN	Q8WYP5	AHCTF1	Protein ELYS OS=Homo sapiens OX=9606 GN=AHCTF1 PE=1 SV=3	370.87	0	9	8222.94	8474.65	6098.74	4118.74	22069.6	17207.4	17191.6	12440.5	8037.08	2869.03	8348.8	5108.74	19638.5	14816.1	5453.06	0.0213189	0.274055	0.175068	0.22675	0.670149	0.736047	-1.22307	-0.808901	0.797786	0.0988384	0.0145247	0.041047	0.275534	0.201476	0.14424	0.173512	0.38224	0.0191149	0.0548297
sp|P14174|MIF_HUMAN	P14174	MIF	Macrophage migration inhibitory factor OS=Homo sapiens OX=9606 GN=MIF PE=1 SV=4	153.01	0	2	4596.51	4340.65	7570.17	8649.52	11841.7	5397.41	9869.15	6189.5	13965	8197.97	4468.58	8109.84	8619.54	8029.33	11081.5	0.0404869	0.0941104	0.528658	0.32405	0.367991	-0.857249	-0.83981	-0.807151	-1.26028	0.0366512	0.173003	0.0733283	0.0389059	0.113167	0.405654	0.241161	0.104895	0.21641	0.300219
sp|O75534|CSDE1_HUMAN	O75534	CSDE1	Cold shock domain-containing protein E1 OS=Homo sapiens OX=9606 GN=CSDE1 PE=1 SV=2	75.2	0.00147493	2	607.85	446.371	207.363	547.319	680.518	915.356	961.793	862.533	764.138	1874.68	527.11	377.341	797.937	912.163	1319.41	0.216621	0.637051	0.208106	0.0769464	0.59517	0.628708	-0.599505	-0.806175	-1.20022	0.372013	0.153877	0.0418774	0.116376	0.490676	0.392841	0.175734	0.209422	0.101596	0.16617
sp|P42285|MTREX_HUMAN	P42285	MTREX	Exosome RNA helicase MTR4 OS=Homo sapiens OX=9606 GN=MTREX PE=1 SV=3	31.51	0.0094583	1	894.793	797.94	39.548	3235.46	1852.11	1264.71	933.886	2325.63	4971.21	2154.81	846.367	1637.5	1558.41	1629.76	3563.01	0.080917	1.38006	0.266525	0.603838	0.558936	1.24013	-0.856996	-0.802479	-1.95359	0.642836	0.0634958	0.224047	0.0261725	0.718658	0.248868	0.431526	0.0909777	0.539597	0.615415
sp|Q9BRR8|GPTC1_HUMAN	Q9BRR8	GPATCH1	G patch domain-containing protein 1 OS=Homo sapiens OX=9606 GN=GPATCH1 PE=1 SV=1	55.78	0.00121507	1	1238.52	861.752	221.362	178.949	775.61	768.459	1615.33	2004.5	17.7575	197.289	1050.14	200.156	772.035	1809.91	107.523	0.253694	0.149835	0.00654976	0.152044	1.18066	2.37593	0.420258	-0.800554	4.1255	0.0037697	0.250218	0.0626597	0.0448234	0.0599226	0.492686	0.219309	0.110514	0.00990974	0.0349244
sp|P53367|ARFP1_HUMAN	P53367	ARFIP1	Arfaptin-1 OS=Homo sapiens OX=9606 GN=ARFIP1 PE=1 SV=2	31.56	0.00948276	1	127.091	119.49	205.558	327.692	314.918	275.906	271.514	169.379	306.88	293.28	123.29	266.625	295.412	220.446	300.08	0.0435939	0.323909	0.093381	0.32761	0.0320459	-1.07457	-1.2582	-0.799265	-1.2836	0.0481976	0.00990796	0.0766532	0.0115359	0.128359	0.127055	0.248754	0.0697577	0.0365302	0.0828307
sp|Q9NUL7|DDX28_HUMAN	Q9NUL7	DDX28	Probable ATP-dependent RNA helicase DDX28 OS=Homo sapiens OX=9606 GN=DDX28 PE=1 SV=2	32.33	0.00791557	1	393.964	514.095	1243.63	909.485	1130.13	721.224	882.311	692.447	1388.39	689.728	454.029	1076.56	925.678	787.379	1039.06	0.187092	0.219476	0.312357	0.170508	0.475457	-1.24072	-1.00438	-0.796447	-1.12064	0.0269359	0.0615588	0.0495755	0.09066	0.0991554	0.245913	0.192499	0.173585	0.130419	0.202668
sp|Q13200|PSMD2_HUMAN	Q13200	PSMD2	26S proteasome non-ATPase regulatory subunit 2 OS=Homo sapiens OX=9606 GN=PSMD2 PE=1 SV=3	148.04	0	2	1092.69	953.038	1114.65	3128.74	1976.06	2355.61	1580.2	1986.35	3149.99	5168.49	1022.87	2121.7	2165.84	1783.28	4159.24	0.0965431	0.671242	0.123915	0.16105	0.343161	-0.871842	-1.08012	-0.795867	-1.9833	0.24643	0.0193775	0.0333146	0.00932561	0.373068	0.156202	0.155925	0.0658837	0.0614936	0.115994
sp|Q8N4P3|MESH1_HUMAN	Q8N4P3	HDDC3	Guanosine-3',5'-bis(diphosphate) 3'-pyrophosphohydrolase MESH1 OS=Homo sapiens OX=9606 GN=HDDC3 PE=1 SV=3	56.72	0	2	143.568	1626.63	475.352	293.139	157.051	514.32	659.745	1061.55	268.154	899.313	885.099	384.246	335.685	860.649	583.733	1.18482	0.335317	0.75257	0.330124	0.764557	0.372483	0.765825	-0.792232	-0.0231659	0.803794	0.640831	0.603349	0.988503	0.852391	0.805525	0.75841	0.992979	0.768788	0.808525
sp|Q9BZE4|NOG1_HUMAN	Q9BZE4	GTPBP4	Nucleolar GTP-binding protein 1 OS=Homo sapiens OX=9606 GN=GTPBP4 PE=1 SV=3	243.14	0	4	3904.1	4240.65	11015.3	10804.6	9364.38	10315.5	6239.21	7937.04	7319.4	8615.42	4072.38	10909.9	9839.92	7088.12	7967.41	0.058438	0.0136571	0.0683464	0.169375	0.115022	-1.42287	-1.27232	-0.790344	-0.964685	0.00734728	0.00918291	0.0322368	0.0320964	0.0758587	0.126209	0.152302	0.0989477	0.00522148	0.0225164
sp|Q9H6F5|CCD86_HUMAN	Q9H6F5	CCDC86	Coiled-coil domain-containing protein 86 OS=Homo sapiens OX=9606 GN=CCDC86 PE=1 SV=1	466.54	0	8	35459.1	27642.9	92479.2	74099.9	68140.2	45027	56497.7	51854.2	142500	68382.4	31551	83289.6	56583.6	54176	105441	0.175172	0.156036	0.288838	0.060607	0.497045	-1.40277	-0.823116	-0.789795	-1.65673	0.014556	0.0895861	0.0335659	0.0351056	0.0816635	0.300159	0.155925	0.101269	0.0379114	0.0843828
sp|Q9UHA4|LTOR3_HUMAN	Q9UHA4	LAMTOR3	Ragulator complex protein LAMTOR3 OS=Homo sapiens OX=9606 GN=LAMTOR3 PE=1 SV=1	39.83	0	1	173.823	100.16	277.6	376.254	267.341	190.687	304.431	170.721	197.64	394.945	136.991	326.927	229.014	237.576	296.292	0.380227	0.213378	0.23668	0.397967	0.470872	-1.2924	-0.774982	-0.788914	-1.0823	0.0470349	0.152307	0.186557	0.129169	0.127143	0.392395	0.392671	0.226834	0.2141	0.297557
sp|P02545|LMNA_HUMAN	P02545	LMNA	Prelamin-A/C OS=Homo sapiens OX=9606 GN=LMNA PE=1 SV=1	311.25	0	7	2661.96	2512.86	4351.39	6018.28	5618.44	5206.18	4099.77	4862.42	4671.77	4904.55	2587.41	5184.83	5412.31	4481.1	4788.16	0.0407454	0.227329	0.0538609	0.120344	0.0343768	-0.984505	-1.06429	-0.787701	-0.888137	0.0399192	0.0150504	0.0238134	0.0346913	0.116534	0.147223	0.135895	0.100644	0.0269093	0.0675387
sp|P62750|RL23A_HUMAN	P62750	RPL23A	60S ribosomal protein L23a OS=Homo sapiens OX=9606 GN=RPL23A PE=1 SV=1	509.46	0	8	22753.6	204543	192722	63399.2	19332.1	114084	66930.9	207053	102864	168290	113648	128060	66708.1	136992	135577	1.13107	0.714076	1.00437	0.723264	0.341233	-0.696242	0.538702	-0.787088	-0.947559	0.644741	0.750988	0.605023	0.496666	0.719732	0.861012	0.759889	0.595388	0.762475	0.803547
sp|Q9H307|PININ_HUMAN	Q9H307	PNN	Pinin OS=Homo sapiens OX=9606 GN=PNN PE=1 SV=5	279.77	0	7	3789.33	3063.79	4157.97	3689.62	5238.35	4878.47	5192.67	6631.42	3096.36	4808.31	3426.56	3923.79	5058.41	5912.04	3952.34	0.149723	0.0844016	0.0503067	0.172081	0.306283	-0.201046	-0.56914	-0.784267	-0.179423	0.516911	0.105631	0.0444252	0.658995	0.617331	0.317858	0.180962	0.728806	0.17494	0.254488
sp|O95067|CCNB2_HUMAN	O95067	CCNB2	G2/mitotic-specific cyclin-B2 OS=Homo sapiens OX=9606 GN=CCNB2 PE=1 SV=1	34.72	0	1	152.334	600.247	467.611	319.116	23.1306	606.251	297.204	911.66	57.6307	529.404	376.29	393.363	314.691	604.432	293.517	0.841697	0.266934	1.31026	0.718833	1.13654	-0.353299	1.3525	-0.78358	0.791757	0.69328	0.53345	0.48437	0.616031	0.763308	0.732055	0.664498	0.696343	0.735171	0.779619
sp|Q13823|NOG2_HUMAN	Q13823	GNL2	Nucleolar GTP-binding protein 2 OS=Homo sapiens OX=9606 GN=GNL2 PE=1 SV=1	32.05	0.008726	1	355.986	281.558	474.779	494.394	404.149	497.06	676.948	435.771	349.603	588.22	318.772	484.586	450.604	556.36	468.911	0.165097	0.028622	0.145799	0.306524	0.359829	-0.613832	-0.501526	-0.778682	-0.518409	0.10268	0.167106	0.088255	0.279571	0.204967	0.405411	0.265224	0.386087	0.362539	0.447239
sp|Q15650|TRIP4_HUMAN	Q15650	TRIP4	Activating signal cointegrator 1 OS=Homo sapiens OX=9606 GN=TRIP4 PE=1 SV=4	33.42	0.00808625	1	221.739	656.729	306.352	394.813	47.9732	459.145	518.927	822.47	74.4668	568.256	439.234	350.583	253.559	670.699	321.362	0.700275	0.178422	1.14665	0.320021	1.08651	0.133899	1.36245	-0.775668	0.891474	0.851178	0.392176	0.327314	0.529555	0.888439	0.618746	0.533016	0.623054	0.558395	0.630725
sp|P23610|F8I2_HUMAN	P23610	F8A1	Factor VIII intron 22 protein OS=Homo sapiens OX=9606 GN=F8A1 PE=1 SV=2	75.77	0	1	443.91	660.804	1941.48	588.64	406.709	678.273	1110.25	771.348	1162.51	997.343	552.357	1265.06	542.491	940.798	1079.92	0.27766	0.756171	0.353969	0.254719	0.108145	-0.980988	0.0443146	-0.772851	-0.991382	0.264485	0.922516	0.102206	0.0547667	0.391468	0.962609	0.283683	0.123862	0.294667	0.379461
sp|P60174|TPIS_HUMAN	P60174	TPI1	Triosephosphate isomerase OS=Homo sapiens OX=9606 GN=TPI1 PE=1 SV=3	57.95	0.00124378	1	464.129	632.076	517.145	861.008	1386.82	1628.93	1423.35	599.814	1348.33	1599.01	548.102	689.076	1507.87	1011.58	1473.67	0.216668	0.352861	0.113536	0.575661	0.120284	-0.300986	-1.47247	-0.770557	-1.43879	0.509677	0.0114948	0.238443	0.0151843	0.612415	0.136325	0.444278	0.0729574	0.0587866	0.112276
sp|Q14690|RRP5_HUMAN	Q14690	PDCD11	Protein RRP5 homolog OS=Homo sapiens OX=9606 GN=PDCD11 PE=1 SV=3	152.07	0	4	6299.59	6642.48	13213.1	11887.9	16579.3	6536.87	9506.1	12800.2	18972.6	8434.35	6471.04	12550.5	11558.1	11153.2	13703.5	0.0374687	0.0746648	0.614383	0.208846	0.543778	-0.954166	-0.686466	-0.769983	-0.967569	0.0258757	0.298208	0.0425258	0.142484	0.0973205	0.539816	0.177011	0.241434	0.444055	0.523265
sp|Q9NR30|DDX21_HUMAN	Q9NR30	DDX21	Nucleolar RNA helicase 2 OS=Homo sapiens OX=9606 GN=DDX21 PE=1 SV=5	389.63	0	9	13379.5	11595.5	31044.6	54778.1	18622.4	17367.1	19590.8	22966.2	22618.7	28573.3	12487.5	42911.3	17994.7	21278.5	25596	0.101018	0.391088	0.0493292	0.112168	0.164499	-1.72718	-0.529905	-0.768049	-1.0293	0.0181477	0.108766	0.0293664	0.0328534	0.0882565	0.323543	0.147994	0.0994742	0.0130804	0.0412412
sp|Q15555|MARE2_HUMAN	Q15555	MAPRE2	Microtubule-associated protein RP/EB family member 2 OS=Homo sapiens OX=9606 GN=MAPRE2 PE=1 SV=1	58.3	0.00124844	1	245.303	239.697	677.898	543.068	496.964	531.96	448.609	379.681	501.57	928.337	242.5	610.483	514.462	414.145	714.953	0.016348	0.156171	0.048101	0.117687	0.422083	-1.32321	-1.08434	-0.767233	-1.49266	0.0123763	0.0137561	0.0245441	0.030422	0.0780423	0.142291	0.136198	0.0960505	0.0219961	0.0587847
sp|Q96DI7|SNR40_HUMAN	Q96DI7	SNRNP40	U5 small nuclear ribonucleoprotein 40 kDa protein OS=Homo sapiens OX=9606 GN=SNRNP40 PE=1 SV=1	36.89	0.00484966	1	168.352	249.345	212.132	226.696	0.996501	261.904	324.521	374.397	60.5974	666.272	208.848	219.414	131.45	349.459	363.435	0.274222	0.0469365	1.40349	0.100921	1.17841	-0.0980507	3.66475	-0.76663	0.0280903	0.782574	0.308846	0.0686967	0.984494	0.838041	0.555123	0.230678	0.991642	0.437918	0.519645
sp|Q9H6Z4|RANB3_HUMAN	Q9H6Z4	RANBP3	Ran-binding protein 3 OS=Homo sapiens OX=9606 GN=RANBP3 PE=1 SV=1	60.62	0.00127877	2	479.839	854.015	416.924	489.841	947.602	1200.2	935.05	1262.36	677.916	798.747	666.927	453.382	1073.9	1098.7	738.331	0.396719	0.113723	0.166324	0.210648	0.115721	0.502357	-0.736338	-0.76314	-0.201016	0.298929	0.160032	0.142919	0.659078	0.421095	0.400136	0.339429	0.728806	0.0439993	0.0927388
sp|Q8WYA6|CTBL1_HUMAN	Q8WYA6	CTNNBL1	Beta-catenin-like protein 1 OS=Homo sapiens OX=9606 GN=CTNNBL1 PE=1 SV=1	63.32	0	1	302.44	393.602	887.111	727.135	781.621	569.661	518.694	660.456	1319.75	840.809	348.021	807.123	675.641	589.575	1080.28	0.185224	0.140153	0.221832	0.170022	0.313495	-1.21898	-0.951592	-0.762479	-1.61029	0.0218751	0.0504817	0.0549448	0.0183125	0.0922649	0.225909	0.204869	0.0789403	0.0207481	0.0570479
sp|P59998|ARPC4_HUMAN	P59998	ARPC4	Actin-related protein 2/3 complex subunit 4 OS=Homo sapiens OX=9606 GN=ARPC4 PE=1 SV=3	35.06	0.00844278	1	581.431	1768.04	133.554	3743.78	707.883	1719.2	1630.81	1812.16	1406.15	2344.45	1174.74	1938.67	1213.54	1721.48	1875.3	0.714253	1.31679	0.589274	0.0744885	0.3538	0.519922	-0.121744	-0.761734	-0.840584	0.805523	0.889492	0.313961	0.313432	0.85363	0.946559	0.522469	0.422524	0.867485	0.889639
sp|Q9NPE3|NOP10_HUMAN	Q9NPE3	NOP10	H/ACA ribonucleoprotein complex subunit 3 OS=Homo sapiens OX=9606 GN=NOP10 PE=1 SV=1	155.37	0	2	2681.51	2429.23	5638.56	3197.6	3476.13	2337.02	3736.54	5010.2	5916.43	3359.77	2555.37	4418.08	2906.57	4373.37	4638.1	0.0698104	0.390671	0.27712	0.205931	0.389778	-0.734385	-0.159303	-0.761513	-0.804772	0.15289	0.650363	0.0451761	0.129287	0.269724	0.813486	0.183348	0.226834	0.280729	0.366438
sp|O43324|MCA3_HUMAN	O43324	EEF1E1	Eukaryotic translation elongation factor 1 epsilon-1 OS=Homo sapiens OX=9606 GN=EEF1E1 PE=1 SV=1	65.41	0	1	3939.55	5149.47	12938.8	9597.71	9440.11	5909.53	8463.95	6870.5	18184.8	8592.5	4544.51	11268.3	7674.82	7667.22	13388.6	0.188258	0.209661	0.325284	0.146955	0.506606	-1.30693	-0.729695	-0.759646	-1.47264	0.0224686	0.13495	0.0515327	0.0510931	0.0931369	0.363841	0.197965	0.1194	0.0785966	0.136294
sp|O00629|IMA3_HUMAN	O00629	KPNA4	Importin subunit alpha-3 OS=Homo sapiens OX=9606 GN=KPNA4 PE=1 SV=1	112.36	0	2	2478.38	1869.67	4900.67	5975.49	5123.94	3267.97	3731.03	3531.86	5460.34	5865.77	2174.02	5438.08	4195.95	3631.45	5663.06	0.197983	0.139757	0.312771	0.0387825	0.0506233	-1.32993	-0.926733	-0.753912	-1.39457	0.0177267	0.0770903	0.0421963	0.0139185	0.0878224	0.272946	0.176415	0.0707986	0.0171772	0.0508977
sp|Q9BYD3|RM04_HUMAN	Q9BYD3	MRPL4	39S ribosomal protein L4, mitochondrial OS=Homo sapiens OX=9606 GN=MRPL4 PE=1 SV=1	34.08	0.00823422	1	135.582	126.576	889.382	484.58	345.791	296.248	273.119	178.498	842.275	342.831	131.079	686.981	321.02	225.808	592.553	0.0485828	0.416661	0.109129	0.2963	0.595999	-2.32518	-1.28877	-0.753131	-2.03631	0.0079464	0.00973195	0.0752398	0.0268882	0.0758587	0.126209	0.245862	0.0909788	0.0153806	0.0465692
sp|Q13404|UB2V1_HUMAN	Q13404	UBE2V1	Ubiquitin-conjugating enzyme E2 variant 1 OS=Homo sapiens OX=9606 GN=UBE2V1 PE=1 SV=2	111.33	0	1	8506.63	7871.23	12629.5	15554.6	14365	11715	15569.8	12183.4	21516.9	17934.2	8188.93	14092.1	13040	13876.6	19725.5	0.0548664	0.146773	0.143698	0.172563	0.128428	-0.776411	-0.664798	-0.751171	-1.26343	0.0562424	0.0723499	0.037518	0.0148654	0.140847	0.264762	0.163113	0.0724562	0.0257976	0.0654869
sp|Q53HL2|BOREA_HUMAN	Q53HL2	CDCA8	Borealin OS=Homo sapiens OX=9606 GN=CDCA8 PE=1 SV=2	69.57	0.00139276	2	457.786	687.695	406.244	480.454	7880.92	7699.89	913.206	974.386	489.523	336.296	572.741	443.349	7790.4	943.796	412.91	0.283846	0.11836	0.0164314	0.0458372	0.2624	0.34485	-3.79531	-0.749495	0.467667	0.38217	0.000650766	0.0710129	0.314488	0.500593	0.0730474	0.235578	0.423573	1.8499e-05	0.000863508
sp|P49189|AL9A1_HUMAN	P49189	ALDH9A1	4-trimethylaminobutyraldehyde dehydrogenase OS=Homo sapiens OX=9606 GN=ALDH9A1 PE=1 SV=3	22.69	0.0030581	1	349.201	503.371	1643.44	1144.8	1448.93	612.291	831.235	596.463	1916.68	1054.81	426.286	1394.12	1030.61	713.849	1485.75	0.25573	0.252916	0.574021	0.232555	0.410188	-1.70999	-1.16773	-0.748003	-1.76189	0.0147667	0.11779	0.0951502	0.0239297	0.0816635	0.339787	0.277627	0.087788	0.0580745	0.111469
sp|Q9NQ55|SSF1_HUMAN	Q9NQ55	PPAN	Suppressor of SWI4 1 homolog OS=Homo sapiens OX=9606 GN=PPAN PE=2 SV=1	43.57	0.00214823	1	176.772	113.909	7.67357	403.746	472.33	408.603	270.238	210.067	282.454	445.814	145.341	205.71	440.467	240.152	364.134	0.30584	1.36146	0.102305	0.177167	0.317225	1.35014	-1.63036	-0.74765	-1.32234	0.580219	0.0127687	0.0992615	0.0448286	0.671769	0.142291	0.283182	0.110514	0.423795	0.508821
sp|Q9BSD7|NTPCR_HUMAN	Q9BSD7	NTPCR	Cancer-related nucleoside-triphosphatase OS=Homo sapiens OX=9606 GN=NTPCR PE=1 SV=1	61.64	0.00129199	1	371.831	459.725	838.747	1410.22	318.447	652.743	1012.24	466.444	389.08	917.029	415.778	1124.48	485.595	739.34	653.054	0.14948	0.35936	0.48679	0.521997	0.571646	-1.39533	-0.141075	-0.732879	-0.530808	0.0311576	0.781739	0.213713	0.393898	0.103813	0.882251	0.422329	0.50049	0.277883	0.363056
sp|Q9NZB2|F120A_HUMAN	Q9NZB2	FAM120A	Constitutive coactivator of PPAR-gamma-like protein 1 OS=Homo sapiens OX=9606 GN=FAM120A PE=1 SV=2	39.18	0.00504541	1	448.189	467.32	615.16	713.271	752.231	726.153	695.369	828.713	630.163	730.103	457.754	664.215	739.192	762.041	680.133	0.0295522	0.104446	0.0249455	0.123731	0.103904	-0.533447	-0.691466	-0.730067	-0.567654	0.119755	0.0492331	0.0295794	0.117243	0.228147	0.224268	0.147994	0.210239	0.0961922	0.160777
sp|Q8IYI6|EXOC8_HUMAN	Q8IYI6	EXOC8	Exocyst complex component 8 OS=Homo sapiens OX=9606 GN=EXOC8 PE=1 SV=2	47.62	0.00223214	1	2091.36	2208.57	4131.47	4211.15	5502.52	2235.66	3500.81	3616.76	6197.59	2074.21	2149.97	4171.31	3869.09	3558.79	4135.9	0.0385473	0.0135075	0.597045	0.0230396	0.704966	-0.956657	-0.706619	-0.727416	-0.738357	0.0238213	0.275666	0.0210434	0.328163	0.0945552	0.517426	0.127429	0.434703	0.592083	0.659021
sp|Q9H1A4|APC1_HUMAN	Q9H1A4	ANAPC1	Anaphase-promoting complex subunit 1 OS=Homo sapiens OX=9606 GN=ANAPC1 PE=1 SV=1	106.02	0	3	897.39	853.538	1220.08	1962.69	1366.71	1255.25	1343.64	1559.36	1413.37	2193.97	875.464	1591.38	1310.98	1451.5	1803.67	0.0354187	0.329963	0.0601219	0.105088	0.306022	-0.822237	-0.581675	-0.725882	-1.00867	0.0954051	0.0798977	0.0275548	0.054695	0.196741	0.2771	0.142921	0.123862	0.133081	0.205965
sp|Q9HCN4|GPN1_HUMAN	Q9HCN4	GPN1	GPN-loop GTPase 1 OS=Homo sapiens OX=9606 GN=GPN1 PE=1 SV=1	38.02	0.00497018	1	291.999	378.239	411.778	1268.76	515.761	496.911	575.374	524.442	647.027	1582.18	335.119	840.267	506.336	549.908	1114.6	0.181969	0.72117	0.0263249	0.0654911	0.593264	-1.12097	-0.607214	-0.725012	-1.6062	0.187839	0.0995693	0.0444696	0.0556323	0.308259	0.310087	0.180962	0.124662	0.217761	0.301272
sp|Q14498|RBM39_HUMAN	Q14498	RBM39	RNA-binding protein 39 OS=Homo sapiens OX=9606 GN=RBM39 PE=1 SV=2	67.86	0.00137174	2	156.938	147.552	418.011	426.106	652.947	703.592	294.935	214.299	1154.68	511.272	152.245	422.058	678.269	254.617	832.976	0.0435958	0.0135623	0.0527982	0.223935	0.546185	-1.47167	-2.15514	-0.724301	-2.33605	0.0064484	0.00155763	0.0549773	0.0142093	0.0729433	0.0730474	0.204869	0.0711882	0.00368582	0.0179699
sp|Q7Z478|DHX29_HUMAN	Q7Z478	DHX29	ATP-dependent RNA helicase DHX29 OS=Homo sapiens OX=9606 GN=DHX29 PE=1 SV=2	55.49	0.00121212	2	237.507	726.589	139.757	292.033	108.936	391.682	742.263	633.857	213.512	382.853	482.048	215.895	250.309	688.06	298.182	0.717425	0.498738	0.798739	0.111407	0.401573	1.04003	1.00797	-0.723489	0.539002	0.26355	0.362095	0.339434	0.508947	0.390535	0.599953	0.546389	0.603929	0.246113	0.329157
sp|Q15648|MED1_HUMAN	Q15648	MED1	Mediator of RNA polymerase II transcription subunit 1 OS=Homo sapiens OX=9606 GN=MED1 PE=1 SV=4	117.76	0	3	1514.42	1687.27	271.181	345.588	1326.98	1555.67	2459.6	2821.25	546.139	420.177	1600.85	308.384	1441.33	2640.43	483.158	0.0763488	0.170612	0.11219	0.096848	0.184347	2.38451	0.153889	-0.720648	1.73853	0.00215237	0.581282	0.030013	0.00677637	0.0486388	0.762407	0.148701	0.0590899	5.44969e-05	0.00135993
sp|P78362|SRPK2_HUMAN	P78362	SRPK2	SRSF protein kinase 2 OS=Homo sapiens OX=9606 GN=SRPK2 PE=1 SV=3	35.79	0.00666667	1	104.055	151.779	416.83	497.19	367.934	176.222	241.111	177.789	663.182	307.717	127.917	457.01	272.078	209.45	485.45	0.263808	0.124337	0.498241	0.213776	0.517771	-1.85697	-1.01876	-0.720272	-1.84584	0.00815991	0.127222	0.100709	0.0317875	0.0758587	0.351703	0.283683	0.0981937	0.0378859	0.0843828
sp|P49914|MTHFS_HUMAN	P49914	MTHFS	5-formyltetrahydrofolate cyclo-ligase OS=Homo sapiens OX=9606 GN=MTHFS PE=1 SV=2	107.54	0	2	3131.85	2961.54	3133.96	2962.85	5758.51	4423.24	5215.01	4820.29	8252.84	5333.11	3046.7	3048.41	5090.88	5017.65	6792.97	0.0395267	0.0396906	0.185465	0.0556254	0.303926	-0.000805369	-0.728717	-0.719212	-1.12325	0.997589	0.0657352	0.0233879	0.0406676	0.998898	0.251441	0.135356	0.106297	0.0247732	0.063643
sp|Q9BVC6|TM109_HUMAN	Q9BVC6	TMEM109	Transmembrane protein 109 OS=Homo sapiens OX=9606 GN=TMEM109 PE=1 SV=1	82.25	0.00157233	2	660.033	569.902	1624.15	2021.87	1674.57	739.859	1254.79	812.111	2887.1	1424.53	614.967	1823.01	1207.21	1033.45	2155.81	0.103636	0.154269	0.547492	0.302887	0.479722	-1.56299	-0.859859	-0.718898	-1.72535	0.00833455	0.178705	0.0927783	0.0270171	0.0758587	0.41032	0.272793	0.0912125	0.067927	0.123241
sp|Q13409|DC1I2_HUMAN	Q13409	DYNC1I2	Cytoplasmic dynein 1 intermediate chain 2 OS=Homo sapiens OX=9606 GN=DYNC1I2 PE=1 SV=3	149.38	0	2	1254.72	1229.31	4087.96	2101.07	1922.76	2433.35	1927.34	2167.4	3059.85	2972.36	1242.02	3094.52	2178.06	2047.37	3016.11	0.0144666	0.45401	0.165763	0.0829102	0.0205125	-1.23864	-0.800452	-0.718677	-1.27992	0.0580547	0.0470684	0.0249758	0.0112884	0.142708	0.216344	0.137158	0.0697414	0.047451	0.0979841
sp|Q9Y5Y0|FLVC1_HUMAN	Q9Y5Y0	FLVCR1	Feline leukemia virus subgroup C receptor-related protein 1 OS=Homo sapiens OX=9606 GN=FLVCR1 PE=1 SV=1	31.49	0.00944206	1	890.413	908.166	2544.2	1232.5	1273.26	764.078	1336	1635.34	1531.64	1525.7	899.289	1888.35	1018.67	1485.67	1528.67	0.0139591	0.491175	0.353449	0.14247	0.00274432	-0.977614	-0.133374	-0.716967	-0.765488	0.117172	0.734731	0.0340363	0.0505674	0.224346	0.851975	0.156579	0.11842	0.186095	0.2669
sp|Q8WWQ0|PHIP_HUMAN	Q8WWQ0	PHIP	PH-interacting protein OS=Homo sapiens OX=9606 GN=PHIP PE=1 SV=2	114.67	0	4	1283.28	1118	2067.7	2544.58	2437.42	1630.54	1887.26	2049.25	1299.36	1743.1	1200.64	2306.14	2033.98	1968.25	1521.23	0.0973395	0.146222	0.280509	0.0581958	0.206262	-0.937352	-0.73498	-0.715317	-0.32935	0.0363931	0.0991395	0.029085	0.363281	0.113167	0.309801	0.147946	0.4702	0.0997959	0.163892
sp|Q9Y3A2|UTP11_HUMAN	Q9Y3A2	UTP11	Probable U3 small nucleolar RNA-associated protein 11 OS=Homo sapiens OX=9606 GN=UTP11 PE=1 SV=2	125.59	0	4	904.116	1150.42	985.252	1761.13	1936.92	2397.66	1190.7	2353.99	2585.67	3502.99	1027.27	1373.19	2167.29	1772.35	3044.33	0.169541	0.399527	0.15032	0.464111	0.213066	-0.36916	-1.07932	-0.715089	-1.56119	0.441086	0.0265961	0.190829	0.0131418	0.553534	0.182188	0.396738	0.0701247	0.0658833	0.12113
sp|Q6P1N0|C2D1A_HUMAN	Q6P1N0	CC2D1A	Coiled-coil and C2 domain-containing protein 1A OS=Homo sapiens OX=9606 GN=CC2D1A PE=1 SV=1	66.07	0.00135318	2	564.876	557.598	682.737	853.315	746.232	749.631	824.354	1029.42	483	880.573	561.237	768.026	747.932	926.886	681.786	0.00916986	0.157048	0.00321331	0.156439	0.412339	-0.443624	-0.414322	-0.71493	-0.216652	0.19201	0.15791	0.0371164	0.635691	0.312707	0.400136	0.162641	0.711191	0.378974	0.464509
sp|O15371|EIF3D_HUMAN	O15371	EIF3D	Eukaryotic translation initiation factor 3 subunit D OS=Homo sapiens OX=9606 GN=EIF3D PE=1 SV=1	52.72	0.00235849	2	1371.57	1199.12	2797.51	2895.92	2150.97	2616.01	2102.46	2088.84	3511.45	4599.11	1285.34	2846.71	2383.49	2095.65	4055.28	0.0948694	0.0244454	0.137962	0.00459455	0.189651	-1.15018	-0.887281	-0.708493	-1.64781	0.0154841	0.0356499	0.0273024	0.00848894	0.0832639	0.199274	0.142196	0.0625803	0.00398432	0.0188238
sp|Q7Z417|NUFP2_HUMAN	Q7Z417	NUFIP2	Nuclear fragile X mental retardation-interacting protein 2 OS=Homo sapiens OX=9606 GN=NUFIP2 PE=1 SV=1	171.64	0	4	3784.75	2421.18	2573.41	1397.17	2586.5	1574.73	4523.98	5407.15	3874.23	701.697	3102.97	1985.29	2080.61	4965.57	2287.96	0.310732	0.418943	0.343853	0.125765	0.980487	0.674859	0.584902	-0.708276	0.87654	0.246812	0.258469	0.103175	0.434748	0.373276	0.502636	0.283683	0.538058	0.352984	0.438286
sp|Q12872|SFSWA_HUMAN	Q12872	SFSWAP	Splicing factor, suppressor of white-apricot homolog OS=Homo sapiens OX=9606 GN=SFSWAP PE=1 SV=3	94.74	0.00175131	2	3056.98	2140.33	2795.76	3363.79	2994.02	1880.57	4701.46	3711.93	2942.82	2440.67	2598.66	3079.77	2437.3	4206.7	2691.74	0.249424	0.130419	0.323033	0.166332	0.131913	-0.261691	0.108344	-0.707667	-0.0672654	0.478785	0.799817	0.0862347	0.854631	0.585607	0.893656	0.262663	0.889002	0.242699	0.325162
sp|Q8N9E0|F133A_HUMAN	Q8N9E0	FAM133A	Protein FAM133A OS=Homo sapiens OX=9606 GN=FAM133A PE=1 SV=1	120	0	1	2184.24	1139.89	3219.5	3120.1	6627.12	3981.27	2825.71	2343.13	4498.51	2536.61	1662.06	3169.8	5304.19	2584.42	3517.56	0.444305	0.0221732	0.352721	0.132037	0.394385	-1.0062	-1.70279	-0.705513	-1.09816	0.092728	0.035813	0.177072	0.121019	0.194803	0.199455	0.382002	0.214738	0.0648962	0.120312
sp|Q13144|EI2BE_HUMAN	Q13144	EIF2B5	Translation initiation factor eIF-2B subunit epsilon OS=Homo sapiens OX=9606 GN=EIF2B5 PE=1 SV=3	27.02	0	1	3440.3	3135.49	12952.9	8880.24	13379	2903.41	5626.17	5094.87	16486.8	3930.89	3287.89	10916.6	8141.18	5360.52	10208.8	0.0655552	0.263801	0.90986	0.0700836	0.869673	-1.70729	-0.924208	-0.704988	-1.29343	0.00961657	0.357385	0.027806	0.201275	0.0776569	0.595381	0.143351	0.305314	0.42795	0.513002
sp|Q9NQZ2|SAS10_HUMAN	Q9NQZ2	UTP3	Something about silencing protein 10 OS=Homo sapiens OX=9606 GN=UTP3 PE=1 SV=1	329.62	0	5	7465.04	5045.21	7604.5	13279.2	4023.82	5502.26	8376.54	11864.7	4486.68	6331.69	6255.13	10441.9	4763.04	10120.6	5409.18	0.273548	0.384284	0.219484	0.243708	0.241186	-0.711443	0.383237	-0.699944	0.203414	0.199653	0.354611	0.121077	0.629775	0.323127	0.592053	0.310713	0.707165	0.0940068	0.158513
sp|Q12996|CSTF3_HUMAN	Q12996	CSTF3	Cleavage stimulation factor subunit 3 OS=Homo sapiens OX=9606 GN=CSTF3 PE=1 SV=1	30.32	0	1	130.599	140.056	748.045	572.98	284.903	216.668	205.321	234.413	631.428	480.788	135.328	660.512	250.786	219.867	556.108	0.0494138	0.187414	0.192393	0.093563	0.191543	-2.27523	-0.877405	-0.69789	-2.02644	0.00259596	0.0419648	0.0299976	0.00407727	0.0501447	0.20933	0.148701	0.0527281	0.000551976	0.00557825
sp|Q9GZZ1|NAA50_HUMAN	Q9GZZ1	NAA50	N-alpha-acetyltransferase 50 OS=Homo sapiens OX=9606 GN=NAA50 PE=1 SV=1	72.24	0.00142857	1	4686.86	3148.44	10158.2	10485.3	6569.59	4636.78	6807.68	5698.31	7580.93	8417.27	3917.65	10321.8	5603.19	6253	7999.1	0.277673	0.0224069	0.243915	0.12545	0.0739303	-1.42581	-0.522834	-0.69722	-1.05623	0.0172602	0.241812	0.0918419	0.0443719	0.0872833	0.482991	0.27161	0.110209	0.0203155	0.0566754
sp|P12532|KCRU_HUMAN	P12532	CKMT1A	Creatine kinase U-type, mitochondrial OS=Homo sapiens OX=9606 GN=CKMT1A PE=1 SV=1	34.18	0.00824931	1	241.088	414.406	124.684	999.374	339.067	396.606	510.288	513.49	1018.84	1114.75	327.747	562.029	367.836	511.889	1066.8	0.37393	1.10048	0.11061	0.00442315	0.0635752	-0.159348	-0.214338	-0.695522	-1.75345	0.902759	0.612617	0.129187	0.0153734	0.929562	0.783616	0.31934	0.073312	0.350401	0.435789
sp|Q99959|PKP2_HUMAN	Q99959	PKP2	Plakophilin-2 OS=Homo sapiens OX=9606 GN=PKP2 PE=1 SV=2	23.52	0	1	177.592	92.3545	197.406	12.7742	424.465	229.687	178.503	240.738	96.4558	7.3805	134.973	105.09	327.076	209.621	51.9181	0.446547	1.24231	0.421093	0.209935	1.21317	1.35068	-1.28575	-0.694798	2.26301	0.446489	0.0876059	0.19914	0.207175	0.557256	0.295767	0.406268	0.312709	0.236039	0.319606
sp|Q13206|DDX10_HUMAN	Q13206	DDX10	Probable ATP-dependent RNA helicase DDX10 OS=Homo sapiens OX=9606 GN=DDX10 PE=1 SV=2	130.26	0	3	2438.27	1641.46	2990.85	3514.89	3259.85	1823.64	2986.22	3495.79	2053.24	1673.99	2039.87	3252.87	2541.74	3241.01	1863.61	0.276208	0.113917	0.399551	0.111176	0.143897	-0.696598	-0.285394	-0.691551	0.109824	0.121283	0.565041	0.0904038	0.775515	0.229972	0.755699	0.269446	0.831065	0.18749	0.268145
sp|P06748|NPM_HUMAN	P06748	NPM1	Nucleophosmin OS=Homo sapiens OX=9606 GN=NPM1 PE=1 SV=2	1102.38	0	19	55613.7	51938.6	42236.6	46908	97986.8	129660	94547.4	79221.2	55797	73451.9	53776.2	44572.3	113823	86884.3	64624.4	0.0483252	0.0741076	0.196764	0.124732	0.193176	0.27196	-1.0685	-0.687339	-0.25237	0.35344	0.0245309	0.0362384	0.458794	0.474422	0.172508	0.160289	0.561893	0.0119103	0.0391706
sp|Q9NRL2|BAZ1A_HUMAN	Q9NRL2	BAZ1A	Bromodomain adjacent to zinc finger domain protein 1A OS=Homo sapiens OX=9606 GN=BAZ1A PE=1 SV=2	42.02	0.00315126	1	278.684	154.121	65.6407	527.535	480.409	292.272	272.034	409.182	256.432	381.014	216.403	296.588	386.34	340.608	318.723	0.407019	1.10122	0.34434	0.28472	0.276394	0.155382	-0.854441	-0.686918	-0.592863	0.905825	0.162899	0.203262	0.282409	0.931462	0.40289	0.411458	0.388408	0.762432	0.803547
sp|Q99536|VAT1_HUMAN	Q99536	VAT1	Synaptic vesicle membrane protein VAT-1 homolog OS=Homo sapiens OX=9606 GN=VAT1 PE=1 SV=2	76.54	0.00149701	2	2631.26	5883.09	10367.2	4379.38	4232.93	5346.26	6189.96	6472.15	6155.01	8447.21	4257.18	7373.28	4789.59	6331.05	7301.11	0.540122	0.574239	0.164366	0.0315171	0.221998	-0.776175	-0.273928	-0.685923	-0.873955	0.336407	0.626819	0.239075	0.189492	0.458764	0.795779	0.444912	0.293866	0.483074	0.56016
sp|P17980|PRS6A_HUMAN	P17980	PSMC3	26S proteasome regulatory subunit 6A OS=Homo sapiens OX=9606 GN=PSMC3 PE=1 SV=3	41.55	0.0031348	1	205.756	512.536	478.033	821.561	75.6329	411.137	538.445	506.39	403.189	1013.55	359.146	649.797	243.385	522.418	708.371	0.604004	0.373826	0.974741	0.0433878	0.609276	-0.948444	0.880943	-0.685229	-0.977108	0.221018	0.467541	0.28296	0.272821	0.346277	0.677586	0.491688	0.379513	0.284953	0.37039
sp|P46060|RAGP1_HUMAN	P46060	RANGAP1	Ran GTPase-activating protein 1 OS=Homo sapiens OX=9606 GN=RANGAP1 PE=1 SV=1	102.12	0	3	2904.51	12385.3	4312.08	7446.72	2641.47	6123.69	8779	10591.1	2799.25	10635.7	7644.89	5879.4	4382.58	9685.04	6717.47	0.876914	0.376998	0.56184	0.1323	0.824894	0.0819283	0.576553	-0.684994	0.136484	0.931755	0.581104	0.464039	0.908329	0.951076	0.762407	0.646195	0.931526	0.730974	0.777871
sp|P25440|BRD2_HUMAN	P25440	BRD2	Bromodomain-containing protein 2 OS=Homo sapiens OX=9606 GN=BRD2 PE=1 SV=2	216.44	0	5	18246.4	31116	16403.1	11234.4	44812.4	57141.8	34930.6	41753.9	19186.6	10590.6	24681.2	13818.8	50977.1	38342.3	14888.6	0.368708	0.264483	0.171022	0.125835	0.408251	0.811686	-1.08659	-0.680568	0.741193	0.148168	0.0608097	0.143227	0.227161	0.264323	0.245819	0.339429	0.333958	0.0107699	0.036685
sp|Q9HC84|MUC5B_HUMAN	Q9HC84	MUC5B	Mucin-5B OS=Homo sapiens OX=9606 GN=MUC5B PE=1 SV=3	70.47	0.00140647	2	139.261	7.14111	3317.85	126.505	120.08	36.9592	50.9729	49.9454	40.5741	40.0152	73.2009	1722.18	78.5198	50.4591	40.2947	1.27625	1.31033	0.748545	0.014398	0.00980742	-4.36065	-1.07896	-0.678072	-0.353585	0.161744	0.579896	0.707445	0.840935	0.280161	0.762407	0.828072	0.881364	0.221036	0.303602
sp|P12277|KCRB_HUMAN	P12277	CKB	Creatine kinase B-type OS=Homo sapiens OX=9606 GN=CKB PE=1 SV=1	599.39	0	9	64815.1	63895.7	84647.2	146910	97086.2	83010.2	107008	98975.4	136731	172732	64355.4	115779	90048.2	102992	154732	0.0101018	0.380264	0.110532	0.0551489	0.164521	-0.793136	-0.480253	-0.677334	-1.25584	0.123768	0.133841	0.026654	0.0165044	0.232599	0.361488	0.140497	0.0759995	0.055695	0.108994
sp|P83881|RL36A_HUMAN	P83881	RPL36A	60S ribosomal protein L36a OS=Homo sapiens OX=9606 GN=RPL36A PE=1 SV=2	41.46	0.003125	1	287.763	140.307	950.775	120.583	238.655	385.632	283.567	362.71	128.735	669.998	214.035	535.679	312.144	323.139	399.366	0.48715	1.09587	0.332952	0.173184	0.958345	-0.752832	-0.594342	-0.674521	-0.547545	0.579193	0.331882	0.226233	0.621282	0.671108	0.572262	0.432817	0.701206	0.960896	0.967329
sp|Q9UPP1|PHF8_HUMAN	Q9UPP1	PHF8	Histone lysine demethylase PHF8 OS=Homo sapiens OX=9606 GN=PHF8 PE=1 SV=3	186.87	0	4	1321.71	1306.99	604.039	662.991	4829.75	5440.24	2302.49	1909.72	849.921	784.206	1314.35	633.515	5134.99	2106.11	817.064	0.00791672	0.0658005	0.0840654	0.131867	0.0568715	1.05444	-1.96348	-0.673954	0.686972	0.0186337	0.00221774	0.0379073	0.0692049	0.0883223	0.0730474	0.164337	0.144075	3.54054e-05	0.00103901
sp|Q9Y597|KCTD3_HUMAN	Q9Y597	KCTD3	BTB/POZ domain-containing protein KCTD3 OS=Homo sapiens OX=9606 GN=KCTD3 PE=1 SV=2	37.3	0.00488281	1	688.475	549.685	535.287	314.369	710.34	295.282	901.271	1059.18	861.094	88.0459	619.08	424.828	502.811	980.224	474.57	0.158524	0.367708	0.583699	0.113908	1.15184	0.584618	0.425704	-0.667411	1.15976	0.230767	0.487261	0.0556893	0.420603	0.356253	0.697476	0.205767	0.524379	0.510034	0.586962
sp|O15042|SR140_HUMAN	O15042	U2SURP	U2 snRNP-associated SURP motif-containing protein OS=Homo sapiens OX=9606 GN=U2SURP PE=1 SV=2	404.67	0	7	68941.6	67626	49295.8	39005.2	66805.1	56178.6	101877	115204	51879.4	55723.1	68283.8	44150.5	61491.9	108541	53801.3	0.0136234	0.164813	0.122196	0.0868189	0.0505174	0.638912	0.156487	-0.665962	0.344757	0.0931313	0.569506	0.031469	0.27179	0.195218	0.758348	0.150538	0.378769	0.0110351	0.0369898
sp|Q969G3|SMCE1_HUMAN	Q969G3	SMARCE1	SWI/SNF-related matrix-associated actin-dependent regulator of chromatin subfamily E member 1 OS=Homo sapiens OX=9606 GN=SMARCE1 PE=1 SV=2	49.09	0.00226244	1	389.823	290.99	298.318	789.733	382.058	497.573	359.467	790.917	119.96	556.578	340.407	544.025	439.816	575.192	338.269	0.205301	0.638726	0.185716	0.5304	0.912692	-0.527212	-0.372456	-0.662797	0.382326	0.445111	0.313395	0.266635	0.692266	0.55721	0.559216	0.474224	0.75457	0.715533	0.763036
sp|P28072|PSB6_HUMAN	P28072	PSMB6	Proteasome subunit beta type-6 OS=Homo sapiens OX=9606 GN=PSMB6 PE=1 SV=4	57.52	0.00123762	1	69.3225	28.1561	76.684	349.048	62.2802	90.8286	58.2732	83.8611	205.626	215.707	48.7393	212.866	76.5544	71.0671	210.667	0.59724	0.90475	0.263692	0.254595	0.0338348	-1.88875	-0.767575	-0.662031	-2.25309	0.144988	0.269067	0.319102	0.0199729	0.260296	0.509041	0.527573	0.0840082	0.0981015	0.162721
sp|Q9UNS2|CSN3_HUMAN	Q9UNS2	COPS3	COP9 signalosome complex subunit 3 OS=Homo sapiens OX=9606 GN=COPS3 PE=1 SV=3	151.37	0	2	1033.9	955.881	2190.7	2287.96	2035.37	1297.11	1668.42	1477.55	2575.75	1775.55	994.889	2239.33	1666.24	1572.99	2175.65	0.0554484	0.0307097	0.313295	0.0858007	0.26007	-1.17123	-0.708797	-0.659349	-1.10513	0.0135158	0.11702	0.0345089	0.0358598	0.0810458	0.338206	0.156579	0.101903	0.046891	0.0972223
sp|P35269|T2FA_HUMAN	P35269	GTF2F1	General transcription factor IIF subunit 1 OS=Homo sapiens OX=9606 GN=GTF2F1 PE=1 SV=2	175.8	0	4	1113.14	1292.4	1007.21	170.123	3740.6	3394.26	1934.71	1854.08	1295.26	549.776	1202.77	588.664	3567.43	1894.4	922.519	0.105387	1.00551	0.0686487	0.0300969	0.571411	1.53484	-1.57083	-0.659065	0.507267	0.216723	0.00531261	0.0358268	0.408098	0.340948	0.0942679	0.159523	0.515101	0.050101	0.101909
sp|O43592|XPOT_HUMAN	O43592	XPOT	Exportin-T OS=Homo sapiens OX=9606 GN=XPOT PE=1 SV=2	25.62	0	1	187.664	382.783	1035.31	239.265	180.63	329.602	462.847	386.688	549.038	337.755	285.224	637.288	255.116	424.768	443.397	0.483727	0.883258	0.412908	0.12678	0.336944	-0.892961	0.135459	-0.658513	-0.684102	0.400653	0.823008	0.224951	0.280649	0.515512	0.908763	0.431793	0.387224	0.586544	0.654288
sp|P62979|RS27A_HUMAN	P62979	RPS27A	Ubiquitin-40S ribosomal protein S27a OS=Homo sapiens OX=9606 GN=RPS27A PE=1 SV=2	135.86	0	3	1130.76	2776.16	6928.96	9956.31	1565.86	11325.6	2334.03	3346.53	4297.8	6968.62	1953.46	8442.63	6445.74	2840.28	5633.21	0.595599	0.253553	1.07066	0.25207	0.335253	-2.22893	-1.24905	-0.657555	-1.62705	0.0255699	0.370562	0.320362	0.0650336	0.0968474	0.60804	0.528939	0.138576	0.248646	0.332254
sp|Q9Y3D3|RT16_HUMAN	Q9Y3D3	MRPS16	28S ribosomal protein S16, mitochondrial OS=Homo sapiens OX=9606 GN=MRPS16 PE=1 SV=1	62.47	0.00130208	1	458.573	731.403	2512.67	1905.16	534.105	565.514	758.424	1099.21	1193.27	1485.54	594.988	2208.91	549.81	928.818	1339.41	0.324242	0.194474	0.0403956	0.259441	0.154294	-1.91758	0.0755653	-0.656793	-1.20097	0.0114698	0.839434	0.167436	0.0419695	0.0776569	0.916948	0.369606	0.107821	0.00357552	0.0179481
sp|Q99700|ATX2_HUMAN	Q99700	ATXN2	Ataxin-2 OS=Homo sapiens OX=9606 GN=ATXN2 PE=1 SV=2	82.01	0.00156495	2	560.536	827.774	787.898	753.35	1001.01	851.6	988.202	1166.61	725.817	1041.83	694.155	770.624	926.305	1077.41	883.824	0.272224	0.0317002	0.114053	0.11709	0.252828	-0.177642	-0.438757	-0.656505	-0.352305	0.6197	0.26081	0.100979	0.424027	0.704142	0.503792	0.283683	0.528217	0.359601	0.444693
sp|O75832|PSD10_HUMAN	O75832	PSMD10	26S proteasome non-ATPase regulatory subunit 10 OS=Homo sapiens OX=9606 GN=PSMD10 PE=1 SV=1	41.32	0.00311526	1	201.543	200.196	443.467	417.909	350.085	336.61	419.643	238.652	668.077	617.119	200.869	430.688	343.348	329.147	642.598	0.0047409	0.0419611	0.0277503	0.388823	0.0560735	-1.09976	-0.773142	-0.655784	-1.67653	0.0158098	0.035975	0.154787	0.00490376	0.0840616	0.199629	0.35573	0.0535029	0.0107566	0.036685
sp|O15160|RPAC1_HUMAN	O15160	POLR1C	DNA-directed RNA polymerases I and III subunit RPAC1 OS=Homo sapiens OX=9606 GN=POLR1C PE=1 SV=1	109.84	0	3	3898.65	1900.13	2360.18	4030.83	7632.29	1898.79	5401.77	3396.83	5128.36	3772.2	2899.39	3195.5	4765.54	4399.3	4450.28	0.487403	0.369685	0.850733	0.322257	0.21548	-0.180448	-0.484061	-0.654275	-0.692415	0.762577	0.61975	0.277639	0.246944	0.821237	0.788116	0.488107	0.352183	0.83368	0.861035
sp|Q16891|MIC60_HUMAN	Q16891	IMMT	MICOS complex subunit MIC60 OS=Homo sapiens OX=9606 GN=IMMT PE=1 SV=1	58.41	0.00125156	2	240.489	288.612	433.99	1004.08	643.983	415.707	489.872	350.729	708.12	1203.77	264.551	719.034	529.845	420.3	955.944	0.128624	0.560632	0.304646	0.234092	0.366627	-1.32518	-0.973743	-0.653828	-1.80919	0.0784735	0.0577063	0.0875605	0.0145005	0.17305	0.24126	0.264589	0.0720772	0.0642684	0.119555
sp|P55884|EIF3B_HUMAN	P55884	EIF3B	Eukaryotic translation initiation factor 3 subunit B OS=Homo sapiens OX=9606 GN=EIF3B PE=1 SV=3	253.56	0	4	2126.71	1756.3	2877.41	7636.26	3256.69	3530.97	2585.74	3566.3	4704.2	6650.19	1941.51	5256.83	3393.83	3076.02	5677.19	0.134904	0.640123	0.0571464	0.225407	0.242377	-1.27823	-0.811153	-0.651921	-1.53309	0.112214	0.0420932	0.0860827	0.0142565	0.218139	0.20933	0.262663	0.0711882	0.0988573	0.163313
sp|Q86V81|THOC4_HUMAN	Q86V81	ALYREF	THO complex subunit 4 OS=Homo sapiens OX=9606 GN=ALYREF PE=1 SV=3	269.07	0	5	4241.7	7934.72	4843.38	3345.1	3325.67	12864.4	6286.66	13185.9	3351.3	5613.78	6088.21	4094.24	8095.05	9736.29	4482.54	0.428921	0.258765	0.833215	0.501064	0.356899	0.52738	-0.17307	-0.650199	0.419565	0.334328	0.85014	0.325872	0.465373	0.457155	0.923388	0.531488	0.568583	0.541215	0.616799
sp|Q9ULT8|HECD1_HUMAN	Q9ULT8	HECTD1	E3 ubiquitin-protein ligase HECTD1 OS=Homo sapiens OX=9606 GN=HECTD1 PE=1 SV=3	79.37	0.00153139	2	446.13	271.675	238.123	283.51	542.41	453.666	521.147	571.546	250.063	1019.45	358.902	260.817	498.038	546.346	634.755	0.343711	0.12305	0.125997	0.0652295	0.857081	0.422118	-0.510836	-0.648607	-0.536331	0.33774	0.249965	0.133946	0.567556	0.460171	0.492686	0.325998	0.656129	0.456357	0.533232
sp|O75347|TBCA_HUMAN	O75347	TBCA	Tubulin-specific chaperone A OS=Homo sapiens OX=9606 GN=TBCA PE=1 SV=3	43.87	0.00216216	1	397.497	563.38	702.788	1016.21	923.135	769.613	765.646	716.196	2143.44	621.023	480.439	859.499	846.374	740.921	1382.23	0.244145	0.257851	0.128261	0.0471939	0.778821	-0.836581	-0.832811	-0.64599	-1.28572	0.0989282	0.0672258	0.0819562	0.170292	0.201476	0.253927	0.255235	0.272395	0.350798	0.435926
sp|Q8NFC6|BD1L1_HUMAN	Q8NFC6	BOD1L1	Biorientation of chromosomes in cell division protein 1-like 1 OS=Homo sapiens OX=9606 GN=BOD1L1 PE=1 SV=2	138.71	0	4	1704.97	1874.72	1642.92	1431.75	1553.36	1576.03	2767.73	2825.1	2177.56	1858.18	1789.85	1537.33	1564.7	2796.41	2017.87	0.0670614	0.0971312	0.0102406	0.0145085	0.111919	0.221193	0.192369	-0.64529	-0.170089	0.45182	0.468005	0.0318388	0.581145	0.56238	0.677586	0.151358	0.667791	0.0382101	0.0845052
sp|Q9NVH2|INT7_HUMAN	Q9NVH2	INTS7	Integrator complex subunit 7 OS=Homo sapiens OX=9606 GN=INTS7 PE=1 SV=1	80.76	0.00155039	1	419.966	279.995	1100.15	378.815	568.156	407.988	538.024	528.984	1310.38	408.003	349.98	739.481	488.072	533.504	859.191	0.2828	0.689754	0.232047	0.0119815	0.742647	-0.912724	-0.489573	-0.637612	-1.09241	0.258999	0.264834	0.101356	0.213889	0.385969	0.507314	0.283683	0.320233	0.589457	0.656577
sp|Q9H4I3|TRABD_HUMAN	Q9H4I3	TRABD	TraB domain-containing protein OS=Homo sapiens OX=9606 GN=TRABD PE=1 SV=1	60.51	0	1	566.314	448.862	1612.26	744.886	1490.95	667.978	718.699	855.383	1554.16	657.19	507.588	1178.57	1079.46	787.041	1105.68	0.163619	0.520396	0.539089	0.122802	0.573635	-1.12008	-0.98504	-0.637041	-1.00325	0.10353	0.138764	0.0660651	0.152615	0.205711	0.37215	0.225243	0.253969	0.413243	0.497872
sp|Q9ULV3|CIZ1_HUMAN	Q9ULV3	CIZ1	Cip1-interacting zinc finger protein OS=Homo sapiens OX=9606 GN=CIZ1 PE=1 SV=2	51.29	0.00232558	1	109.378	2061.96	275.732	72.8708	69.3166	866.062	256.801	2118.1	91.8891	57.2211	1085.67	174.302	467.689	1187.45	74.5551	1.27174	0.822969	1.20461	1.10837	0.328803	1.74429	0.954761	-0.635041	2.71134	0.395111	0.68189	0.771338	0.183174	0.511399	0.826752	0.87384	0.288654	0.443961	0.523265
sp|O94906|PRP6_HUMAN	O94906	PRPF6	Pre-mRNA-processing factor 6 OS=Homo sapiens OX=9606 GN=PRPF6 PE=1 SV=1	71.41	0.00142045	1	481.763	475.769	755.473	612.407	687.101	838.07	680.885	811.412	1026.39	970.997	478.766	683.94	762.585	746.149	998.693	0.00885261	0.147912	0.139985	0.123697	0.039219	-0.506643	-0.664504	-0.634631	-1.06019	0.146195	0.0692394	0.0427029	0.0204021	0.262154	0.2583	0.177078	0.0852946	0.0398423	0.0865192
sp|Q14980|NUMA1_HUMAN	Q14980	NUMA1	Nuclear mitotic apparatus protein 1 OS=Homo sapiens OX=9606 GN=NUMA1 PE=1 SV=2	1358.29	0	22	90272.6	120142	26500.7	20573.2	188050	248279	160185	162748	20214.1	15657.5	105207	23537	218164	161466	17935.8	0.200756	0.178076	0.19521	0.0112235	0.17964	2.15708	-1.05299	-0.632638	2.54937	0.00447555	0.0368101	0.0661264	0.00263665	0.0654834	0.201553	0.225243	0.0516907	2.24186e-05	0.000863508
sp|O75439|MPPB_HUMAN	O75439	PMPCB	Mitochondrial-processing peptidase subunit beta OS=Homo sapiens OX=9606 GN=PMPCB PE=1 SV=2	40.03	0.0040858	1	265.609	393.14	955.499	342.962	442.071	382.875	424.714	588.189	789.912	718.804	329.374	649.23	412.473	506.452	754.358	0.273786	0.667142	0.101482	0.228243	0.0666539	-0.82498	-0.348404	-0.629214	-1.22147	0.285705	0.35293	0.144582	0.0288316	0.408609	0.592053	0.340481	0.0937204	0.254625	0.339648
sp|Q8WY36|BBX_HUMAN	Q8WY36	BBX	HMG box transcription factor BBX OS=Homo sapiens OX=9606 GN=BBX PE=1 SV=1	68.19	0.00137363	2	1341.29	1688.16	361.54	189.432	952.974	1190.75	2477.32	2184.15	510.092	275.359	1514.73	275.486	1071.86	2330.74	392.726	0.161926	0.441761	0.156863	0.088943	0.42264	2.52355	0.498349	-0.628386	2.00543	0.00787159	0.171851	0.0611619	0.014275	0.0758587	0.405654	0.21773	0.0711882	0.000855099	0.00763089
sp|Q03701|CEBPZ_HUMAN	Q03701	CEBPZ	CCAAT/enhancer-binding protein zeta OS=Homo sapiens OX=9606 GN=CEBPZ PE=1 SV=3	178.09	0	2	5215.51	5040.12	14955.5	14348.3	6026.99	4884.07	7059.45	8877.76	11122.2	10975.1	5127.81	14651.9	5455.53	7968.61	11048.7	0.0241848	0.0293039	0.148137	0.16135	0.00941534	-1.51457	-0.0816279	-0.626743	-1.10764	0.0058255	0.770192	0.0545959	0.0176611	0.070011	0.875064	0.204869	0.0778927	0.00208167	0.0130168
sp|Q8WTW3|COG1_HUMAN	Q8WTW3	COG1	Conserved oligomeric Golgi complex subunit 1 OS=Homo sapiens OX=9606 GN=COG1 PE=1 SV=1	27.94	0	1	413.317	484.315	4.08827	925.57	768.786	513.239	643.188	740.838	1140.76	851.734	448.816	464.829	641.012	692.013	996.246	0.111857	1.40178	0.281897	0.09978	0.205141	2.86261	-0.489509	-0.625603	-1.13956	0.403067	0.224604	0.0508813	0.0287014	0.517744	0.463415	0.196569	0.0937204	0.435892	0.518601
sp|Q9Y5S9|RBM8A_HUMAN	Q9Y5S9	RBM8A	RNA-binding protein 8A OS=Homo sapiens OX=9606 GN=RBM8A PE=1 SV=1	163.64	0	4	2505.17	1977.17	5282.5	6629.31	4470.89	3320.6	3352.75	3454.02	4401.19	3589.07	2241.17	5955.9	3895.74	3403.39	3995.13	0.166586	0.159898	0.208787	0.021039	0.143739	-1.41087	-0.791828	-0.612637	-0.836576	0.0140577	0.0732652	0.0594228	0.0633107	0.0815669	0.265565	0.214061	0.136458	0.0192891	0.0550191
sp|Q9NXH9|TRM1_HUMAN	Q9NXH9	TRMT1	tRNA (guanine(26)-N(2))-dimethyltransferase OS=Homo sapiens OX=9606 GN=TRMT1 PE=1 SV=1	40.09	0.00409836	1	157.211	96.1228	174.921	401.723	325.859	424.164	200.723	175.173	63.338	214.565	126.667	288.322	375.012	187.948	138.951	0.341019	0.55623	0.18536	0.0961261	0.769575	-1.10862	-1.59661	-0.609164	0.0765476	0.143768	0.0190669	0.154428	0.92545	0.259097	0.156202	0.35573	0.942748	0.153521	0.231725
sp|Q86Y82|STX12_HUMAN	Q86Y82	STX12	Syntaxin-12 OS=Homo sapiens OX=9606 GN=STX12 PE=1 SV=1	32.03	0.0087184	1	418.919	328.315	651.162	1336.92	807.155	606.566	656.905	486.893	1206.69	1868.02	373.617	994.042	706.86	571.899	1537.36	0.171478	0.487812	0.200659	0.210207	0.30418	-1.33106	-0.91588	-0.60877	-2.01734	0.0615347	0.0498551	0.10499	0.00845109	0.147413	0.225086	0.287124	0.0625803	0.0213666	0.0581203
sp|Q9H2C0|GAN_HUMAN	Q9H2C0	GAN	Gigaxonin OS=Homo sapiens OX=9606 GN=GAN PE=1 SV=1	47.04	0	1	634.491	579.769	409.854	24.9571	1231.61	690.182	1001.14	854.43	1797.99	52.7441	607.13	217.406	960.895	927.783	925.369	0.0637325	1.25187	0.398427	0.111812	1.33361	2.58422	-0.604186	-0.608725	0.97784	0.185992	0.212526	0.0488232	0.643849	0.306175	0.449189	0.191952	0.719263	0.421314	0.506942
sp|Q8NC51|PAIRB_HUMAN	Q8NC51	SERBP1	Plasminogen activator inhibitor 1 RNA-binding protein OS=Homo sapiens OX=9606 GN=SERBP1 PE=1 SV=2	508.01	0	8	25397.4	22516.9	16501.7	15815.5	43661.1	42092	32360.1	41067.2	15698.3	14566.5	23957.1	16158.6	42876.5	36713.7	15132.4	0.0850197	0.0300253	0.0258773	0.167699	0.0528864	0.565866	-0.842105	-0.60826	0.661206	0.101339	0.0315495	0.0675715	0.0813531	0.203456	0.189646	0.228634	0.161018	0.0014457	0.0100279
sp|Q9NV06|DCA13_HUMAN	Q9NV06	DCAF13	DDB1- and CUL4-associated factor 13 OS=Homo sapiens OX=9606 GN=DCAF13 PE=1 SV=2	72.28	0.00143062	2	474.401	179.099	421.518	1675.35	516.602	613.509	427.262	456.949	1137.47	1052.03	326.75	1048.43	565.055	442.105	1094.75	0.639052	0.845636	0.121269	0.0474821	0.0551855	-1.52756	-0.949636	-0.600145	-1.908	0.200053	0.193896	0.361782	0.0388105	0.32339	0.4269	0.561628	0.104895	0.1622	0.241481
sp|Q14152|EIF3A_HUMAN	Q14152	EIF3A	Eukaryotic translation initiation factor 3 subunit A OS=Homo sapiens OX=9606 GN=EIF3A PE=1 SV=1	376.78	0	10	9655.57	9281.14	15398.5	16074.3	13150	8822.69	11047.3	18609.1	12361.8	16827.8	9468.36	15736.4	10986.3	14828.2	14594.8	0.0279628	0.0303666	0.278515	0.360598	0.216375	-0.732865	-0.186273	-0.598948	-0.607461	0.0498561	0.594905	0.165037	0.132823	0.1314	0.770476	0.368364	0.231116	0.286046	0.370919
sp|Q8TEA8|DTD1_HUMAN	Q8TEA8	DTD1	D-aminoacyl-tRNA deacylase 1 OS=Homo sapiens OX=9606 GN=DTD1 PE=1 SV=2	127.94	0	2	3167.52	2088.94	10965.7	2709.16	3040.66	2344.3	4270.91	3548.85	9148.73	555.977	2628.23	6837.45	2692.48	3909.88	4852.35	0.290182	0.853869	0.182878	0.130585	1.25217	-1.08333	-0.0537081	-0.597885	0.189728	0.278177	0.888024	0.136724	0.909964	0.403132	0.94591	0.330128	0.932575	0.842562	0.867577
sp|Q92599|SEPT8_HUMAN	Q92599	2008-09-01	Septin-8 OS=Homo sapiens OX=9606 GN=SEPT8 PE=1 SV=4	72.29	0.00143266	2	1049.7	1080.71	173.876	1751.27	2589.64	981.906	1583.01	1638.44	2936.7	1910.64	1065.2	962.575	1785.77	1610.73	2423.67	0.0205888	1.15876	0.63661	0.0243333	0.299352	0.948712	-0.582227	-0.59652	-1.15315	0.511808	0.380829	0.035856	0.0368032	0.613482	0.611975	0.159523	0.102672	0.38693	0.471738
sp|O00116|ADAS_HUMAN	O00116	AGPS	Alkyldihydroxyacetonephosphate synthase, peroxisomal OS=Homo sapiens OX=9606 GN=AGPS PE=1 SV=1	49.09	0.00226244	1	270.818	292.997	658.327	843.271	538.862	333.111	364.181	496.845	530.219	603.121	281.907	750.799	435.987	430.513	566.67	0.0556304	0.174182	0.333698	0.217898	0.0909685	-1.4033	-0.588857	-0.594621	-1.00541	0.0115066	0.181917	0.0874741	0.0268604	0.0776569	0.414955	0.264589	0.0909788	0.0325945	0.0770893
sp|Q03252|LMNB2_HUMAN	Q03252	LMNB2	Lamin-B2 OS=Homo sapiens OX=9606 GN=LMNB2 PE=1 SV=4	86.31	0.00160772	1	762.802	618.137	993.548	1313.91	1009.41	952.917	1139.54	936.717	0.364426	1422.86	690.47	1153.73	981.166	1038.13	711.611	0.14815	0.196346	0.0407161	0.138151	1.41349	-0.734575	-0.514281	-0.589379	4.91434	0.0887324	0.129819	0.0789184	0.344651	0.189114	0.353451	0.251419	0.451448	0.429847	0.514871
sp|Q9C0C2|TB182_HUMAN	Q9C0C2	TNKS1BP1	182 kDa tankyrase-1-binding protein OS=Homo sapiens OX=9606 GN=TNKS1BP1 PE=1 SV=4	33.99	0.00820419	1	195.199	274.191	61.3754	41.6129	106.302	115.88	313.953	385.484	56.7981	44.8994	234.695	51.4941	111.091	349.718	50.8487	0.237991	0.271375	0.0609655	0.144632	0.165465	2.19465	1.05966	-0.588544	2.19572	0.00686586	0.0308407	0.117257	0.00478967	0.0742088	0.189007	0.306831	0.0535029	0.000188513	0.0028203
sp|Q15018|ABRX2_HUMAN	Q15018	ABRAXAS2	BRISC complex subunit Abraxas 2 OS=Homo sapiens OX=9606 GN=ABRAXAS2 PE=1 SV=2	70.1	0.0013986	2	671.516	507.084	2002.37	2064.77	958.646	910.415	887.593	866.37	1107.63	1431.44	589.3	2033.57	934.53	876.981	1269.53	0.197303	0.0216972	0.0364937	0.0171117	0.180357	-1.80095	-0.678938	-0.587617	-1.10957	0.00565517	0.0816001	0.0778252	0.0354706	0.0691134	0.281723	0.248975	0.101299	0.00254313	0.014869
sp|P52926|HMGA2_HUMAN	P52926	HMGA2	High mobility group protein HMGI-C OS=Homo sapiens OX=9606 GN=HMGA2 PE=1 SV=1	71.69	0	1	6754.24	5366.11	10885.2	10369.6	19284.9	14093.3	9386.52	8715.87	11603.9	6054.06	6060.17	10627.4	16689.1	9051.2	8828.99	0.161969	0.0343028	0.219967	0.0523932	0.444484	-0.81946	-1.45333	-0.587283	-0.477387	0.0504087	0.0138762	0.0668604	0.363263	0.13239	0.142291	0.227236	0.4702	0.0505308	0.102144
sp|Q96DF8|ESS2_HUMAN	Q96DF8	ESS2	Splicing factor ESS-2 homolog OS=Homo sapiens OX=9606 GN=ESS2 PE=1 SV=1	203.14	0	5	2231.77	3057.39	661.443	475.251	3439.89	5312.28	3153.65	4877.53	267.898	111.556	2644.58	568.347	4376.09	4015.59	189.727	0.220754	0.23165	0.302548	0.30356	0.582683	2.22002	-0.710605	-0.586344	3.91745	0.00534565	0.141473	0.178469	0.00371635	0.0691134	0.372864	0.384124	0.0527281	0.000171258	0.00275094
sp|Q12802|AKP13_HUMAN	Q12802	AKAP13	A-kinase anchor protein 13 OS=Homo sapiens OX=9606 GN=AKAP13 PE=1 SV=2	31.82	0.00954033	1	104.234	622.708	1123.41	646.988	34.1078	180.214	289.282	503.184	181.508	800.023	363.471	885.2	107.161	396.233	490.766	1.00866	0.380573	0.964089	0.381723	0.89117	-1.74259	1.70024	-0.582595	-0.580852	0.187864	0.289512	0.615049	0.678957	0.308259	0.533569	0.768685	0.743782	0.16842	0.246521
sp|Q15257|PTPA_HUMAN	Q15257	PTPA	Serine/threonine-protein phosphatase 2A activator OS=Homo sapiens OX=9606 GN=PTPA PE=1 SV=3	25.29	0	1	591.395	557.374	2246.82	1174.27	1748.48	631.029	832.846	886.642	2964.51	1157.51	574.385	1710.55	1189.75	859.744	2061.01	0.0418816	0.443373	0.664133	0.0442448	0.61996	-1.50037	-0.871482	-0.581816	-1.68995	0.0333815	0.234521	0.0411962	0.049898	0.106793	0.472137	0.173661	0.117326	0.160304	0.239124
sp|P19623|SPEE_HUMAN	P19623	SRM	Spermidine synthase OS=Homo sapiens OX=9606 GN=SRM PE=1 SV=1	58.45	0.00125313	2	4168.58	3204.64	9947.18	13635.6	8034.89	5494.54	6497.63	4604.57	14463.9	7951.4	3686.61	11791.4	6764.72	5551.1	11207.7	0.184888	0.221187	0.265539	0.24114	0.410883	-1.67194	-0.862279	-0.581631	-1.55294	0.0110736	0.0755154	0.135072	0.0302379	0.0776569	0.269244	0.327694	0.0959483	0.0239295	0.0618957
sp|Q96GQ7|DDX27_HUMAN	Q96GQ7	DDX27	Probable ATP-dependent RNA helicase DDX27 OS=Homo sapiens OX=9606 GN=DDX27 PE=1 SV=2	123.12	0	3	510.679	583.903	2389.84	2451.01	1144.44	930.977	1042.87	636.721	2749.03	1998.92	547.291	2420.43	1037.71	839.797	2373.97	0.0946055	0.017872	0.145457	0.341979	0.223426	-2.148	-0.918585	-0.577503	-2.10193	0.002124	0.0331794	0.171334	0.00441928	0.0486388	0.194738	0.373509	0.0531009	0.00127777	0.00937442
sp|O75151|PHF2_HUMAN	O75151	PHF2	Lysine-specific demethylase PHF2 OS=Homo sapiens OX=9606 GN=PHF2 PE=1 SV=4	68.41	0.00137931	2	408.369	413.064	779.44	573.365	1000.36	875.537	706.246	531.701	490.761	616.086	410.717	676.403	937.949	618.974	553.423	0.00808206	0.21543	0.0941027	0.199398	0.160128	-0.702826	-1.18819	-0.577274	-0.420956	0.0883628	0.0115242	0.0818639	0.229116	0.188854	0.136325	0.255235	0.335394	0.0422268	0.0897467
sp|P46459|NSF_HUMAN	P46459	NSF	Vesicle-fusing ATPase OS=Homo sapiens OX=9606 GN=NSF PE=1 SV=3	36.97	0.00485909	1	265.048	248.692	1136.48	630.635	639.024	366.227	284.195	513.999	1201.97	960.492	256.87	883.559	502.626	399.097	1081.23	0.0450243	0.404827	0.383778	0.407158	0.157923	-1.72135	-0.913997	-0.574016	-2.06524	0.0187357	0.0864408	0.212659	0.00333497	0.0884546	0.293783	0.422329	0.0518325	0.0161904	0.0485393
sp|Q14669|TRIPC_HUMAN	Q14669	TRIP12	E3 ubiquitin-protein ligase TRIP12 OS=Homo sapiens OX=9606 GN=TRIP12 PE=1 SV=1	96.3	0.00178891	3	454.877	562.658	872.287	853.303	1585.99	1461.93	786.542	718.917	789.386	766.183	508.768	862.795	1523.96	752.729	777.784	0.149799	0.0155578	0.0575654	0.0635259	0.0210946	-0.770063	-1.58969	-0.571807	-0.620342	0.0563226	0.00593204	0.0685436	0.105864	0.140847	0.100581	0.230678	0.193703	0.00328079	0.0171677
sp|O95070|YIF1A_HUMAN	O95070	YIF1A	Protein YIF1A OS=Homo sapiens OX=9606 GN=YIF1A PE=1 SV=2	83.42	0	1	243.645	174.589	619.767	1672.06	367.869	311.532	288.209	325.524	499.554	895.912	209.117	1145.91	339.7	306.866	697.733	0.233506	0.649335	0.117269	0.0859846	0.401683	-2.30327	-0.714916	-0.570568	-1.69763	0.0280543	0.091504	0.108663	0.0246467	0.0997922	0.301588	0.293486	0.0887049	0.0196091	0.0554137
sp|Q9GZT3|SLIRP_HUMAN	Q9GZT3	SLIRP	SRA stem-loop-interacting RNA-binding protein, mitochondrial OS=Homo sapiens OX=9606 GN=SLIRP PE=1 SV=1	42.41	0.0021164	1	564.244	622.202	1439.45	1161.07	1326.44	1468.23	1086.61	709.109	1169.67	1217.24	593.223	1300.26	1397.33	897.86	1193.45	0.0690846	0.151388	0.0717517	0.297299	0.0281811	-1.12556	-1.23589	-0.567035	-1.00993	0.0208546	0.0103596	0.144185	0.0247544	0.0898985	0.130651	0.340071	0.0888239	0.0199436	0.0560479
sp|Q7Z4V5|HDGR2_HUMAN	Q7Z4V5	HDGFL2	Hepatoma-derived growth factor-related protein 2 OS=Homo sapiens OX=9606 GN=HDGFL2 PE=1 SV=1	42.17	0.00315789	1	1968.08	1547.43	993.736	1234.07	3580.85	3937.3	3013.78	2210.46	1452.25	1058.33	1757.76	1113.9	3759.07	2612.12	1255.29	0.169218	0.152564	0.0670493	0.217461	0.221897	0.656154	-1.10542	-0.564626	0.493291	0.1075	0.0201829	0.126084	0.229262	0.211126	0.158758	0.315416	0.335394	0.00367856	0.0179699
sp|Q16513|PKN2_HUMAN	Q16513	PKN2	Serine/threonine-protein kinase N2 OS=Homo sapiens OX=9606 GN=PKN2 PE=1 SV=1	44.81	0	1	1044.45	2085.12	26.8352	1483.13	576.552	1298.89	2201.7	2162.61	1045.08	2061.72	1564.79	754.985	937.722	2182.16	1553.4	0.470266	1.36395	0.544694	0.0126665	0.462774	2.88698	0.770037	-0.564259	0.00770912	0.281416	0.298003	0.26416	0.990261	0.405899	0.539816	0.471736	0.993516	0.355013	0.43992
sp|O00299|CLIC1_HUMAN	O00299	CLIC1	Chloride intracellular channel protein 1 OS=Homo sapiens OX=9606 GN=CLIC1 PE=1 SV=4	31.27	0	1	1210.99	1663.25	6296.31	4309.62	3816.54	1155.26	3061.29	1435.89	8751.64	2482.07	1437.12	5302.97	2485.9	2248.59	5616.85	0.222528	0.264908	0.756995	0.511136	0.789277	-1.87594	-0.565146	-0.562948	-1.71545	0.0103921	0.481104	0.324041	0.0943583	0.0776569	0.690004	0.530565	0.178649	0.192064	0.273404
sp|P35659|DEK_HUMAN	P35659	DEK	Protein DEK OS=Homo sapiens OX=9606 GN=DEK PE=1 SV=1	75.31	0.0014771	1	117.411	326.038	1143.38	797.38	105.988	623.991	246.788	336.844	760.178	1071.49	221.725	970.379	364.989	291.816	915.832	0.665336	0.252126	1.00354	0.218216	0.240359	-2.28694	-0.394409	-0.559373	-2.20563	0.0310674	0.750806	0.42554	0.0323318	0.103813	0.861012	0.615414	0.0989949	0.0945423	0.15893
sp|Q92945|FUBP2_HUMAN	Q92945	KHSRP	Far upstream element-binding protein 2 OS=Homo sapiens OX=9606 GN=KHSRP PE=1 SV=4	185.37	0	4	1455.22	2395.63	2625.38	3000.95	3308.55	4731.5	2776.42	2725.99	6151.39	5906.63	1925.43	2813.17	4020.03	2751.2	6029.01	0.345364	0.0944021	0.250291	0.0129623	0.0287061	-0.588152	-1.08343	-0.559181	-1.6908	0.203852	0.0661384	0.175985	0.0147122	0.328488	0.251441	0.380939	0.0724562	0.0118205	0.0389593
sp|Q8TDD1|DDX54_HUMAN	Q8TDD1	DDX54	ATP-dependent RNA helicase DDX54 OS=Homo sapiens OX=9606 GN=DDX54 PE=1 SV=2	90.6	0.00167785	2	3562.98	2353.88	6298.12	6867.87	6000.94	3788.29	3840.16	4731.65	2858.31	3405.79	2958.43	6583	4894.61	4285.91	3132.05	0.288992	0.0611992	0.319652	0.147082	0.1236	-1.18333	-0.719304	-0.557692	-0.107512	0.0320756	0.166024	0.160834	0.781103	0.105181	0.404793	0.365227	0.835803	0.0572823	0.11057
sp|P43243|MATR3_HUMAN	P43243	MATR3	Matrin-3 OS=Homo sapiens OX=9606 GN=MATR3 PE=1 SV=2	395.76	0	9	11761.3	11616.4	12352.9	13603.2	21969.1	25223.7	17032	17153.9	15097.3	21359.9	11688.8	12978.1	23596.4	17093	18228.6	0.00876594	0.0681253	0.0975303	0.005045	0.242933	-0.1493	-1.01003	-0.548293	-0.6195	0.587477	0.0190851	0.0439251	0.137159	0.676461	0.156202	0.180194	0.235173	0.0376168	0.0843828
sp|P62136|PP1A_HUMAN	P62136	PPP1CA	Serine/threonine-protein phosphatase PP1-alpha catalytic subunit OS=Homo sapiens OX=9606 GN=PPP1CA PE=1 SV=1	22.36	0.00302115	1	994.303	1013.94	2892.64	1805.8	1497.57	1370.45	1839.17	1169.75	3276.43	2402.04	1004.12	2349.22	1434.01	1504.46	2839.23	0.013831	0.327135	0.0626823	0.31463	0.217765	-1.18665	-0.512769	-0.546757	-1.48232	0.0370111	0.106022	0.161815	0.012209	0.113167	0.317858	0.36528	0.0701066	0.0273499	0.0683076
sp|Q4KMP7|TB10B_HUMAN	Q4KMP7	TBC1D10B	TBC1 domain family member 10B OS=Homo sapiens OX=9606 GN=TBC1D10B PE=1 SV=3	127.73	0	3	1724.1	3935.32	9829.67	6345.44	1709.63	5525.33	4087.23	3541.57	7151.03	10663.3	2829.71	8087.55	3617.48	3814.4	8907.18	0.552554	0.304631	0.745852	0.101155	0.278827	-1.60027	-0.238713	-0.546594	-1.74521	0.0581713	0.787734	0.343639	0.0431604	0.142716	0.884534	0.549663	0.108757	0.098886	0.163313
sp|Q6IAA8|LTOR1_HUMAN	Q6IAA8	LAMTOR1	Ragulator complex protein LAMTOR1 OS=Homo sapiens OX=9606 GN=LAMTOR1 PE=1 SV=2	44.31	0.0021692	1	285.898	619.193	1380.7	1250.35	428.737	960.973	666.16	566.83	1492.51	1764.61	452.546	1315.53	694.855	616.495	1628.56	0.520775	0.0700646	0.54162	0.11393	0.118145	-1.64285	-0.609348	-0.546447	-1.94753	0.0371117	0.412812	0.322338	0.0229207	0.113167	0.631214	0.530052	0.0863631	0.0287975	0.0708791
sp|Q5SW79|CE170_HUMAN	Q5SW79	CEP170	Centrosomal protein of 170 kDa OS=Homo sapiens OX=9606 GN=CEP170 PE=1 SV=1	132.14	0	3	1876.21	1364.11	697.195	920.273	1238.65	1241.98	2128.89	2562.57	462.994	1207.83	1620.16	808.734	1240.31	2345.73	835.414	0.223503	0.195045	0.00190006	0.13073	0.630444	0.998006	0.367186	-0.545957	1.09715	0.0507998	0.283186	0.125224	0.155686	0.132689	0.527645	0.314868	0.257676	0.0474384	0.0979841
sp|O43301|HS12A_HUMAN	O43301	HSPA12A	Heat shock 70 kDa protein 12A OS=Homo sapiens OX=9606 GN=HSPA12A PE=1 SV=2	22.27	0.00301205	1	1425.31	1618.25	3037.63	2840.49	2762.55	1476.83	2503.09	1963.96	2343.56	2405.62	1521.78	2939.06	2119.69	2233.52	2374.59	0.0896515	0.0474315	0.428902	0.170682	0.0184794	-0.951691	-0.411403	-0.545886	-0.644702	0.0272607	0.390593	0.0897944	0.0850866	0.0997597	0.618667	0.268153	0.164797	0.193092	0.274611
sp|Q12874|SF3A3_HUMAN	Q12874	SF3A3	Splicing factor 3A subunit 3 OS=Homo sapiens OX=9606 GN=SF3A3 PE=1 SV=1	71.12	0	2	1244.06	1522.25	2275.53	2435.62	3283.84	2216.14	2053.75	1963.16	2903	3451.45	1383.16	2355.57	2749.99	2008.45	3177.22	0.142218	0.0480584	0.274539	0.0318959	0.12206	-0.774612	-0.971084	-0.545085	-1.20174	0.0553696	0.0526307	0.0705637	0.0204573	0.139891	0.230788	0.234943	0.0852946	0.0300021	0.0730194
sp|Q9BTX1|NDC1_HUMAN	Q9BTX1	NDC1	Nucleoporin NDC1 OS=Homo sapiens OX=9606 GN=NDC1 PE=1 SV=2	33.07	0.00805009	1	347.986	354.509	805.987	923.348	612.51	384.638	550.032	476.483	994.118	805.057	351.248	864.668	498.574	513.257	899.587	0.013132	0.0959756	0.323182	0.101328	0.148609	-1.29639	-0.46669	-0.543543	-1.34883	0.0107166	0.256964	0.057629	0.012531	0.0776569	0.500923	0.210892	0.0701247	0.0129397	0.0409668
sp|P35221|CTNA1_HUMAN	P35221	CTNNA1	Catenin alpha-1 OS=Homo sapiens OX=9606 GN=CTNNA1 PE=1 SV=1	191.27	0	2	3718.42	3468.81	9686.64	8163.64	5859.81	4275.64	5183.71	5247.13	10013.6	7243.82	3593.62	8925.14	5067.73	5215.42	8628.71	0.0491151	0.120662	0.221042	0.00859875	0.226978	-1.30804	-0.478932	-0.538191	-1.24575	0.0115907	0.185909	0.049107	0.0220232	0.0776569	0.419671	0.191952	0.0860902	0.0120581	0.0394018
sp|Q9NUU7|DD19A_HUMAN	Q9NUU7	DDX19A	ATP-dependent RNA helicase DDX19A OS=Homo sapiens OX=9606 GN=DDX19A PE=1 SV=1	139.49	0	4	672.453	2815.57	2475.56	1565.64	261.13	2187.97	1505.05	2636.1	878.742	4781.2	1744.01	2020.6	1224.55	2070.57	2829.97	0.868924	0.318426	1.11264	0.386257	0.975082	-0.516786	0.86425	-0.53364	-0.574976	0.587519	0.582047	0.579374	0.668814	0.676461	0.762407	0.739235	0.73584	0.752905	0.79508
sp|Q8WUM0|NU133_HUMAN	Q8WUM0	NUP133	Nuclear pore complex protein Nup133 OS=Homo sapiens OX=9606 GN=NUP133 PE=1 SV=2	92.85	0.00172117	3	1672.54	1870.13	2409.1	2255.7	2433.22	1932.41	2706.52	2421.46	2471.32	1548.03	1771.33	2332.4	2182.81	2563.99	2009.68	0.0788782	0.0465078	0.162236	0.0786153	0.324864	-0.398445	-0.294044	-0.533568	-0.145268	0.204118	0.346059	0.0628933	0.717307	0.32857	0.588073	0.219623	0.779083	0.485095	0.562077
sp|Q5J8M3|EMC4_HUMAN	Q5J8M3	EMC4	ER membrane protein complex subunit 4 OS=Homo sapiens OX=9606 GN=EMC4 PE=1 SV=2	51.91	0	1	42.8973	29.5755	2016.46	2158.33	45.8872	99.3708	42.8729	61.9873	33.9199	1952.07	36.2364	2087.39	72.629	52.4301	992.996	0.259958	0.0480578	0.52071	0.257789	1.36591	-5.87208	-0.922814	-0.533377	-2.85285	0.000157465	0.164396	0.203842	0.278561	0.0470347	0.404793	0.411458	0.385231	0.0498649	0.10173
sp|Q6P1J9|CDC73_HUMAN	Q6P1J9	CDC73	Parafibromin OS=Homo sapiens OX=9606 GN=CDC73 PE=1 SV=1	146.83	0	4	2512.43	6926.5	1334.31	1837.53	2471.78	9620.88	4775.16	7606.53	1403.21	2316.06	4719.47	1585.92	6046.33	6190.85	1859.63	0.66135	0.224366	0.836074	0.323393	0.347099	1.41367	-0.225253	-0.530789	1.2104	0.101728	0.827582	0.464109	0.15433	0.203456	0.910743	0.646195	0.256264	0.124418	0.195935
sp|Q9NQ29|LUC7L_HUMAN	Q9NQ29	LUC7L	Putative RNA-binding protein Luc7-like 1 OS=Homo sapiens OX=9606 GN=LUC7L PE=1 SV=1	56.03	0.00121803	1	592.408	344.971	110.86	808.68	651.071	704.229	752.562	566.716	1342.19	1168.65	468.689	459.77	677.65	659.639	1255.42	0.373305	1.07322	0.0554685	0.19922	0.0977479	0.594379	-0.582898	-0.530686	-1.47011	0.640405	0.209161	0.248825	0.0268073	0.718112	0.443921	0.454738	0.0909788	0.271148	0.356086
sp|Q9UNF1|MAGD2_HUMAN	Q9UNF1	MAGED2	Melanoma-associated antigen D2 OS=Homo sapiens OX=9606 GN=MAGED2 PE=1 SV=2	110.82	0	3	1182.38	1243.95	1972.45	1599.44	2648.26	2481.84	1700.95	1799.89	1867.89	1997.4	1213.17	1785.94	2565.05	1750.42	1932.64	0.0358851	0.147685	0.0458773	0.0399665	0.0473846	-0.550463	-1.07991	-0.528812	-0.671453	0.124492	0.0141204	0.0519248	0.073433	0.233354	0.143652	0.198093	0.150075	0.0258343	0.0654869
sp|P35222|CTNB1_HUMAN	P35222	CTNNB1	Catenin beta-1 OS=Homo sapiens OX=9606 GN=CTNNB1 PE=1 SV=1	33.53	0.00810811	1	81.8703	322.609	13.7048	369.029	42.3838	262.706	179.942	305.503	251.666	530.158	202.24	191.367	152.545	242.722	390.912	0.841714	1.31293	1.02128	0.365789	0.503754	1.19235	0.623083	-0.528757	-1.16836	0.585411	0.654234	0.566983	0.267681	0.676258	0.816004	0.730756	0.37441	0.646326	0.704999
sp|Q9NV31|IMP3_HUMAN	Q9NV31	IMP3	U3 small nucleolar ribonucleoprotein protein IMP3 OS=Homo sapiens OX=9606 GN=IMP3 PE=1 SV=1	33.73	0.00813008	1	506.188	476.091	14.483	1814.58	1962.55	1672.94	871.606	574.93	1866.94	699.721	491.139	914.533	1817.74	723.268	1283.33	0.043332	1.39182	0.112658	0.290047	0.643132	1.59846	-1.88403	-0.528076	-1.21924	0.587803	0.00288025	0.157485	0.11962	0.676461	0.0730474	0.359763	0.213149	0.50595	0.582702
sp|Q7Z7F7|RM55_HUMAN	Q7Z7F7	MRPL55	39S ribosomal protein L55, mitochondrial OS=Homo sapiens OX=9606 GN=MRPL55 PE=1 SV=1	33.73	0.00813008	1	251.728	325.232	1109.26	1118.82	69.6133	355.555	345.493	492.497	293.071	405.385	288.48	1114.04	212.584	418.995	349.228	0.180169	0.00607031	0.951112	0.248088	0.227411	-1.96105	0.862916	-0.527715	-0.268602	0.00395345	0.416018	0.16558	0.485434	0.0609391	0.632945	0.368364	0.586665	0.0503909	0.10212
sp|P04040|CATA_HUMAN	P04040	CAT	Catalase OS=Homo sapiens OX=9606 GN=CAT PE=1 SV=3	96.52	0.00179211	2	323.422	530.595	1091.22	836.071	158.105	1262.89	676.974	526.04	897.538	1483.41	427.008	963.646	710.497	601.507	1190.47	0.343069	0.187225	1.09951	0.177432	0.34799	-1.20523	-0.109257	-0.526622	-1.47789	0.0466441	0.932221	0.224283	0.0401149	0.126428	0.964472	0.431526	0.106297	0.443665	0.523265
sp|Q9P015|RM15_HUMAN	Q9P015	MRPL15	39S ribosomal protein L15, mitochondrial OS=Homo sapiens OX=9606 GN=MRPL15 PE=1 SV=1	50.36	0	1	1417.32	978.447	1601.7	1664	1927.7	1075.33	1887.08	1524.68	1410.84	1265.54	1197.89	1632.85	1501.51	1705.88	1338.19	0.259068	0.0269769	0.401402	0.150218	0.0767742	-0.471262	-0.289962	-0.526467	-0.182284	0.225428	0.554663	0.16167	0.619666	0.351305	0.745084	0.36528	0.699933	0.603367	0.666845
sp|Q9Y2U8|MAN1_HUMAN	Q9Y2U8	LEMD3	Inner nuclear membrane protein Man1 OS=Homo sapiens OX=9606 GN=LEMD3 PE=1 SV=2	139.38	0	4	2162.07	2311.8	3471.5	2109.48	5156.19	3534.07	2611.7	3960.5	3320.08	3104.74	2236.94	2790.49	4345.13	3286.1	3212.41	0.0473319	0.345134	0.263977	0.290236	0.0473988	-0.275506	-0.933103	-0.52462	-0.52213	0.503879	0.0486797	0.160022	0.131706	0.608804	0.222411	0.363925	0.229695	0.238068	0.321497
sp|P62841|RS15_HUMAN	P62841	RPS15	40S ribosomal protein S15 OS=Homo sapiens OX=9606 GN=RPS15 PE=1 SV=2	153.79	0	4	20150.4	17949.5	38759.6	30560.1	35779.2	25994	31025.1	24071.7	39428.4	32393	19050	34659.8	30886.6	27548.4	35910.7	0.0816967	0.167279	0.224019	0.17848	0.138532	-0.855724	-0.681272	-0.52301	-0.910081	0.0484525	0.093613	0.100823	0.0415474	0.128813	0.30319	0.283683	0.107278	0.0960748	0.160757
sp|Q6ZRS2|SRCAP_HUMAN	Q6ZRS2	SRCAP	Helicase SRCAP OS=Homo sapiens OX=9606 GN=SRCAP PE=1 SV=3	89.84	0.00166113	3	880.43	1163.31	358.6	238.205	3143.27	2889.48	1375.54	1533.66	487.144	300.937	1021.87	298.402	3016.37	1454.6	394.041	0.195748	0.285294	0.0594944	0.0768606	0.334149	1.7919	-1.57428	-0.521228	1.40228	0.0119903	0.00758689	0.10909	0.0305702	0.0776569	0.11463	0.29412	0.0960505	0.000181317	0.00279485
sp|P63220|RS21_HUMAN	P63220	RPS21	40S ribosomal protein S21 OS=Homo sapiens OX=9606 GN=RPS21 PE=1 SV=1	102.15	0	3	880.086	934.41	963.394	965.225	1658.76	1469.42	1496.36	1126.45	1350.49	886.782	907.248	964.309	1564.09	1311.41	1118.64	0.0423402	0.00134249	0.0855976	0.199452	0.293116	-0.0886451	-0.783756	-0.517701	-0.271144	0.740006	0.0392201	0.107337	0.486405	0.804881	0.20432	0.291972	0.587226	0.154283	0.232644
sp|P31150|GDIA_HUMAN	P31150	GDI1	Rab GDP dissociation inhibitor alpha OS=Homo sapiens OX=9606 GN=GDI1 PE=1 SV=2	48.64	0.00225225	1	5035.81	4171.53	9170.87	10528.4	7559.49	4874.08	7210.59	5968.6	8479.79	8907.1	4603.67	9849.63	6216.79	6589.6	8693.44	0.132749	0.0974565	0.305443	0.133274	0.0347558	-1.10023	-0.405309	-0.517354	-0.923091	0.0221301	0.319496	0.0989857	0.0372124	0.0927762	0.564489	0.283182	0.102945	0.0480964	0.0991826
sp|Q96T58|MINT_HUMAN	Q96T58	SPEN	Msx2-interacting protein OS=Homo sapiens OX=9606 GN=SPEN PE=1 SV=1	394.08	0	9	11232.6	15561.8	3617.31	2503.81	10186.8	13078.3	15836.3	22588.1	3457.26	3261.46	13397.2	3060.56	11632.6	19212.2	3359.36	0.228493	0.257261	0.175765	0.248502	0.0412129	2.13526	0.195909	-0.516548	1.9772	0.0068615	0.581057	0.194324	0.00515718	0.0742088	0.762407	0.401814	0.0536955	0.000320222	0.00407215
sp|Q66PJ3|AR6P4_HUMAN	Q66PJ3	ARL6IP4	ADP-ribosylation factor-like protein 6-interacting protein 4 OS=Homo sapiens OX=9606 GN=ARL6IP4 PE=1 SV=2	142.69	0	3	3187.77	2398.53	3111.05	3196.7	4348.52	3949.97	3855.16	4051.84	3819.9	4812.9	2793.15	3153.88	4149.24	3953.5	4316.4	0.199801	0.0192029	0.0679201	0.0351771	0.162673	-0.189643	-0.583832	-0.515333	-0.63287	0.555254	0.119366	0.107886	0.136538	0.650781	0.343037	0.292423	0.234901	0.1651	0.243894
sp|Q9NZI8|IF2B1_HUMAN	Q9NZI8	IGF2BP1	Insulin-like growth factor 2 mRNA-binding protein 1 OS=Homo sapiens OX=9606 GN=IGF2BP1 PE=1 SV=2	316.11	0	6	15856.7	16419.3	18464.7	16205.5	33683.5	27916.7	21544.7	24617.1	23273.7	17784.1	16138	17335.1	30800.1	23080.9	20528.9	0.0246487	0.092156	0.132394	0.094124	0.189087	-0.100383	-0.926341	-0.513255	-0.334399	0.71732	0.0278176	0.065194	0.336071	0.784119	0.186905	0.223564	0.442871	0.0540435	0.107244
sp|Q9HDC5|JPH1_HUMAN	Q9HDC5	JPH1	Junctophilin-1 OS=Homo sapiens OX=9606 GN=JPH1 PE=1 SV=2	69.09	0.00138696	2	426.033	428.696	846.779	994.384	530.83	569.539	634.606	585.943	1306.98	1959.57	427.364	920.581	550.184	610.275	1633.28	0.004405	0.113377	0.0497488	0.056385	0.28253	-1.10243	-0.363562	-0.512851	-1.90486	0.0183916	0.205639	0.0566234	0.00740238	0.0882565	0.441978	0.20821	0.06042	0.0018899	0.0123247
sp|Q12792|TWF1_HUMAN	Q12792	TWF1	Twinfilin-1 OS=Homo sapiens OX=9606 GN=TWF1 PE=1 SV=3	36.74	0.00484027	1	1957.31	1642.61	3902.04	4345.57	3069.4	1829.79	2657.91	2458.84	3962.53	3412.29	1799.96	4123.81	2449.59	2558.38	3687.41	0.123629	0.0760515	0.357829	0.0550227	0.105514	-1.19946	-0.402385	-0.511703	-1.03615	0.0159121	0.35599	0.0780242	0.0289735	0.084312	0.593706	0.24909	0.0937204	0.0351721	0.0806316
sp|P54819|KAD2_HUMAN	P54819	AK2	Adenylate kinase 2, mitochondrial OS=Homo sapiens OX=9606 GN=AK2 PE=1 SV=2	122.16	0	3	26672.4	14123.6	20322.8	42380.3	37201.1	9434.39	47367.4	16137.7	19827.7	25227.9	20398	31351.5	23317.7	31752.6	22527.8	0.435009	0.497487	0.842021	0.695462	0.169503	-0.596519	0.051054	-0.510439	-0.204543	0.377632	0.956019	0.522257	0.678126	0.495927	0.975843	0.697867	0.743406	0.896934	0.91217
sp|P25786|PSA1_HUMAN	P25786	PSMA1	Proteasome subunit alpha type-1 OS=Homo sapiens OX=9606 GN=PSMA1 PE=1 SV=1	48.42	0.00224719	1	823.494	731.396	1864.25	556.607	1366.97	658.977	1279.46	953.484	1374.75	737.907	777.445	1210.43	1012.98	1116.47	1056.33	0.0837655	0.763898	0.494217	0.206456	0.426304	-0.392387	-0.290367	-0.509134	-0.376065	0.616254	0.572545	0.122056	0.440122	0.702318	0.759608	0.312513	0.542661	0.945733	0.955122
sp|P55081|MFAP1_HUMAN	P55081	MFAP1	Microfibrillar-associated protein 1 OS=Homo sapiens OX=9606 GN=MFAP1 PE=1 SV=2	126.43	0	3	7284.26	9114.52	1356.41	1485.08	9454.04	6842.18	10178.9	13105.8	827.739	834.019	8199.39	1420.75	8148.11	11642.3	830.879	0.157839	0.0640407	0.226662	0.177766	0.00534514	2.5213	0.0187806	-0.503344	3.29377	0.00165956	0.955857	0.133903	0.000668138	0.0486388	0.975843	0.325998	0.0376658	1.18062e-05	0.00075068
sp|Q96AG4|LRC59_HUMAN	Q96AG4	LRRC59	Leucine-rich repeat-containing protein 59 OS=Homo sapiens OX=9606 GN=LRRC59 PE=1 SV=1	91.86	0.00170358	3	782.626	772.645	3170.88	1744.56	1118.12	1705.1	1425.36	851.188	2927.15	3512.61	777.636	2457.72	1411.61	1138.28	3219.88	0.00907623	0.410363	0.294031	0.356683	0.128571	-1.59674	-0.828328	-0.502303	-2.04388	0.0237446	0.0741632	0.221289	0.00304151	0.0945552	0.267353	0.429215	0.0516907	0.0110533	0.0369898
sp|Q9Y2K2|SIK3_HUMAN	Q9Y2K2	SIK3	Serine/threonine-protein kinase SIK3 OS=Homo sapiens OX=9606 GN=SIK3 PE=1 SV=4	64.12	0	1	202.416	241.658	0.348181	0.348181	335.524	247.883	389.887	250.51	494.967	0.348181	222.037	0.348181	291.703	320.198	247.658	0.124972	0	0.212447	0.307791	1.41223	9.31109	-0.382894	-0.49882	4.07445	1.66424e-05	0.281301	0.203613	0.368925	0.0126981	0.524773	0.411458	0.475088	0.0459412	0.096036
sp|P50991|TCPD_HUMAN	P50991	CCT4	T-complex protein 1 subunit delta OS=Homo sapiens OX=9606 GN=CCT4 PE=1 SV=4	614.54	0	10	21299.4	18260.8	30713.1	40729.5	33650.6	19804.9	30411.1	25519	32750	39948.5	19780.1	35721.3	26727.8	27965.1	36349.3	0.108627	0.198275	0.366299	0.123697	0.140033	-0.842681	-0.388463	-0.498303	-0.875036	0.0588406	0.373633	0.0957992	0.0487066	0.143436	0.608501	0.278988	0.116317	0.166723	0.245105
sp|P42167|LAP2B_HUMAN	P42167	TMPO	Lamina-associated polypeptide 2, isoforms beta/gamma OS=Homo sapiens OX=9606 GN=TMPO PE=1 SV=2	772.71	0	17	36273.9	63872.7	26462.4	28363.8	43325.1	62251.2	52242.2	88284.9	33324.9	45076	50073.3	27413.1	52788.1	70263.5	39200.5	0.389734	0.0490448	0.253518	0.362721	0.211967	0.813069	-0.109586	-0.496625	0.312586	0.122604	0.815352	0.353938	0.518313	0.231838	0.904892	0.553958	0.612315	0.114334	0.182313
sp|O75116|ROCK2_HUMAN	O75116	ROCK2	Rho-associated protein kinase 2 OS=Homo sapiens OX=9606 GN=ROCK2 PE=1 SV=4	33.3	0	1	141.825	152.818	567.153	222.985	170.953	170.014	201.165	214.414	473.443	611.273	147.322	395.069	170.483	207.789	542.358	0.0527634	0.616003	0.0038941	0.0450869	0.179697	-1.27238	-0.21166	-0.496421	-1.86954	0.101527	0.424335	0.063883	0.00508383	0.203456	0.638169	0.221056	0.0535029	0.0187289	0.0540269
sp|Q96C90|PP14B_HUMAN	Q96C90	PPP1R14B	Protein phosphatase 1 regulatory subunit 14B OS=Homo sapiens OX=9606 GN=PPP1R14B PE=1 SV=3	21.95	0.00299401	1	298.138	402.913	284.449	316.926	309.095	286.313	484.62	493.188	494.893	245.677	350.526	300.687	297.704	488.904	370.285	0.21136	0.0763729	0.054112	0.0123922	0.475911	0.207068	0.220403	-0.496271	-0.00871273	0.535629	0.49117	0.122318	0.986788	0.63313	0.700281	0.312659	0.992979	0.382448	0.468015
sp|Q9Y5J1|UTP18_HUMAN	Q9Y5J1	UTP18	U3 small nucleolar RNA-associated protein 18 homolog OS=Homo sapiens OX=9606 GN=UTP18 PE=1 SV=3	92.04	0.00170648	3	504.062	719.154	1028.59	1882.8	1138.55	1289.65	771.421	931.578	1492.27	1874.64	611.608	1455.7	1214.1	851.499	1683.45	0.248677	0.414934	0.0880041	0.132998	0.160609	-1.20875	-1.00907	-0.493647	-1.47404	0.0676885	0.0385175	0.169727	0.0174904	0.158668	0.204089	0.372132	0.0775312	0.0323991	0.0768912
sp|O00161|SNP23_HUMAN	O00161	SNAP23	Synaptosomal-associated protein 23 OS=Homo sapiens OX=9606 GN=SNAP23 PE=1 SV=1	133.17	0	3	1942.49	1411.87	3420.98	1931.78	3192.46	1291.55	2640.81	2058.31	3344.17	1547.66	1677.18	2676.38	2242.01	2349.56	2445.92	0.223713	0.393452	0.59953	0.175304	0.519364	-0.634414	-0.294131	-0.493467	-0.458115	0.230887	0.639947	0.171074	0.43743	0.356253	0.805315	0.373474	0.5405	0.83804	0.864555
sp|Q9BV81|EMC6_HUMAN	Q9BV81	EMC6	ER membrane protein complex subunit 6 OS=Homo sapiens OX=9606 GN=EMC6 PE=1 SV=1	46.75	0	1	1402.83	1145.32	3601.85	2865.19	2311.32	1514.65	1970.02	1609.05	5242.78	2252.99	1274.07	3233.52	1912.99	1789.53	3747.88	0.142914	0.161093	0.294477	0.142631	0.564079	-1.34164	-0.561807	-0.490165	-1.43904	0.0152292	0.190341	0.119309	0.064296	0.082999	0.422872	0.30911	0.137997	0.0676825	0.123056
sp|Q96JP5|ZFP91_HUMAN	Q96JP5	ZFP91	E3 ubiquitin-protein ligase ZFP91 OS=Homo sapiens OX=9606 GN=ZFP91 PE=1 SV=1	196.84	0	5	11308.9	13382.6	2267.03	1365.04	9385.9	8160.11	15857.4	18804.9	1750.78	837.786	12345.7	1816.04	8773.01	17331.1	1294.28	0.118771	0.351208	0.0987993	0.120257	0.498795	2.80596	0.491293	-0.489224	3.34451	0.00333195	0.142874	0.102034	0.00373741	0.0571298	0.375258	0.283683	0.0527281	0.000157358	0.00266809
sp|P53985|MOT1_HUMAN	P53985	SLC16A1	Monocarboxylate transporter 1 OS=Homo sapiens OX=9606 GN=SLC16A1 PE=1 SV=3	37.99	0.0049554	1	1272.14	756.576	1996.57	2484.29	1423.41	1144.31	1501.59	1260.5	3263.57	1321	1014.36	2240.43	1283.86	1381.04	2292.28	0.3594	0.15393	0.153717	0.12344	0.599231	-1.18277	-0.379505	-0.487831	-1.08163	0.0492541	0.389086	0.249237	0.168304	0.130309	0.617943	0.45491	0.270635	0.183798	0.2646
sp|P36578|RL4_HUMAN	P36578	RPL4	60S ribosomal protein L4 OS=Homo sapiens OX=9606 GN=RPL4 PE=1 SV=5	551.13	0	9	11222.2	13639.1	19401.4	21084.5	15418.4	18881.5	16151.9	18627.3	15027.4	30262.2	12430.7	20242.9	17150	17389.6	22644.8	0.13748	0.0587953	0.142786	0.100654	0.475723	-0.709118	-0.463763	-0.487508	-0.785503	0.0690783	0.181003	0.103545	0.18265	0.160691	0.413489	0.28419	0.288534	0.336182	0.422233
sp|P35080|PROF2_HUMAN	P35080	PFN2	Profilin-2 OS=Homo sapiens OX=9606 GN=PFN2 PE=1 SV=3	36.58	0.00578035	1	160.875	117.975	176.269	320.698	283.586	320.371	259.059	143.662	396.868	596.222	139.425	248.484	301.978	201.36	496.545	0.21757	0.410999	0.0861338	0.405232	0.28389	-0.787287	-1.12955	-0.485768	-1.82004	0.163676	0.0242225	0.311938	0.0121486	0.282225	0.172508	0.522469	0.0701066	0.037736	0.0843828
sp|P35580|MYH10_HUMAN	P35580	MYH10	Myosin-10 OS=Homo sapiens OX=9606 GN=MYH10 PE=1 SV=3	170.88	0	4	1248.87	1663.82	4093.22	5555.39	1820.05	2598.1	1633.34	2494.09	3665.15	4064.71	1456.34	4824.31	2209.08	2063.71	3864.93	0.201472	0.214312	0.249046	0.294924	0.0731025	-1.726	-0.593157	-0.485608	-1.42095	0.0103347	0.167908	0.23145	0.0136803	0.0776569	0.405427	0.436223	0.0707226	0.00933586	0.0334425
sp|Q00535|CDK5_HUMAN	Q00535	CDK5	Cyclin-dependent-like kinase 5 OS=Homo sapiens OX=9606 GN=CDK5 PE=1 SV=3	58.94	0.00125628	1	656.183	768.228	1309.17	830.756	1084.85	695.439	987.695	1000.59	1535.96	791.129	712.205	1069.96	890.144	994.141	1163.54	0.111243	0.316168	0.309337	0.0091699	0.452646	-0.554685	-0.290857	-0.485604	-0.634672	0.21079	0.455586	0.0793009	0.24388	0.336924	0.667599	0.251587	0.349119	0.605105	0.668155
sp|P23246|SFPQ_HUMAN	P23246	SFPQ	Splicing factor, proline- and glutamine-rich OS=Homo sapiens OX=9606 GN=SFPQ PE=1 SV=2	475.76	0	9	18284.8	25492.6	7931.09	19435.7	20276.2	28470.8	24956.7	36610.6	21128.5	24548.7	21888.7	13683.4	24373.5	30783.6	22838.6	0.232846	0.594516	0.237735	0.267692	0.105895	0.79821	-0.154278	-0.485484	-0.0770593	0.252933	0.683855	0.229367	0.82753	0.380272	0.827568	0.4348	0.870304	0.208962	0.29178
sp|P50914|RL14_HUMAN	P50914	RPL14	60S ribosomal protein L14 OS=Homo sapiens OX=9606 GN=RPL14 PE=1 SV=4	289.22	0	5	8470.66	8843.18	26410.8	20607.3	9315.19	14102.1	11295.9	12980.1	24674.5	31048.8	8656.92	23509.1	11708.6	12138	27861.7	0.0304283	0.174559	0.289088	0.0981125	0.161776	-1.43055	-0.40519	-0.484462	-1.67719	0.0105864	0.290081	0.076778	0.00662059	0.0776569	0.533973	0.248754	0.0584478	0.0041463	0.0192318
sp|Q15836|VAMP3_HUMAN	Q15836	VAMP3	Vesicle-associated membrane protein 3 OS=Homo sapiens OX=9606 GN=VAMP3 PE=1 SV=3	115.21	0	2	871.17	1176.03	3336.35	1245.51	1065.57	1170.5	1458.17	1369.22	1885.74	2678.93	1023.6	2290.93	1118.03	1413.7	2282.34	0.210597	0.645346	0.0663662	0.044491	0.245743	-1.01003	-0.141901	-0.481288	-1.15092	0.189904	0.651734	0.132549	0.0404567	0.310938	0.814534	0.324151	0.106297	0.164746	0.243607
sp|Q96HA1|P121A_HUMAN	Q96HA1	POM121	Nuclear envelope pore membrane protein POM 121 OS=Homo sapiens OX=9606 GN=POM121 PE=1 SV=2	73.87	0.00146413	2	1510.04	963.701	419.856	1410.16	1459.97	1475.6	1603.34	1768.09	397.621	968.166	1236.87	915.009	1467.79	1685.72	682.893	0.312339	0.765295	0.00753177	0.069107	0.590775	0.648711	-0.282998	-0.481012	0.959229	0.445631	0.455857	0.207642	0.196021	0.557256	0.667599	0.415284	0.300473	0.243132	0.325455
sp|P38606|VATA_HUMAN	P38606	ATP6V1A	V-type proton ATPase catalytic subunit A OS=Homo sapiens OX=9606 GN=ATP6V1A PE=1 SV=2	149.92	0	3	813.73	545.484	337.592	1435.78	1377.19	874.858	1014.31	852.388	1675.5	2362.77	679.607	886.684	1126.03	933.352	2019.14	0.279101	0.875772	0.31545	0.122675	0.240682	-0.0634775	-0.72031	-0.480929	-1.57842	0.945535	0.160588	0.195436	0.0197687	0.961283	0.400196	0.403022	0.0837973	0.234035	0.317456
sp|P13994|CC130_HUMAN	P13994	CCDC130	Coiled-coil domain-containing protein 130 OS=Homo sapiens OX=9606 GN=CCDC130 PE=1 SV=2	31.39	0.00941781	1	167.294	165.578	7.93453	46.9875	88.5833	482.144	237.656	226.689	15.2684	68.6432	166.436	27.461	285.364	232.173	41.9558	0.00728748	1.00559	0.975209	0.0334011	0.899557	3.10763	-0.312336	-0.479847	2.36204	0.0458909	0.763287	0.0637137	0.0592034	0.125823	0.871839	0.221056	0.130179	0.0503276	0.10212
sp|Q96C86|DCPS_HUMAN	Q96C86	DCPS	m7GpppX diphosphatase OS=Homo sapiens OX=9606 GN=DCPS PE=1 SV=2	76.14	0	2	1803	1485.25	4903.51	5708.08	3103.56	2130.49	2725.19	1910.45	3524.17	3249.07	1644.12	5305.8	2617.03	2317.82	3386.62	0.136657	0.107225	0.262919	0.248556	0.0574388	-1.69286	-0.652004	-0.479581	-1.04811	0.00613998	0.128237	0.180226	0.0267663	0.0720739	0.353451	0.385189	0.0909788	0.00913487	0.0328769
sp|Q9BTE3|MCMBP_HUMAN	Q9BTE3	MCMBP	Mini-chromosome maintenance complex-binding protein OS=Homo sapiens OX=9606 GN=MCMBP PE=1 SV=2	38.85	0.00503018	1	2983	2366.27	5385.96	8757.98	4335.52	2877.86	3825.7	3586.78	4894.26	6361.11	2674.64	7071.97	3606.69	3706.24	5627.68	0.163047	0.337159	0.285781	0.0455826	0.184307	-1.37021	-0.410909	-0.479516	-1.07049	0.0305554	0.310492	0.106974	0.0360046	0.103297	0.55677	0.291503	0.101935	0.0381522	0.0844997
sp|O75694|NU155_HUMAN	O75694	NUP155	Nuclear pore complex protein Nup155 OS=Homo sapiens OX=9606 GN=NUP155 PE=1 SV=1	65.39	0.00134409	1	163.388	192.507	362.548	137.188	10.9069	281.785	170.566	358.332	228.43	572.757	177.948	249.868	146.346	264.449	400.594	0.115709	0.637751	1.30881	0.502064	0.607789	-0.330552	1.67765	-0.479205	-1.02823	0.613542	0.412388	0.363566	0.156142	0.700273	0.631214	0.562487	0.258097	0.458295	0.535087
sp|Q6PCB5|RSBNL_HUMAN	Q6PCB5	RSBN1L	Round spermatid basic protein 1-like protein OS=Homo sapiens OX=9606 GN=RSBN1L PE=1 SV=2	86.73	0.00161812	3	681.712	4355.88	672.684	165.191	448.439	535.272	1188.47	4853.24	1311.73	685.301	2518.8	418.938	491.856	3020.85	998.513	1.03146	0.856575	0.124833	0.857832	0.443609	2.36999	1.81444	-0.478927	0.861962	0.156114	0.169886	0.735492	0.482882	0.273199	0.405427	0.852211	0.584823	0.166207	0.244582
sp|Q9UKY7|CDV3_HUMAN	Q9UKY7	CDV3	Protein CDV3 homolog OS=Homo sapiens OX=9606 GN=CDV3 PE=1 SV=1	335.71	0	6	15128.7	25632	726.342	1079.55	5169.44	16784.4	19258.2	39091.2	746.695	533.353	20380.4	902.947	10976.9	29174.7	640.024	0.364419	0.276603	0.748207	0.480693	0.235704	4.47497	1.08002	-0.47854	4.96367	0.00111834	0.231496	0.418823	0.000637193	0.0470347	0.46854	0.612188	0.0373983	0.000201708	0.00293148
sp|Q99549|MPP8_HUMAN	Q99549	MPHOSPH8	M-phase phosphoprotein 8 OS=Homo sapiens OX=9606 GN=MPHOSPH8 PE=1 SV=2	116.44	0	1	877.233	372.5	1400.51	1557.14	2634.92	1846.58	980.748	645.445	830.66	958.427	624.866	1478.83	2240.75	813.097	894.543	0.571162	0.0748968	0.248773	0.291595	0.100996	-1.36925	-1.94814	-0.476989	-0.642363	0.0732521	0.0319585	0.448786	0.308378	0.166343	0.190503	0.632945	0.416815	0.0252677	0.0644791
sp|P35611|ADDA_HUMAN	P35611	ADD1	Alpha-adducin OS=Homo sapiens OX=9606 GN=ADD1 PE=1 SV=2	40.24	0.00411946	1	473.334	480.565	868.221	1161.94	774.468	811.869	589.224	747.286	1146.79	1598.21	476.949	1015.08	793.169	668.255	1372.5	0.0107207	0.204604	0.0333432	0.167252	0.232575	-1.07447	-0.733432	-0.476444	-1.50516	0.0279924	0.0418634	0.107657	0.0124042	0.0997922	0.20933	0.292322	0.0701066	0.0110126	0.0369898
sp|Q6PKG0|LARP1_HUMAN	Q6PKG0	LARP1	La-related protein 1 OS=Homo sapiens OX=9606 GN=LARP1 PE=1 SV=2	129.63	0	4	505.051	13047.9	765.494	731.758	999.475	2090.72	1501.61	8494.47	837.512	2386.32	6776.48	748.626	1545.1	4998.04	1611.92	1.30881	0.0318654	0.499404	0.989327	0.679423	1.77817	0.828501	-0.476394	0.860638	0.390585	0.680165	0.830018	0.673427	0.507744	0.826752	0.915225	0.739316	0.657305	0.714421
sp|Q6P1Q9|MET2B_HUMAN	Q6P1Q9	METTL2B	Methyltransferase-like protein 2B OS=Homo sapiens OX=9606 GN=METTL2B PE=1 SV=3	29.09	0	1	314.31	257.867	1199.89	693.147	870.973	287.155	477.368	328.502	1186.34	583.869	286.089	946.519	579.064	402.935	885.106	0.139506	0.378568	0.712911	0.261243	0.481314	-1.67959	-0.812821	-0.476094	-1.54764	0.01957	0.295585	0.192035	0.038307	0.0885387	0.538904	0.398437	0.104387	0.130061	0.202317
sp|P20585|MSH3_HUMAN	P20585	MSH3	DNA mismatch repair protein Msh3 OS=Homo sapiens OX=9606 GN=MSH3 PE=1 SV=4	74.36	0.00146628	2	628.555	527.696	769.526	1317.5	961.432	492.932	753.162	851.353	721.875	537.498	578.126	1043.51	727.182	802.257	629.686	0.123361	0.371317	0.455567	0.0865457	0.207047	-0.805976	-0.257413	-0.475485	-0.113131	0.123578	0.597515	0.099567	0.744954	0.23254	0.770476	0.283294	0.804529	0.412093	0.497118
sp|P78540|ARGI2_HUMAN	P78540	ARG2	Arginase-2, mitochondrial OS=Homo sapiens OX=9606 GN=ARG2 PE=1 SV=1	106.49	0	1	231.094	166.919	5.16207	543.796	399.545	197.987	308.527	241.671	536.371	405.81	199.007	274.479	298.766	275.099	471.09	0.228026	1.38762	0.477037	0.171845	0.195973	1.89024	-0.518068	-0.475406	-1.2482	0.512106	0.352917	0.184203	0.0291881	0.613482	0.592053	0.38882	0.0941406	0.565196	0.636054
sp|Q9NUQ3|TXLNG_HUMAN	Q9NUQ3	TXLNG	Gamma-taxilin OS=Homo sapiens OX=9606 GN=TXLNG PE=1 SV=2	162.61	0	4	16574.9	13804.5	19553.8	17553.2	12211.3	6601.29	19149.3	23061.3	33809.4	12576.7	15189.7	18553.5	9406.28	21105.3	23193	0.128966	0.0762474	0.421725	0.131067	0.647341	-0.292523	0.75255	-0.474314	-0.447021	0.350225	0.159633	0.117341	0.507224	0.47254	0.400136	0.306831	0.603293	0.212452	0.295804
sp|Q99575|POP1_HUMAN	Q99575	POP1	Ribonucleases P/MRP protein subunit POP1 OS=Homo sapiens OX=9606 GN=POP1 PE=1 SV=2	32.3	0.00790861	1	263.978	297.459	510.073	436.712	969.167	508.524	378.636	400.209	1098.21	695.312	280.718	473.393	738.845	389.423	896.763	0.0843364	0.109579	0.440855	0.0391719	0.317693	-0.752142	-1.32498	-0.474232	-1.64082	0.0575085	0.044195	0.0777084	0.0147673	0.142464	0.214273	0.248975	0.0724562	0.0233971	0.061137
sp|Q01970|PLCB3_HUMAN	Q01970	PLCB3	1-phosphatidylinositol 4,5-bisphosphate phosphodiesterase beta-3 OS=Homo sapiens OX=9606 GN=PLCB3 PE=1 SV=2	32.14	0.00874891	1	57.3002	53.3538	78.411	84.822	159.815	73.7231	88.5318	66.443	181.499	214.592	55.327	81.6165	116.769	77.4874	198.045	0.0504372	0.0555433	0.521338	0.20157	0.118159	-0.560682	-0.973158	-0.472091	-1.83564	0.1007	0.126295	0.133105	0.00433749	0.203031	0.349775	0.324988	0.0531009	0.0210247	0.057601
sp|Q3YBR2|TBRG1_HUMAN	Q3YBR2	TBRG1	Transforming growth factor beta regulator 1 OS=Homo sapiens OX=9606 GN=TBRG1 PE=1 SV=1	115.26	0	3	1897.51	1299	2263.9	2539.13	2000.16	1010.31	2486.49	1904.1	6077.68	3182.01	1598.25	2401.51	1505.24	2195.3	4629.85	0.264796	0.0810398	0.464996	0.18759	0.442251	-0.61082	0.14329	-0.470858	-1.48598	0.147787	0.785327	0.217305	0.0444158	0.264079	0.883131	0.42405	0.110209	0.0625654	0.11758
sp|P11171|41_HUMAN	P11171	EPB41	Protein 4.1 OS=Homo sapiens OX=9606 GN=EPB41 PE=1 SV=4	69.88	0.00139665	2	404.405	1796.37	2055.37	1049.75	332.472	1127.83	890.353	1565.94	530.417	2968.83	1100.39	1552.56	730.151	1228.15	1749.62	0.894473	0.458006	0.770256	0.388969	0.985479	-0.785245	0.47705	-0.470261	-0.558069	0.455777	0.685777	0.634763	0.685217	0.565663	0.827923	0.781829	0.749188	0.786503	0.824316
sp|P22087|FBRL_HUMAN	P22087	FBL	rRNA 2'-O-methyltransferase fibrillarin OS=Homo sapiens OX=9606 GN=FBL PE=1 SV=2	65.77	0.00135135	2	633.513	727.399	605.024	935.235	841.889	1248.4	768.217	1149.47	620.276	1367.84	680.456	770.13	1045.14	958.846	994.06	0.0975631	0.303188	0.275029	0.28116	0.531769	-0.1481	-0.594757	-0.469147	-0.44031	0.698191	0.152484	0.198696	0.442177	0.768162	0.392395	0.405903	0.544602	0.707833	0.75641
sp|Q9Y2D4|EXC6B_HUMAN	Q9Y2D4	EXOC6B	Exocyst complex component 6B OS=Homo sapiens OX=9606 GN=EXOC6B PE=1 SV=3	49.88	0.00228571	1	177.079	188.471	15.4784	428.733	342.334	204.569	254.385	251.397	501.735	366.051	182.775	222.106	273.451	252.891	433.893	0.0440734	1.31566	0.35624	0.0083533	0.221121	1.16516	-0.534626	-0.46912	-1.23012	0.568389	0.22895	0.0687876	0.0222343	0.662614	0.465836	0.230678	0.0860902	0.528404	0.603551
sp|Q9Y3U8|RL36_HUMAN	Q9Y3U8	RPL36	60S ribosomal protein L36 OS=Homo sapiens OX=9606 GN=RPL36 PE=1 SV=3	76.33	0.00149254	3	2199.38	1086.18	5461.17	17078.2	1123.61	1587.99	1458.19	3128.14	2043.76	4813.52	1642.78	11269.7	1355.8	2293.16	3428.64	0.479159	0.728902	0.242197	0.514938	0.571223	-2.64347	0.210512	-0.466559	-1.02098	0.0350421	0.692375	0.489859	0.205284	0.110943	0.829091	0.66803	0.310776	0.0376667	0.0843828
sp|Q93008|USP9X_HUMAN	Q93008	USP9X	Probable ubiquitin carboxyl-terminal hydrolase FAF-X OS=Homo sapiens OX=9606 GN=USP9X PE=1 SV=3	78.83	0.00152207	2	2342.06	1740.19	3849.18	3255.75	2914.5	1307.64	2601.96	2973.74	2455.05	2122.16	2041.12	3552.47	2111.07	2787.85	2288.61	0.208506	0.118121	0.53822	0.0942964	0.102852	-0.810262	0.0483976	-0.462431	-0.177135	0.068485	0.93136	0.152663	0.610717	0.159879	0.964472	0.353269	0.691874	0.296844	0.38098
sp|Q9Y2W1|TR150_HUMAN	Q9Y2W1	THRAP3	Thyroid hormone receptor-associated protein 3 OS=Homo sapiens OX=9606 GN=THRAP3 PE=1 SV=2	359.39	0	7	4366.66	6892.24	2548.07	3645.94	3733.47	6648.9	7123.66	8007.99	2553.3	5112.7	5629.45	3097.01	5191.18	7565.83	3833	0.317235	0.250666	0.397119	0.0826498	0.472155	0.847903	0.138936	-0.461278	0.602529	0.114758	0.782231	0.22896	0.321051	0.221916	0.882251	0.434675	0.429537	0.15564	0.234128
sp|Q86WB0|NIPA_HUMAN	Q86WB0	ZC3HC1	Nuclear-interacting partner of ALK OS=Homo sapiens OX=9606 GN=ZC3HC1 PE=1 SV=1	83.19	0.00157729	3	4200.28	3274.92	5454.73	5262.53	4985.59	2684.37	5044.86	5157.26	5461.69	4621.02	3737.6	5358.63	3834.98	5101.06	5041.36	0.175066	0.0253622	0.424308	0.0155806	0.117914	-0.53066	0.0197987	-0.459739	-0.437808	0.143811	0.966032	0.120928	0.238031	0.259097	0.981744	0.310713	0.344299	0.383955	0.468939
sp|P38919|IF4A3_HUMAN	P38919	EIF4A3	Eukaryotic initiation factor 4A-III OS=Homo sapiens OX=9606 GN=EIF4A3 PE=1 SV=4	305.18	0	2	64796.7	44224.7	98000.8	108486	94928.2	56451.9	76011.3	70743.2	88156.9	88207.2	54510.7	103243	75690	73377.2	88182	0.266857	0.0718125	0.359451	0.0507664	0.000403189	-0.945729	-0.451542	-0.454016	-0.720098	0.0539227	0.354136	0.190215	0.10691	0.137395	0.592053	0.396738	0.195149	0.167598	0.24611
sp|O60293|ZC3H1_HUMAN	O60293	ZFC3H1	Zinc finger C3H1 domain-containing protein OS=Homo sapiens OX=9606 GN=ZFC3H1 PE=1 SV=3	51.99	0.00234467	1	1092.58	1291.12	331.303	287.752	2244.42	1087.61	1742.47	1516.08	514.641	224.346	1191.85	309.528	1666.01	1629.27	369.493	0.117789	0.0994925	0.490986	0.0982528	0.555543	1.94362	-0.395572	-0.452559	1.80546	0.00362617	0.453199	0.112459	0.0331113	0.0599226	0.665622	0.300451	0.0996606	0.00362962	0.0179699
sp|Q9UQ80|PA2G4_HUMAN	Q9UQ80	PA2G4	Proliferation-associated protein 2G4 OS=Homo sapiens OX=9606 GN=PA2G4 PE=1 SV=3	772.66	0	11	29141.3	30285.5	68583.1	41703.3	32910.6	31748.1	42552	38814.5	58523.2	59803.7	29713.4	55143.2	32329.4	40683.2	59163.5	0.0272296	0.344682	0.025425	0.0649602	0.0153038	-0.848159	-0.121764	-0.452063	-0.993775	0.0937798	0.631788	0.0805062	0.0245238	0.195503	0.799426	0.254353	0.088681	0.0432889	0.0917176
sp|Q8IX01|SUGP2_HUMAN	Q8IX01	SUGP2	SURP and G-patch domain-containing protein 2 OS=Homo sapiens OX=9606 GN=SUGP2 PE=1 SV=2	596.73	0	12	10064.1	20209.8	2595.55	2936.34	5264.81	6504.38	14931.2	25479.9	2585.97	3087.64	15137	2765.94	5884.59	20205.6	2836.8	0.473946	0.087121	0.14895	0.369157	0.125048	2.36904	1.28517	-0.451709	2.33546	0.0102824	0.0586151	0.441065	0.0106935	0.0776569	0.24252	0.628112	0.0685577	0.000877155	0.00773722
sp|Q13561|DCTN2_HUMAN	Q13561	DCTN2	Dynactin subunit 2 OS=Homo sapiens OX=9606 GN=DCTN2 PE=1 SV=4	29.13	0	1	850.115	612.675	1957.83	1971.03	1122.25	580.533	1127.8	862.756	1537.31	937.54	731.395	1964.43	851.391	995.278	1237.42	0.229555	0.00475316	0.449912	0.188304	0.342728	-1.44464	-0.161459	-0.450806	-0.734217	0.0130645	0.74863	0.211157	0.161762	0.0807505	0.860248	0.420111	0.263679	0.0677375	0.123056
sp|O75122|CLAP2_HUMAN	O75122	CLASP2	CLIP-associating protein 2 OS=Homo sapiens OX=9606 GN=CLASP2 PE=1 SV=3	113.99	0	2	664.375	525.194	895.895	539.665	898.416	517.071	838.128	776.641	938.946	896.033	594.785	717.78	707.743	807.384	917.489	0.165465	0.350933	0.381001	0.0538498	0.033073	-0.235271	-0.206448	-0.449784	-0.634872	0.587043	0.638792	0.125525	0.105119	0.676461	0.805021	0.314868	0.192571	0.542026	0.617262
sp|P49411|EFTU_HUMAN	P49411	TUFM	Elongation factor Tu, mitochondrial OS=Homo sapiens OX=9606 GN=TUFM PE=1 SV=2	343.61	0	6	5595.72	5029.88	8935.61	11123.3	6898.31	7147.18	7104.09	7366.75	10212.4	18345.5	5312.8	10029.4	7022.75	7235.42	14279	0.0753096	0.154236	0.0250586	0.0256693	0.402757	-0.910113	-0.404385	-0.447416	-1.36738	0.0388821	0.17641	0.0849681	0.0367557	0.115887	0.407882	0.260756	0.102672	0.0315977	0.0755769
sp|P06746|DPOLB_HUMAN	P06746	POLB	DNA polymerase beta OS=Homo sapiens OX=9606 GN=POLB PE=1 SV=3	33.83	0.00817439	1	453.371	389.586	324.46	303.127	1485.14	1485.2	591.681	554.745	303.265	310.132	421.479	313.794	1485.17	573.213	306.699	0.107012	0.0480728	3.05431e-05	0.0455626	0.0158326	0.422334	-1.82124	-0.447005	0.454586	0.192545	0.00306005	0.098036	0.18309	0.312912	0.0730474	0.282954	0.288654	0.000124624	0.0023772
sp|A6NDU8|CE051_HUMAN	A6NDU8	C5orf51	UPF0600 protein C5orf51 OS=Homo sapiens OX=9606 GN=C5orf51 PE=1 SV=1	62.46	0	1	250.919	283.096	66.5225	367.274	432.961	256.901	364.792	361.665	605.417	406.354	267.008	216.898	344.931	363.229	505.885	0.0852147	0.980475	0.360923	0.00608703	0.278241	0.769872	-0.323467	-0.446607	-0.896076	0.481487	0.442616	0.0870816	0.0691677	0.58827	0.655124	0.264589	0.144075	0.341039	0.426928
sp|Q9H6H4|REEP4_HUMAN	Q9H6H4	REEP4	Receptor expression-enhancing protein 4 OS=Homo sapiens OX=9606 GN=REEP4 PE=1 SV=1	34.6	0.00835655	1	1032.38	749.057	2374.52	1904.26	1409.17	827.416	1184.29	1210.42	1200.22	1001.43	890.719	2139.39	1118.29	1197.35	1100.83	0.22492	0.155432	0.367846	0.0154317	0.127694	-1.27387	-0.296201	-0.445201	-0.318121	0.0232915	0.517601	0.162202	0.396175	0.0944839	0.722092	0.365337	0.502964	0.0578765	0.111374
sp|Q15070|OXA1L_HUMAN	Q15070	OXA1L	Mitochondrial inner membrane protein OXA1L OS=Homo sapiens OX=9606 GN=OXA1L PE=1 SV=3	32.49	0.00795053	1	135.329	121.336	263.688	291.614	203.574	241.064	186.312	163.303	339.687	370.665	128.333	277.651	222.319	174.807	355.176	0.0771013	0.0711218	0.119242	0.0930737	0.0616734	-1.11371	-0.789745	-0.444893	-1.46942	0.017388	0.0445055	0.100992	0.00821032	0.0872833	0.214922	0.283683	0.0617189	0.00370338	0.017998
sp|O15131|IMA6_HUMAN	O15131	KPNA5	Importin subunit alpha-6 OS=Homo sapiens OX=9606 GN=KPNA5 PE=1 SV=2	25.01	0	1	726.923	580.709	1300.34	2024.27	920.886	693.026	869.148	898.173	61.9741	1017.38	653.816	1662.3	806.956	883.661	539.679	0.158131	0.307944	0.199665	0.023226	1.25181	-1.32026	-0.298157	-0.443489	1.37155	0.0297032	0.390823	0.12115	0.432421	0.101994	0.618667	0.310713	0.536484	0.313879	0.398154
sp|Q13459|MYO9B_HUMAN	Q13459	MYO9B	Unconventional myosin-IXb OS=Homo sapiens OX=9606 GN=MYO9B PE=1 SV=3	35.97	0.00573066	1	4146.19	3379.95	5553.63	4019.15	2416.37	2750.08	4382.57	5908.7	5243.99	4571.88	3763.07	4786.39	2583.22	5145.64	4907.93	0.14398	0.226693	0.0913452	0.20972	0.0968337	-0.335766	0.538238	-0.442915	-0.387332	0.366062	0.124035	0.184473	0.267028	0.486774	0.348113	0.38882	0.373839	0.0597335	0.113385
sp|Q04637|IF4G1_HUMAN	Q04637	EIF4G1	Eukaryotic translation initiation factor 4 gamma 1 OS=Homo sapiens OX=9606 GN=EIF4G1 PE=1 SV=4	384.44	0	8	19745.7	21254.8	23948.7	30525.2	27767.6	26594	25274.2	30668.6	36432.5	37408.9	20500.3	27236.9	27180.8	27971.4	36920.7	0.052054	0.170734	0.0305325	0.136368	0.0186999	-0.400309	-0.407587	-0.442552	-0.84964	0.239295	0.169228	0.114182	0.0393685	0.365896	0.405427	0.300936	0.105735	0.100747	0.164957
sp|Q5JTH9|RRP12_HUMAN	Q5JTH9	RRP12	RRP12-like protein OS=Homo sapiens OX=9606 GN=RRP12 PE=1 SV=2	110.19	0	3	5197.04	3938.35	19608.1	26086.8	10359.7	10920.8	6277.38	5998.1	14508.7	12196.5	4567.7	22847.5	10640.2	6137.74	13352.6	0.194853	0.20051	0.037292	0.0321739	0.122442	-2.32167	-1.23332	-0.439692	-1.55598	0.00374277	0.0157065	0.146575	0.011006	0.0599226	0.14795	0.342856	0.0685577	0.000516817	0.00543906
sp|Q16181|SEPT7_HUMAN	Q16181	2007-09-01	Septin-7 OS=Homo sapiens OX=9606 GN=SEPT7 PE=1 SV=2	151.27	0	2	3980.72	3116.22	4718.05	13337.3	3885.9	5828.27	4624.3	4934.64	7112.46	11701.1	3548.47	9027.69	4857.09	4779.47	9406.79	0.17227	0.675117	0.282775	0.0459137	0.344928	-1.17138	-0.434245	-0.439676	-1.37305	0.152279	0.289323	0.134236	0.03231	0.268955	0.533569	0.326185	0.0989949	0.16426	0.243124
sp|P00390|GSHR_HUMAN	P00390	GSR	Glutathione reductase, mitochondrial OS=Homo sapiens OX=9606 GN=GSR PE=1 SV=2	38.08	0.00499002	1	412.591	372.207	1253.07	2145.46	675.431	423.612	815.417	345.863	972.995	885.88	392.399	1699.27	549.522	580.64	929.438	0.0727726	0.371344	0.324033	0.571826	0.0662764	-2.0649	-0.448868	-0.438462	-1.24436	0.00927306	0.278001	0.447226	0.0138572	0.0776569	0.521167	0.631962	0.0707226	0.0260045	0.0658091
sp|O15294|OGT1_HUMAN	O15294	OGT	UDP-N-acetylglucosamine--peptide N-acetylglucosaminyltransferase 110 kDa subunit OS=Homo sapiens OX=9606 GN=OGT PE=1 SV=3	69.01	0	1	2147.28	1980.89	2964.91	2930.51	3160.16	1899.68	2972.5	2621.88	3788.82	3724.42	2064.09	2947.71	2529.92	2797.19	3756.62	0.0570018	0.00825098	0.352303	0.0886327	0.0121227	-0.51524	-0.248545	-0.43681	-0.86505	0.118311	0.538654	0.0987478	0.0375975	0.225679	0.735229	0.283182	0.103402	0.156206	0.234386
sp|Q9H3N1|TMX1_HUMAN	Q9H3N1	TMX1	Thioredoxin-related transmembrane protein 1 OS=Homo sapiens OX=9606 GN=TMX1 PE=1 SV=1	104.64	0	2	31332.6	22868.1	60248.2	62064.6	44586.3	21590.3	36866.7	35562	54478.3	36500.9	27100.3	61156.4	33088.3	36214.4	45489.6	0.220856	0.0210025	0.49143	0.0254738	0.279447	-1.19184	-0.212991	-0.435827	-0.736306	0.0223704	0.690403	0.16656	0.135351	0.093017	0.828414	0.368364	0.233385	0.129826	0.202157
sp|O43143|DHX15_HUMAN	O43143	DHX15	Pre-mRNA-splicing factor ATP-dependent RNA helicase DHX15 OS=Homo sapiens OX=9606 GN=DHX15 PE=1 SV=2	43.85	0.0021575	1	1272.86	1050.86	2742.42	5130.38	1492.84	1578.92	1427.11	1711.78	1750.66	3497.42	1161.86	3936.4	1535.88	1569.45	2624.04	0.135109	0.428957	0.0396304	0.128257	0.470704	-1.69743	-0.408672	-0.434475	-1.09727	0.0237422	0.195554	0.142363	0.0889816	0.0945552	0.428143	0.339429	0.171231	0.0390497	0.0856175
sp|P33176|KINH_HUMAN	P33176	KIF5B	Kinesin-1 heavy chain OS=Homo sapiens OX=9606 GN=KIF5B PE=1 SV=1	189.72	0	4	2156.83	1724.37	3589.87	3377.92	3018.44	1794.13	2668.68	2541	5394.22	5344.8	1940.6	3483.9	2406.28	2604.84	5369.51	0.15758	0.0430168	0.359775	0.0346582	0.00650695	-0.852542	-0.27105	-0.433269	-1.47728	0.0450329	0.527963	0.128101	0.00969759	0.12432	0.727437	0.318895	0.0678831	0.0148378	0.0454668
sp|O00170|AIP_HUMAN	O00170	AIP	AH receptor-interacting protein OS=Homo sapiens OX=9606 GN=AIP PE=1 SV=2	127.15	0	2	1290.68	1140.89	1458.55	2292.87	1841.5	931.094	2257.85	1188.98	733.057	2013.5	1215.78	1875.71	1386.3	1723.42	1373.28	0.0871175	0.314524	0.464371	0.438551	0.659305	-0.5917	-0.109799	-0.433197	-0.00170811	0.183613	0.819003	0.352739	0.997926	0.304526	0.906669	0.553785	0.99858	0.808659	0.844263
sp|P11802|CDK4_HUMAN	P11802	CDK4	Cyclin-dependent kinase 4 OS=Homo sapiens OX=9606 GN=CDK4 PE=1 SV=2	31.56	0.00948276	1	257.811	342.708	836.88	552.701	534.083	430.746	377.762	424.211	319.43	246.56	300.26	694.79	482.414	400.986	282.995	0.199929	0.289216	0.151468	0.0819083	0.182079	-1.19411	-0.690303	-0.429482	0.0829282	0.040092	0.0950662	0.166357	0.818364	0.116534	0.30391	0.368364	0.86364	0.0292434	0.0714007
sp|Q04917|1433F_HUMAN	Q04917	YWHAH	14-3-3 protein eta OS=Homo sapiens OX=9606 GN=YWHAH PE=1 SV=4	121.5	0	3	48179.9	35544.6	77473.7	101147	66696	36823.5	56376.9	55020.7	69182.5	71344.4	41862.2	89310.2	51759.7	55698.8	70263.5	0.213426	0.187428	0.408098	0.0172168	0.0217565	-1.09701	-0.260083	-0.428509	-0.763574	0.0372913	0.585099	0.165949	0.0782482	0.11336	0.764436	0.368364	0.156949	0.103068	0.168036
sp|Q13263|TIF1B_HUMAN	Q13263	TRIM28	Transcription intermediary factor 1-beta OS=Homo sapiens OX=9606 GN=TRIM28 PE=1 SV=5	585.54	0	6	34960.9	43332.1	43869.1	39096.5	48737.1	43302.7	48626.9	56223.4	60854.9	64848.5	39146.5	41482.8	46019.9	52425.2	62851.7	0.151211	0.0813514	0.0835005	0.102461	0.0449299	-0.089534	-0.239151	-0.425875	-0.690634	0.766629	0.428106	0.14582	0.0838975	0.823856	0.641108	0.342856	0.163683	0.13362	0.206206
sp|Q9UFC0|LRWD1_HUMAN	Q9UFC0	LRWD1	Leucine-rich repeat and WD repeat-containing protein 1 OS=Homo sapiens OX=9606 GN=LRWD1 PE=1 SV=2	32.58	0.00797872	1	170.627	114.716	501.553	400.069	423.72	314.534	187.71	187.421	126.122	371.528	142.672	450.811	369.127	187.565	248.825	0.277107	0.159181	0.20916	0.00108797	0.69739	-1.67887	-1.38371	-0.422936	-0.629691	0.0128341	0.0235399	0.21966	0.41269	0.0803832	0.171904	0.427553	0.519607	0.0725022	0.12925
sp|P52294|IMA5_HUMAN	P52294	KPNA1	Importin subunit alpha-5 OS=Homo sapiens OX=9606 GN=KPNA1 PE=1 SV=3	34.1	0	1	5275.85	4634.1	6597.82	13950.3	8595.31	5794.93	6778.28	6478.01	10509.7	9850.42	4954.97	10274.1	7195.12	6628.15	10180.1	0.0915815	0.50603	0.275209	0.0320341	0.0457962	-0.956261	-0.513324	-0.422389	-1.04107	0.1321	0.199408	0.103121	0.0240051	0.242874	0.434088	0.283683	0.087788	0.166025	0.24455
sp|Q9UJZ1|STML2_HUMAN	Q9UJZ1	STOML2	Stomatin-like protein 2, mitochondrial OS=Homo sapiens OX=9606 GN=STOML2 PE=1 SV=1	83.38	0.00158228	2	903.322	1013.07	2189.65	3434.86	1285.36	948.177	1425.07	1152.47	2240.24	2105.25	958.194	2812.26	1116.77	1288.77	2172.74	0.0809863	0.313091	0.213494	0.149564	0.0439308	-1.51946	-0.206678	-0.421862	-1.1828	0.0178009	0.523144	0.140582	0.0159637	0.0878224	0.726403	0.336889	0.0751873	0.00869724	0.0317512
sp|Q53H96|P5CR3_HUMAN	Q53H96	PYCR3	Pyrroline-5-carboxylate reductase 3 OS=Homo sapiens OX=9606 GN=PYCR3 PE=1 SV=3	74.4	0.00146843	2	302.365	160.738	438.503	737.502	413.371	255.787	325.297	267.071	69.909	504.497	231.552	588.003	334.579	296.184	287.203	0.432499	0.359564	0.333041	0.139008	1.06998	-1.36712	-0.560691	-0.41899	0.231303	0.0663376	0.328013	0.371325	0.852781	0.15598	0.56816	0.569541	0.888292	0.488978	0.565876
sp|Q15813|TBCE_HUMAN	Q15813	TBCE	Tubulin-specific chaperone E OS=Homo sapiens OX=9606 GN=TBCE PE=1 SV=1	74.38	0	2	1141.64	1073.05	339.448	1767	2476.98	1052.81	1628.36	1342.31	2609.89	1923.9	1107.34	1053.22	1764.9	1485.34	2266.9	0.043799	0.95842	0.570595	0.136174	0.213979	0.515126	-0.545008	-0.417662	-1.01761	0.618677	0.365847	0.127477	0.0373645	0.703503	0.603253	0.317859	0.103107	0.421565	0.506942
sp|O43390|HNRPR_HUMAN	O43390	HNRNPR	Heterogeneous nuclear ribonucleoprotein R OS=Homo sapiens OX=9606 GN=HNRNPR PE=1 SV=1	190.74	0	5	3747.82	3383.01	4702.95	5668.5	6132.41	6968.73	5323.54	4245.11	5049.32	6744.89	3565.41	5185.72	6550.57	4784.32	5897.1	0.0723507	0.131659	0.090278	0.159389	0.203311	-0.536086	-0.876496	-0.416914	-0.712762	0.130929	0.0304832	0.147163	0.09251	0.241593	0.188329	0.342856	0.176242	0.102146	0.166889
sp|Q9NUD5|ZCHC3_HUMAN	Q9NUD5	ZCCHC3	Zinc finger CCHC domain-containing protein 3 OS=Homo sapiens OX=9606 GN=ZCCHC3 PE=1 SV=2	32.5	0	1	368.235	386.379	634.696	284.467	507.968	548.065	619.062	409.058	627.399	365.98	377.307	459.581	528.017	514.06	496.689	0.0340017	0.538858	0.0536964	0.288868	0.372167	-0.171841	-0.484221	-0.415874	-0.345251	0.754176	0.120065	0.237329	0.436607	0.816221	0.34375	0.443285	0.53992	0.832072	0.860259
sp|P27361|MK03_HUMAN	P27361	MAPK3	Mitogen-activated protein kinase 3 OS=Homo sapiens OX=9606 GN=MAPK3 PE=1 SV=4	152.54	0	3	4642.57	4932.05	5230.44	6231.17	8550.61	5419.59	6429.43	6322.43	11346.3	4608.49	4787.31	5730.81	6985.1	6375.93	7977.4	0.0427573	0.123478	0.316955	0.0118663	0.597233	-0.254661	-0.508548	-0.414027	-0.595666	0.398869	0.221909	0.0924826	0.352473	0.513649	0.4601	0.272793	0.460114	0.71694	0.764002
sp|P52907|CAZA1_HUMAN	P52907	CAPZA1	F-actin-capping protein subunit alpha-1 OS=Homo sapiens OX=9606 GN=CAPZA1 PE=1 SV=3	121.84	0	2	8979.01	8095.43	13053	24925.1	10892.7	10052	9781.17	13184.3	14555.6	23784.6	8537.22	18989.1	10472.4	11482.7	19170.1	0.0731843	0.442088	0.056765	0.209564	0.340418	-1.08109	-0.295521	-0.413544	-1.1259	0.0791002	0.297691	0.183018	0.048099	0.173679	0.539816	0.387897	0.115046	0.0975742	0.162198
sp|Q9Y2R0|COA3_HUMAN	Q9Y2R0	COA3	Cytochrome c oxidase assembly factor 3 homolog, mitochondrial OS=Homo sapiens OX=9606 GN=COA3 PE=1 SV=1	65.22	0	2	2701.65	2635.41	6987.95	6852.22	5075.12	3102.08	3293.66	3834.81	7668.83	5604.46	2668.53	6920.08	4088.6	3564.23	6636.64	0.0175517	0.0138686	0.341229	0.107359	0.219949	-1.37478	-0.572402	-0.413486	-1.29685	0.00779561	0.193696	0.113022	0.01861	0.0758587	0.4269	0.300473	0.079772	0.015295	0.0465162
sp|P12004|PCNA_HUMAN	P12004	PCNA	Proliferating cell nuclear antigen OS=Homo sapiens OX=9606 GN=PCNA PE=1 SV=1	46.99	0.00221484	1	1815.45	1808.5	3154.91	3106.09	4418.12	1910.53	2313.73	2503.13	6303.35	4477.69	1811.97	3130.5	3164.32	2408.43	5390.52	0.00271163	0.0110277	0.560351	0.0556071	0.239483	-0.788792	-0.681145	-0.409421	-1.55188	0.0400888	0.26657	0.0972694	0.0116125	0.116534	0.507314	0.282479	0.0697577	0.0627919	0.117715
sp|P53611|PGTB2_HUMAN	P53611	RABGGTB	Geranylgeranyl transferase type-2 subunit beta OS=Homo sapiens OX=9606 GN=RABGGTB PE=1 SV=2	20.32	0.0058309	1	358.028	355.1	796.172	558.856	600.451	446.573	603.194	370.972	913.266	45.3011	356.564	677.514	523.512	487.083	479.283	0.00580601	0.247682	0.207842	0.337121	1.28054	-0.90363	-0.538323	-0.407818	0.809821	0.0538602	0.140112	0.285056	0.653523	0.137395	0.372864	0.494028	0.727939	0.69593	0.746828
sp|Q9BXF6|RFIP5_HUMAN	Q9BXF6	RAB11FIP5	Rab11 family-interacting protein 5 OS=Homo sapiens OX=9606 GN=RAB11FIP5 PE=1 SV=1	130.2	0	2	2468.94	2795.7	5903.86	3572.37	2555.78	3056.34	2643.12	4594.91	4570.6	5806.36	2632.32	4738.11	2806.06	3619.02	5188.48	0.0877771	0.347948	0.126138	0.381353	0.168415	-0.805717	-0.0892322	-0.407588	-0.971456	0.110285	0.750893	0.331478	0.0382368	0.215486	0.861012	0.536787	0.104382	0.141221	0.215396
sp|Q9BW27|NUP85_HUMAN	Q9BW27	NUP85	Nuclear pore complex protein Nup85 OS=Homo sapiens OX=9606 GN=NUP85 PE=1 SV=1	57.73	0.00124224	1	2706.65	2193.9	4339.81	5646.08	4394.01	1983.64	2946.85	3544	6420.39	4218.46	2450.27	4992.94	3188.83	3245.43	5319.42	0.147972	0.184996	0.534488	0.130107	0.292701	-1.02244	-0.276842	-0.407274	-1.09469	0.0367848	0.618386	0.169163	0.0474054	0.113167	0.787548	0.371429	0.114282	0.152744	0.231008
sp|P68371|TBB4B_HUMAN	P68371	TUBB4B	Tubulin beta-4B chain OS=Homo sapiens OX=9606 GN=TUBB4B PE=1 SV=1	225.46	0	2	8495.9	12549.4	23779.6	20306.4	19073.1	15864.8	12518.8	14967.5	32008.7	31240.2	10522.6	22043	17469	13743.2	31624.4	0.272387	0.111414	0.129867	0.125989	0.0171837	-1.0896	-0.752459	-0.406741	-1.61471	0.0399534	0.0955982	0.252688	0.0119519	0.116534	0.304557	0.460146	0.0701066	0.00679113	0.0272718
sp|Q16637|SMN_HUMAN	Q16637	SMN1	Survival motor neuron protein OS=Homo sapiens OX=9606 GN=SMN1 PE=1 SV=1	21.89	0.00298507	1	390.4	438.247	197.595	374.05	1717.35	589.986	675.769	443.679	1005.81	315.472	414.324	285.823	1153.67	559.724	660.64	0.081657	0.436539	0.690983	0.293202	0.738892	0.60546	-1.28305	-0.404675	-0.445549	0.246152	0.123888	0.258933	0.55589	0.373068	0.348113	0.468165	0.647054	0.231785	0.314683
sp|P17858|PFKAL_HUMAN	P17858	PFKL	ATP-dependent 6-phosphofructokinase, liver type OS=Homo sapiens OX=9606 GN=PFKL PE=1 SV=6	64.29	0	1	4170.8	3896.54	9176.32	9837.75	10388.1	5001.44	5515.6	5163.45	16567.7	6880.88	4033.67	9507.03	7694.75	5339.53	11724.3	0.048078	0.0491948	0.495002	0.0466343	0.584225	-1.23686	-0.838339	-0.404668	-1.40519	0.0115635	0.156539	0.102836	0.0702215	0.0776569	0.398131	0.283683	0.145398	0.121232	0.19219
sp|Q00839|HNRPU_HUMAN	Q00839	HNRNPU	Heterogeneous nuclear ribonucleoprotein U OS=Homo sapiens OX=9606 GN=HNRNPU PE=1 SV=6	918.1	0	15	104820	110441	210983	175258	194777	118215	134072	150477	169322	119129	107630	193121	156496	142274	144226	0.0369311	0.130807	0.345936	0.081534	0.246086	-0.837712	-0.496026	-0.400678	-0.400555	0.0430279	0.250001	0.112747	0.294362	0.120038	0.492686	0.300451	0.402145	0.272503	0.356944
sp|Q96CP2|FWCH2_HUMAN	Q96CP2	FLYWCH2	FLYWCH family member 2 OS=Homo sapiens OX=9606 GN=FLYWCH2 PE=1 SV=1	93.47	0.0017301	2	4121.75	4764.92	1078.51	166.749	6671.14	8845.27	5184.03	6585.65	576.407	676.272	4443.34	622.631	7758.21	5884.84	626.339	0.102353	1.03547	0.198156	0.168415	0.112743	3.38546	-0.793565	-0.398845	2.82744	0.0415404	0.0606029	0.175991	0.00110213	0.118932	0.245819	0.380939	0.0420464	0.00312483	0.0167234
sp|O00154|BACH_HUMAN	O00154	ACOT7	Cytosolic acyl coenzyme A thioester hydrolase OS=Homo sapiens OX=9606 GN=ACOT7 PE=1 SV=3	36.04	0.00574163	1	1642.69	1334.36	2449.87	1794.03	3022.53	1614.65	2275.98	1671.5	2632.4	1742.47	1488.53	2121.95	2318.59	1973.74	2187.44	0.146468	0.21855	0.429366	0.216562	0.287678	-0.501848	-0.57738	-0.397708	-0.53265	0.203603	0.260524	0.227963	0.225476	0.328488	0.503792	0.434675	0.33212	0.643562	0.702989
sp|Q7L5D6|GET4_HUMAN	Q7L5D6	GET4	Golgi to ER traffic protein 4 homolog OS=Homo sapiens OX=9606 GN=GET4 PE=1 SV=1	129.92	0	2	1514.33	1982.79	2644.29	2119.43	3175.91	1871.54	2257.29	2308.4	2762.99	2095.44	1748.56	2381.86	2523.72	2282.85	2429.21	0.189443	0.155817	0.365466	0.0158309	0.194313	-0.450173	-0.492592	-0.39764	-0.473636	0.232633	0.294475	0.172201	0.240288	0.358584	0.53794	0.374863	0.345627	0.607249	0.670037
sp|A5YKK6|CNOT1_HUMAN	A5YKK6	CNOT1	CCR4-NOT transcription complex subunit 1 OS=Homo sapiens OX=9606 GN=CNOT1 PE=1 SV=2	31.98	0.00870322	1	481.539	473.837	971.637	776.151	762.76	487.447	629.045	629.053	1165.22	1001.07	477.688	873.894	625.104	629.049	1083.15	0.0114013	0.158176	0.31143	9.57178e-06	0.107161	-0.862357	-0.352217	-0.397151	-1.17699	0.0429539	0.363575	0.0975222	0.0168386	0.120038	0.601752	0.282479	0.0767035	0.0350529	0.0805584
sp|P60468|SC61B_HUMAN	P60468	SEC61B	Protein transport protein Sec61 subunit beta OS=Homo sapiens OX=9606 GN=SEC61B PE=1 SV=2	216.75	0	3	31755.7	23956	35209.1	53021.8	43115.4	25572.5	33353.9	39463.5	38621.5	32601.7	27855.8	44115.5	34344	36408.7	35611.6	0.197989	0.285512	0.36119	0.118657	0.11953	-0.647566	-0.267697	-0.395484	-0.363476	0.164691	0.54455	0.204902	0.323655	0.283336	0.738405	0.412265	0.431351	0.552924	0.626866
sp|P53350|PLK1_HUMAN	P53350	PLK1	Serine/threonine-protein kinase PLK1 OS=Homo sapiens OX=9606 GN=PLK1 PE=1 SV=1	44.61	0	1	3546.29	2883.01	3308.16	7263.12	6070.88	2343.81	3991.19	4415.91	4273.18	2605.97	3214.65	5285.64	4207.35	4203.55	3439.57	0.145898	0.52909	0.62639	0.0714452	0.342746	-0.616365	-0.238437	-0.392821	-0.0616206	0.304507	0.7063	0.156626	0.883677	0.42631	0.837463	0.358337	0.911143	0.812377	0.846781
sp|O75487|GPC4_HUMAN	O75487	GPC4	Glypican-4 OS=Homo sapiens OX=9606 GN=GPC4 PE=1 SV=4	43.13	0.00213675	1	1997.84	1261.77	2385.04	3058.65	3039.91	1171.03	2244.34	1934.13	2327.93	2430.35	1629.81	2721.85	2105.47	2089.23	2379.14	0.319349	0.174997	0.627649	0.104991	0.03044	-0.766508	-0.248955	-0.392039	-0.583156	0.124297	0.71393	0.299129	0.192862	0.233305	0.839061	0.510391	0.297491	0.584718	0.653332
sp|O76021|RL1D1_HUMAN	O76021	RSL1D1	Ribosomal L1 domain-containing protein 1 OS=Homo sapiens OX=9606 GN=RSL1D1 PE=1 SV=3	319.93	0	5	4475.33	6939.98	13815.3	9105.56	4539.02	5791.75	5860.53	9124.53	9837.9	8404.94	5707.65	11460.4	5165.38	7492.53	9121.42	0.30534	0.29059	0.171491	0.30804	0.111085	-1.00901	0.120273	-0.391928	-0.706331	0.0821702	0.757062	0.37897	0.134384	0.178621	0.867324	0.577731	0.233385	0.0945761	0.15893
sp|Q16555|DPYL2_HUMAN	Q16555	DPYSL2	Dihydropyrimidinase-related protein 2 OS=Homo sapiens OX=9606 GN=DPYSL2 PE=1 SV=1	130.56	0	3	2776.89	2398.88	2282.95	6093.91	3498.61	3643.82	3950.21	2896.55	4229.97	6878.35	2587.88	4188.43	3571.21	3423.38	5554.16	0.103287	0.643381	0.028751	0.217635	0.337168	-0.531221	-0.468203	-0.390218	-1.06344	0.433707	0.139801	0.218078	0.056847	0.548747	0.372864	0.425015	0.126088	0.403391	0.487005
sp|Q96PU8|QKI_HUMAN	Q96PU8	QKI	Protein quaking OS=Homo sapiens OX=9606 GN=QKI PE=1 SV=1	47.05	0.00221976	1	1891.06	1624.81	1458.48	785.018	2738.81	2329.62	2081.06	2535.57	2465.29	3374.94	1757.94	1121.75	2534.22	2308.32	2920.11	0.107096	0.424524	0.114175	0.13923	0.220272	0.712106	-0.527086	-0.390078	-0.718572	0.183793	0.124237	0.167668	0.0996506	0.304526	0.348113	0.369606	0.185674	0.0367144	0.0831249
sp|P61927|RL37_HUMAN	P61927	RPL37	60S ribosomal protein L37 OS=Homo sapiens OX=9606 GN=RPL37 PE=1 SV=2	78.35	0.00151745	2	5975.56	3683.43	16084.9	29717.5	7298.82	7080.76	6807.24	5542.54	15987.7	18984.7	4829.5	22901.2	7189.79	6174.89	17486.2	0.335601	0.420926	0.0214458	0.144825	0.121194	-2.22038	-0.615721	-0.388746	-1.89277	0.0156635	0.166447	0.327633	0.0108027	0.0838686	0.404793	0.533016	0.0685577	0.00293835	0.0162461
sp|P61289|PSME3_HUMAN	P61289	PSME3	Proteasome activator complex subunit 3 OS=Homo sapiens OX=9606 GN=PSME3 PE=1 SV=1	39.85	0	1	1297.17	1192.67	3904.5	1466.42	3400.78	1396.39	1832.56	1446.27	5796.75	2766.53	1244.92	2685.46	2398.58	1639.42	4281.64	0.0593548	0.641971	0.590897	0.166615	0.500437	-0.943939	-0.809005	-0.38832	-1.68688	0.199678	0.220884	0.170129	0.0307163	0.323127	0.459624	0.372477	0.0960505	0.208397	0.291488
sp|P61981|1433G_HUMAN	P61981	YWHAG	14-3-3 protein gamma OS=Homo sapiens OX=9606 GN=YWHAG PE=1 SV=2	156.52	0	3	55755.2	42148.6	85051.6	123980	63879.9	42479.7	68169.8	59010.6	97003.8	96496.1	48951.9	104516	53179.8	63590.2	96750	0.196547	0.263373	0.284549	0.101848	0.00371079	-1.08289	-0.103773	-0.387759	-0.996962	0.0470744	0.787414	0.204306	0.0364814	0.127143	0.884534	0.41185	0.102672	0.0395473	0.0862132
sp|P61086|UBE2K_HUMAN	P61086	UBE2K	Ubiquitin-conjugating enzyme E2 K OS=Homo sapiens OX=9606 GN=UBE2K PE=1 SV=3	43.02	0	1	3538.89	3565.41	3995.98	5729.87	6164.79	2259.26	4983.92	4329.74	6555.96	3946.89	3552.15	4862.92	4212.03	4656.83	5251.42	0.00528066	0.252121	0.655653	0.0993322	0.351313	-0.429843	-0.0712694	-0.387098	-0.518079	0.25517	0.911649	0.125658	0.254005	0.382141	0.958111	0.314868	0.360799	0.800805	0.837006
sp|P46778|RL21_HUMAN	P46778	RPL21	60S ribosomal protein L21 OS=Homo sapiens OX=9606 GN=RPL21 PE=1 SV=2	538.92	0	13	32266.8	110069	131351	84183.7	22851.8	106549	62882.8	96573.7	107216	204931	71168.1	107767	64700.5	79728.2	156074	0.773024	0.309485	0.914722	0.298803	0.442709	-0.819253	0.272318	-0.386952	-1.31456	0.351556	0.819329	0.634788	0.184951	0.473917	0.906669	0.781829	0.289769	0.449226	0.527644
sp|Q92522|H1X_HUMAN	Q92522	H1FX	Histone H1x OS=Homo sapiens OX=9606 GN=H1FX PE=1 SV=1	613.99	0	9	33222.4	81195.7	195946	71347	22623.5	47223.1	56838	81101.2	285323	138345	57209	133646	34923.3	68969.6	211834	0.592953	0.659238	0.498079	0.248757	0.490617	-1.18684	0.668122	-0.38651	-1.93558	0.216132	0.387156	0.536001	0.0537863	0.340369	0.617943	0.708172	0.123055	0.0547002	0.107846
sp|Q9P258|RCC2_HUMAN	Q9P258	RCC2	Protein RCC2 OS=Homo sapiens OX=9606 GN=RCC2 PE=1 SV=2	333.92	0	5	11797.3	11539.5	34359.5	30497.7	17600.5	14885.5	15347.9	15146.1	25182.2	25802.3	11668.4	32428.6	16243	15247	25492.3	0.0156227	0.0842063	0.118196	0.00935904	0.0171998	-1.47218	-0.472238	-0.385972	-1.12743	0.00698719	0.141238	0.104442	0.0167047	0.0745626	0.372864	0.286139	0.0763217	0.0022294	0.0136082
sp|Q9Y678|COPG1_HUMAN	Q9Y678	COPG1	Coatomer subunit gamma-1 OS=Homo sapiens OX=9606 GN=COPG1 PE=1 SV=1	101.06	0	2	769.794	542.679	1503.78	2354.34	846.376	1096.95	879.048	811.289	1882.13	2113.74	656.237	1929.06	971.662	845.168	1997.93	0.24472	0.311779	0.18235	0.0566909	0.0819728	-1.5416	-0.576075	-0.385792	-1.62572	0.0239796	0.168937	0.231362	0.0108941	0.0945552	0.405427	0.436223	0.0685577	0.00624464	0.0255478
sp|P30566|PUR8_HUMAN	P30566	ADSL	Adenylosuccinate lyase OS=Homo sapiens OX=9606 GN=ADSL PE=1 SV=2	33.09	0	1	2584.02	1648.36	4400.46	4932.58	4056.22	2383.22	2830.97	2564.03	4303.05	4777.97	2116.19	4666.52	3219.72	2697.5	4540.51	0.312643	0.0806311	0.36742	0.0699722	0.073961	-1.17468	-0.591203	-0.384534	-1.13556	0.0371536	0.266232	0.29345	0.0419509	0.113167	0.507314	0.50466	0.107821	0.0548531	0.108007
sp|P21281|VATB2_HUMAN	P21281	ATP6V1B2	V-type proton ATPase subunit B, brain isoform OS=Homo sapiens OX=9606 GN=ATP6V1B2 PE=1 SV=3	171.71	0	4	2346.31	2210.57	4217.96	4610.27	5055.1	3628.03	3535.11	2499.66	6933.22	5948.95	2278.44	4414.12	4341.56	3017.39	6441.08	0.0421253	0.0628457	0.232425	0.242651	0.108054	-0.953292	-0.911056	-0.384337	-1.49567	0.0254968	0.0448138	0.228649	0.00813008	0.0968474	0.21524	0.434675	0.0614296	0.0114633	0.038111
sp|Q7Z6I8|CE024_HUMAN	Q7Z6I8	C5orf24	UPF0461 protein C5orf24 OS=Homo sapiens OX=9606 GN=C5orf24 PE=1 SV=1	60	0.00127226	1	4080.09	4361.42	365.533	61.0173	5951.4	3997.95	5350.17	5661.46	152.178	78.8236	4220.76	213.275	4974.67	5505.81	115.501	0.0471329	1.00961	0.277666	0.0399797	0.449081	4.81998	-0.209544	-0.38368	5.2674	0.0132647	0.553106	0.114017	0.000587098	0.0807505	0.743647	0.300936	0.0370983	0.000333183	0.00410031
sp|O60231|DHX16_HUMAN	O60231	DHX16	Pre-mRNA-splicing factor ATP-dependent RNA helicase DHX16 OS=Homo sapiens OX=9606 GN=DHX16 PE=1 SV=2	72.08	0.00142653	1	612.557	617.511	742.579	1033.03	717.326	1279.06	955.859	673.369	545.806	579.936	615.034	887.806	998.194	814.614	562.871	0.00569543	0.231336	0.397927	0.245209	0.0428752	-0.510024	-0.639167	-0.383442	0.128514	0.181417	0.189782	0.228771	0.655063	0.301571	0.422872	0.434675	0.728591	0.266793	0.351881
sp|P11177|ODPB_HUMAN	P11177	PDHB	Pyruvate dehydrogenase E1 component subunit beta, mitochondrial OS=Homo sapiens OX=9606 GN=PDHB PE=1 SV=3	40.62	0	1	131.347	212.837	10.8174	379.759	93.9446	165.578	261.239	182.055	333.969	383.783	172.092	195.288	129.762	221.647	358.876	0.334834	1.33588	0.390353	0.252617	0.0981506	1.38331	0.422869	-0.383304	-1.09843	0.532671	0.425867	0.377205	0.05144	0.631099	0.639025	0.575614	0.120027	0.558106	0.630725
sp|Q5T3J3|LRIF1_HUMAN	Q5T3J3	LRIF1	Ligand-dependent nuclear receptor-interacting factor 1 OS=Homo sapiens OX=9606 GN=LRIF1 PE=1 SV=1	40.16	0.00411523	1	240.783	166.954	23.509	72.476	268.677	422.914	200.576	339.631	213.329	36.5816	203.869	47.9925	345.795	270.104	124.955	0.256073	0.721466	0.315394	0.364035	1.00019	2.28016	-0.749525	-0.380467	1.18246	0.0388079	0.141402	0.401134	0.316552	0.115887	0.372864	0.59559	0.425728	0.0627158	0.117715
sp|O95292|VAPB_HUMAN	O95292	VAPB	Vesicle-associated membrane protein-associated protein B/C OS=Homo sapiens OX=9606 GN=VAPB PE=1 SV=3	59.9	0.00127065	2	1016.01	916.32	2433.07	2377.37	1089.96	982.446	1304.12	1209.48	2430.98	2446.32	966.163	2405.22	1036.2	1256.8	2438.65	0.0729569	0.0163754	0.0733644	0.0532456	0.00444852	-1.31766	-0.100944	-0.380315	-1.33766	0.00963391	0.703456	0.12634	0.0104582	0.0776569	0.836039	0.315539	0.0685577	0.00110343	0.00876915
sp|Q9UQ35|SRRM2_HUMAN	Q9UQ35	SRRM2	Serine/arginine repetitive matrix protein 2 OS=Homo sapiens OX=9606 GN=SRRM2 PE=1 SV=2	915.97	0	18	70938.1	71516.6	132233	66551.3	32429.6	27327.8	59707.2	143573	79305.9	70762.4	71227.4	99392.2	29878.7	101640	75034.1	0.00574345	0.46728	0.12074	0.583453	0.0805125	-0.39732	1.25858	-0.37839	-0.0727855	0.435705	0.0105376	0.512358	0.801902	0.548747	0.13153	0.687976	0.851568	0.0620031	0.116667
sp|Q07666|KHDR1_HUMAN	Q07666	KHDRBS1	KH domain-containing, RNA-binding, signal transduction-associated protein 1 OS=Homo sapiens OX=9606 GN=KHDRBS1 PE=1 SV=1	340.9	0	4	25627.7	22443.9	19168.6	35422.1	42564.5	18815.9	34681.9	27987.7	22248.2	16312	24035.8	27295.4	30690.2	31334.8	19280.1	0.0936638	0.421059	0.547171	0.151064	0.217711	-0.119684	-0.238787	-0.377473	0.332201	0.793995	0.667157	0.179775	0.364958	0.844935	0.821549	0.385189	0.471971	0.655946	0.713596
sp|O75569|PRKRA_HUMAN	O75569	PRKRA	Interferon-inducible double-stranded RNA-dependent protein kinase activator A OS=Homo sapiens OX=9606 GN=PRKRA PE=1 SV=1	45.65	0.00218579	1	1324.74	1292.92	1715.4	2988.44	2004.87	830.706	1953.46	1477.25	1311.66	2325.82	1308.83	2351.92	1417.79	1715.35	1818.74	0.0171877	0.382738	0.585602	0.196304	0.394293	-0.790797	0.0202133	-0.3763	-0.416394	0.125743	0.971994	0.195768	0.371624	0.235152	0.985557	0.40316	0.477758	0.552183	0.626492
sp|P56385|ATP5I_HUMAN	P56385	ATP5ME	ATP synthase subunit e, mitochondrial OS=Homo sapiens OX=9606 GN=ATP5ME PE=1 SV=2	94.84	0.00175439	1	7134.93	7030.77	6023.94	17156.8	13442.8	9568.35	8950.29	9442.51	17368.1	12688	7082.85	11590.4	11505.6	9196.4	15028.1	0.0103994	0.679196	0.238114	0.0378467	0.220209	-0.521418	-0.679224	-0.376261	-1.06759	0.459896	0.0943937	0.113406	0.032919	0.568174	0.30319	0.300475	0.0994742	0.377437	0.462998
sp|Q13724|MOGS_HUMAN	Q13724	MOGS	Mannosyl-oligosaccharide glucosidase OS=Homo sapiens OX=9606 GN=MOGS PE=1 SV=5	71.53	0.0014245	1	244.907	189.716	428.907	656.106	379.956	327.153	325.024	240.328	500.586	473.307	217.311	542.506	353.554	282.676	486.946	0.179586	0.296133	0.105607	0.211865	0.0396131	-1.29926	-0.709864	-0.374741	-1.17516	0.0310364	0.0753617	0.264431	0.0216201	0.103813	0.269244	0.471736	0.0860902	0.0230642	0.0606827
sp|Q92974|ARHG2_HUMAN	Q92974	ARHGEF2	Rho guanine nucleotide exchange factor 2 OS=Homo sapiens OX=9606 GN=ARHGEF2 PE=1 SV=4	47.31	0.00222965	2	2420.71	1479.76	4248.07	4166.85	3395.35	1549.19	2379.05	2531.16	2130.3	2626.26	1950.23	4207.46	2472.27	2455.11	2378.28	0.341167	0.0136499	0.528029	0.0438095	0.147459	-1.15249	-0.277144	-0.374698	-0.32164	0.0427382	0.64954	0.325443	0.463258	0.120038	0.813124	0.531488	0.566452	0.199883	0.282166
sp|Q96FZ5|CKLF7_HUMAN	Q96FZ5	CMTM7	CKLF-like MARVEL transmembrane domain-containing protein 7 OS=Homo sapiens OX=9606 GN=CMTM7 PE=2 SV=1	22.84	0.00308642	1	419.41	269.967	663.518	735.117	559.532	351.863	427.736	444.618	604.284	614.093	344.689	699.317	455.698	436.177	609.189	0.306572	0.0723961	0.322241	0.0273679	0.0113854	-1.05348	-0.399046	-0.374071	-0.85627	0.0481172	0.403775	0.293669	0.0822446	0.128359	0.62618	0.50466	0.161827	0.0884979	0.15022
sp|Q15785|TOM34_HUMAN	Q15785	TOMM34	Mitochondrial import receptor subunit TOM34 OS=Homo sapiens OX=9606 GN=TOMM34 PE=1 SV=2	178.08	0	4	2072.81	2157.06	2554.74	5389.04	2959.45	1601.01	3635.59	2058.34	2060.69	2455.47	2114.94	3971.89	2280.23	2846.97	2258.08	0.0281709	0.504584	0.421257	0.391746	0.123623	-0.811275	-0.0418278	-0.371508	-0.0892362	0.177893	0.924215	0.372198	0.76755	0.297659	0.962697	0.570256	0.824846	0.493853	0.57006
sp|O15226|NKRF_HUMAN	O15226	NKRF	NF-kappa-B-repressing factor OS=Homo sapiens OX=9606 GN=NKRF PE=1 SV=2	70.27	0.00140252	2	1205.77	2247.18	1556.85	1592.81	686.598	1637.34	1911.37	2368.08	1051.86	1438.46	1726.47	1574.83	1161.97	2139.72	1245.16	0.426529	0.0161459	0.578567	0.150927	0.219544	0.0639269	0.634586	-0.370129	0.420296	0.888013	0.379485	0.421532	0.419774	0.916233	0.611504	0.613593	0.523773	0.375903	0.461487
sp|Q96P47|AGAP3_HUMAN	Q96P47	AGAP3	Arf-GAP with GTPase, ANK repeat and PH domain-containing protein 3 OS=Homo sapiens OX=9606 GN=AGAP3 PE=1 SV=2	36.89	0.00484966	1	164.1	142.998	219.669	40.711	241.98	306.793	220.043	177.535	65.7192	428.909	153.549	130.19	274.386	198.789	247.314	0.0971757	0.971981	0.167025	0.151204	1.03841	0.695873	-0.830792	-0.367659	-0.132245	0.517005	0.0474385	0.190018	0.907182	0.617331	0.217391	0.396738	0.930975	0.678633	0.733423
sp|O14776|TCRG1_HUMAN	O14776	TCERG1	Transcription elongation regulator 1 OS=Homo sapiens OX=9606 GN=TCERG1 PE=1 SV=2	39.8	0.00407332	1	739.983	414.555	928.629	1433.26	1325.24	870.665	1020.83	499.027	2770.39	1336.31	577.269	1180.94	1097.95	759.929	2053.35	0.398623	0.302153	0.292754	0.485535	0.493848	-1.05864	-0.95562	-0.365867	-1.79657	0.0979966	0.11487	0.54202	0.0412186	0.200191	0.333888	0.713036	0.106669	0.0988868	0.163313
sp|Q13547|HDAC1_HUMAN	Q13547	HDAC1	Histone deacetylase 1 OS=Homo sapiens OX=9606 GN=HDAC1 PE=1 SV=1	34.93	0.00840336	1	2375.86	2491.53	5013.06	7184.56	4331.16	2762.18	3308.84	2961.95	4779.76	4309.3	2433.69	6098.81	3546.67	3135.39	4544.53	0.0336076	0.251768	0.31281	0.0782322	0.0732012	-1.30256	-0.507541	-0.363695	-0.899457	0.0200218	0.219307	0.136292	0.034937	0.0890364	0.458494	0.330099	0.101165	0.0330963	0.0778982
sp|Q9UID3|VPS51_HUMAN	Q9UID3	VPS51	Vacuolar protein sorting-associated protein 51 homolog OS=Homo sapiens OX=9606 GN=VPS51 PE=1 SV=2	46.87	0	1	305.031	444.985	555.223	520.836	485.055	252.287	457.136	491.286	570.051	18.2439	375.008	538.03	368.671	474.211	294.148	0.263895	0.045193	0.446448	0.0509207	1.3265	-0.545594	0.0747485	-0.363238	1.85307	0.178404	0.883533	0.269969	0.392024	0.298187	0.943013	0.478201	0.498524	0.50022	0.576538
sp|Q9Y4B5|MTCL1_HUMAN	Q9Y4B5	MTCL1	Microtubule cross-linking factor 1 OS=Homo sapiens OX=9606 GN=MTCL1 PE=1 SV=5	43.93	0	1	105.631	0.696363	9.76016	1.79383	1.41906	0.71375	1.12705	107.882	0.696363	41.9678	53.1638	5.777	1.0664	54.5046	21.3321	1.39569	0.975082	0.467672	1.38497	1.36805	1.03543	3.09119	-0.362528	0.665842	0.744945	0.339444	0.928893	0.860998	0.808912	0.581359	0.962264	0.893798	0.833952	0.861035
sp|Q14204|DYHC1_HUMAN	Q14204	DYNC1H1	Cytoplasmic dynein 1 heavy chain 1 OS=Homo sapiens OX=9606 GN=DYNC1H1 PE=1 SV=5	197.8	0	5	8819.09	6190.07	24202.8	11572.3	11948.3	6471.06	9929.28	9047.53	11988.6	6631.17	7504.58	17887.6	9209.71	9488.4	9309.88	0.247716	0.49929	0.420537	0.0657104	0.406907	-1.17956	-0.251079	-0.359314	-0.271134	0.0944811	0.612495	0.26287	0.589487	0.196117	0.783616	0.471322	0.674203	0.292503	0.377803
sp|P50402|EMD_HUMAN	P50402	EMD	Emerin OS=Homo sapiens OX=9606 GN=EMD PE=1 SV=1	217.44	0	6	8778.34	6752.81	8223.72	9793.93	11678.5	13887.6	9689.59	10062.5	26866.7	11887	7765.58	9008.83	12783	9876.04	19376.9	0.184438	0.123247	0.1222	0.0266983	0.546647	-0.221121	-0.726032	-0.358957	-1.21481	0.508068	0.0750601	0.203675	0.0946289	0.611927	0.269062	0.411458	0.178902	0.12141	0.19219
sp|P15880|RS2_HUMAN	P15880	RPS2	40S ribosomal protein S2 OS=Homo sapiens OX=9606 GN=RPS2 PE=1 SV=2	169.66	0	4	20219.8	13711.6	16741.4	15219	27222	7207.29	21650.7	21018.5	11011.1	10412.4	16965.7	15980.2	17214.6	21334.6	10711.7	0.271252	0.0673647	0.822121	0.0209533	0.0395233	0.0609375	0.249433	-0.357452	0.636956	0.863546	0.771556	0.279492	0.142186	0.898276	0.875386	0.489111	0.241353	0.577659	0.64788
sp|P54577|SYYC_HUMAN	P54577	YARS	Tyrosine--tRNA ligase, cytoplasmic OS=Homo sapiens OX=9606 GN=YARS PE=1 SV=4	171.53	0	3	17822.6	20471.9	35427.1	39244.6	26075.3	17870.8	23017.5	25946.4	34898.3	35298.7	19147.3	37335.9	21973.1	24481.9	35098.5	0.0978356	0.0722996	0.264026	0.0845958	0.0080671	-0.964997	-0.176468	-0.355454	-0.87771	0.0277822	0.614185	0.166136	0.0387767	0.0997922	0.783775	0.368364	0.104895	0.033989	0.0789455
sp|Q9BTC0|DIDO1_HUMAN	Q9BTC0	DIDO1	Death-inducer obliterator 1 OS=Homo sapiens OX=9606 GN=DIDO1 PE=1 SV=5	85.66	0.0016	3	2166.25	3375.17	757.444	310.458	1084.59	3546.12	3370.94	3547.69	404.256	573.782	2770.71	533.951	2315.36	3459.32	489.019	0.308527	0.59194	0.751747	0.0361282	0.24513	2.47924	0.463382	-0.354936	2.48912	0.0200716	0.566066	0.317646	0.00531445	0.0890364	0.756165	0.526305	0.0537432	0.0085143	0.031308
sp|Q9BRF8|CPPED_HUMAN	Q9BRF8	CPPED1	Serine/threonine-protein phosphatase CPPED1 OS=Homo sapiens OX=9606 GN=CPPED1 PE=1 SV=3	44.91	0	1	373.646	298.804	633.397	923.269	725.105	258.534	440.761	414.195	491.158	341.07	336.225	778.333	491.82	427.478	416.114	0.157397	0.263346	0.670805	0.0439437	0.255047	-1.19449	-0.373838	-0.354718	-0.292692	0.0327254	0.585901	0.190128	0.456363	0.105946	0.764828	0.396738	0.559366	0.294937	0.379489
sp|P42677|RS27_HUMAN	P42677	RPS27	40S ribosomal protein S27 OS=Homo sapiens OX=9606 GN=RPS27 PE=1 SV=3	75.49	0.00148148	1	5075.36	5350.97	15217	15634	7054.48	6884.23	5913.53	7491.7	9008.69	11276.6	5213.16	15425.5	6969.35	6702.62	10142.6	0.0373827	0.0191151	0.0172729	0.166492	0.158108	-1.56545	-0.419262	-0.353002	-0.951631	0.00526939	0.15704	0.197224	0.0369263	0.0691134	0.39874	0.404756	0.102828	0.00329336	0.0171677
sp|Q9BVT8|TMUB1_HUMAN	Q9BVT8	TMUB1	Transmembrane and ubiquitin-like domain-containing protein 1 OS=Homo sapiens OX=9606 GN=TMUB1 PE=1 SV=1	94.31	0.0017452	3	2852.97	2191.67	5143.6	5800.76	3371.97	2872.26	3388.36	3008.49	5868.32	4486.42	2522.32	5472.18	3122.12	3198.42	5177.37	0.18539	0.0849162	0.113176	0.0839804	0.188736	-1.12726	-0.315643	-0.352565	-1.03701	0.0242491	0.340645	0.223849	0.0423239	0.0947512	0.582762	0.431526	0.108366	0.018133	0.052922
sp|Q86V48|LUZP1_HUMAN	Q86V48	LUZP1	Leucine zipper protein 1 OS=Homo sapiens OX=9606 GN=LUZP1 PE=1 SV=2	58.35	0	1	943.051	1136.54	64.6134	260.636	822.653	646.606	1154.45	1513.37	131.466	207.101	1039.79	162.625	734.629	1333.91	169.284	0.131579	0.852324	0.169452	0.190262	0.315934	2.99598	0.505368	-0.352457	2.64944	0.0278766	0.1618	0.247539	0.00336266	0.0997922	0.401474	0.453288	0.0518325	0.00346825	0.0176473
sp|P46379|BAG6_HUMAN	P46379	BAG6	Large proline-rich protein BAG6 OS=Homo sapiens OX=9606 GN=BAG6 PE=1 SV=2	99.19	0	3	5332.97	5131.1	7493.28	11845.3	5845.82	4017.31	6376.26	6993.99	8502.6	7953.84	5232.04	9669.27	4931.56	6685.13	8228.22	0.0272819	0.318258	0.262178	0.0653399	0.0471586	-0.848814	0.110286	-0.35231	-0.652675	0.0844087	0.742459	0.139519	0.0782686	0.182706	0.855735	0.335285	0.156949	0.0812299	0.140064
sp|Q96MG7|NSE3_HUMAN	Q96MG7	NSMCE3	Non-structural maintenance of chromosomes element 3 homolog OS=Homo sapiens OX=9606 GN=NSMCE3 PE=1 SV=1	52.39	0.00235294	1	395.498	579.495	1446.73	1478.45	510.112	524.905	551.875	676.003	973.29	1215.24	487.496	1462.59	517.509	613.939	1094.26	0.266886	0.0153367	0.020212	0.142965	0.156344	-1.61113	-0.112203	-0.351454	-1.18378	0.0112646	0.739976	0.313115	0.0353022	0.0776569	0.854051	0.522469	0.101299	0.00312401	0.0167234
sp|P55196|AFAD_HUMAN	P55196	AFDN	Afadin OS=Homo sapiens OX=9606 GN=AFDN PE=1 SV=3	72.46	0.00143678	1	26.7788	1082.93	243.077	71.5539	18.5078	95.2643	53.8855	875.987	157.027	972.446	554.857	157.315	56.886	464.936	564.737	1.34596	0.770968	0.954101	1.25031	1.02099	0.36876	2.01991	-0.351422	-1.1983	0.874326	0.42447	0.89939	0.627518	0.90517	0.638169	0.947838	0.70619	0.662322	0.71885
sp|O14828|SCAM3_HUMAN	O14828	SCAMP3	Secretory carrier-associated membrane protein 3 OS=Homo sapiens OX=9606 GN=SCAMP3 PE=1 SV=3	180.4	0	2	10726	10313.6	7494.73	19661.1	18674.7	10371.9	10503	17104.3	29281.7	14614.7	10519.8	13577.9	14523.3	13803.7	21948.2	0.0277266	0.633597	0.404243	0.338162	0.472528	-0.206818	-0.404052	-0.34975	-0.975879	0.744811	0.374971	0.350019	0.110827	0.808912	0.609377	0.553785	0.200858	0.589309	0.656577
sp|Q15021|CND1_HUMAN	Q15021	NCAPD2	Condensin complex subunit 1 OS=Homo sapiens OX=9606 GN=NCAPD2 PE=1 SV=3	58.35	0.00125	1	2786.32	3382.6	7477.21	5791.63	8135.36	2815.16	3559.52	4294.07	7585	4485.49	3084.46	6634.42	5475.26	3926.8	6035.25	0.136696	0.179652	0.687081	0.132273	0.363148	-1.09999	-0.640466	-0.348768	-0.925961	0.0285662	0.378906	0.216592	0.0915505	0.100907	0.611504	0.42363	0.174633	0.335169	0.421308
sp|Q9BWH2|FUND2_HUMAN	Q9BWH2	FUNDC2	FUN14 domain-containing protein 2 OS=Homo sapiens OX=9606 GN=FUNDC2 PE=1 SV=2	37.71	0.00492126	1	427.177	375.031	1175.34	1516.36	687.327	706.975	500.771	518.427	1003.67	1030.96	401.104	1345.85	697.151	509.599	1017.31	0.0919288	0.179173	0.0199291	0.0244998	0.0189665	-1.73785	-0.800406	-0.348224	-1.34564	0.00640886	0.0368724	0.1534	0.010733	0.0729433	0.201553	0.354143	0.0685577	0.00112631	0.00876915
sp|Q14207|NPAT_HUMAN	Q14207	NPAT	Protein NPAT OS=Homo sapiens OX=9606 GN=NPAT PE=1 SV=3	85.17	0.00159744	2	614.954	766.303	107.036	270.39	1279.08	1310.83	818.68	932.719	435.48	319.568	690.628	188.713	1294.96	875.699	377.524	0.15496	0.612086	0.0173349	0.0920839	0.217105	2.01263	-0.915527	-0.348175	0.879833	0.032839	0.0312107	0.209311	0.0658916	0.105946	0.189646	0.416982	0.139267	0.00274159	0.0153811
sp|O60524|NEMF_HUMAN	O60524	NEMF	Nuclear export mediator factor NEMF OS=Homo sapiens OX=9606 GN=NEMF PE=1 SV=4	106.61	0	2	321.587	601.417	1005.29	1925.37	518.58	469.835	584.787	535.074	1363.1	1354.85	461.502	1465.33	494.208	559.931	1358.97	0.428752	0.443991	0.0697428	0.0627796	0.00429342	-1.66151	-0.166573	-0.347038	-1.62765	0.0490467	0.713217	0.43474	0.0243519	0.130166	0.839061	0.622874	0.0882685	0.0116199	0.038464
sp|Q86UK7|ZN598_HUMAN	Q86UK7	ZNF598	E3 ubiquitin-protein ligase ZNF598 OS=Homo sapiens OX=9606 GN=ZNF598 PE=1 SV=1	65.78	0	2	806.514	1774.41	1287.77	879.204	1173.16	977.792	1512.91	1527.39	718.515	1198.07	1290.46	1083.49	1075.48	1520.15	958.294	0.530357	0.266641	0.128452	0.00673274	0.353857	0.168981	0.159554	-0.345641	0.366652	0.773132	0.768228	0.511192	0.562423	0.829676	0.875064	0.687976	0.651676	0.62866	0.689178
sp|Q99504|EYA3_HUMAN	Q99504	EYA3	Eyes absent homolog 3 OS=Homo sapiens OX=9606 GN=EYA3 PE=1 SV=3	71.19	0	2	864.156	1033.62	1348.39	1438.56	1528.48	726.992	1058.86	1360.97	1696.48	947.304	948.887	1393.48	1127.74	1209.92	1321.89	0.126281	0.0457566	0.502545	0.176557	0.400749	-0.5594	-0.157522	-0.345041	-0.423689	0.114821	0.761115	0.243208	0.379884	0.221916	0.870008	0.448635	0.485108	0.742365	0.785609
sp|Q15758|AAAT_HUMAN	Q15758	SLC1A5	Neutral amino acid transporter B(0) OS=Homo sapiens OX=9606 GN=SLC1A5 PE=1 SV=2	73.54	0	1	1135.89	1266.79	2202.91	2447.53	1338.94	1381.01	1165.38	1990.49	2068.9	3919.55	1201.34	2325.22	1359.98	1577.94	2994.23	0.0770504	0.0743872	0.0218731	0.369746	0.437042	-0.952869	-0.180912	-0.344463	-1.24728	0.0275895	0.49678	0.390265	0.0544892	0.0997922	0.705197	0.583295	0.123862	0.0689635	0.124395
sp|O15127|SCAM2_HUMAN	O15127	SCAMP2	Secretory carrier-associated membrane protein 2 OS=Homo sapiens OX=9606 GN=SCAMP2 PE=1 SV=2	135.78	0	2	3263.43	2832.15	6084.39	6804.79	4612.8	2406.18	3938.18	3774.69	6892.75	5246.08	3047.79	6444.59	3509.49	3856.44	6069.41	0.100058	0.0790425	0.444598	0.0299775	0.191842	-1.08169	-0.132053	-0.342803	-0.984017	0.0203372	0.777483	0.162997	0.0406275	0.0894366	0.880148	0.366323	0.106297	0.0600247	0.113786
sp|Q9NYF8|BCLF1_HUMAN	Q9NYF8	BCLAF1	Bcl-2-associated transcription factor 1 OS=Homo sapiens OX=9606 GN=BCLAF1 PE=1 SV=2	64.28	0.00132802	2	946.207	1252.14	507.312	425.103	1327.4	1193.92	1434.71	1326.71	443.844	778.682	1099.17	466.207	1260.66	1380.71	611.263	0.19681	0.124688	0.0748669	0.0553077	0.38734	1.2289	-0.209841	-0.341995	0.888697	0.021443	0.505692	0.236072	0.117451	0.0914023	0.713863	0.443107	0.210364	0.00831246	0.0310385
sp|Q9NRF9|DPOE3_HUMAN	Q9NRF9	POLE3	DNA polymerase epsilon subunit 3 OS=Homo sapiens OX=9606 GN=POLE3 PE=1 SV=1	18.15	0.00568182	1	640.753	636.816	1746.21	899.677	1549.35	769.64	778.786	841.592	2310.36	1075.31	638.785	1322.94	1159.5	810.189	1692.83	0.00435763	0.452468	0.475499	0.0548154	0.515886	-0.972458	-0.773565	-0.341851	-1.30304	0.103132	0.170524	0.142757	0.0651105	0.205188	0.405654	0.339429	0.138576	0.220168	0.303228
sp|Q13185|CBX3_HUMAN	Q13185	CBX3	Chromobox protein homolog 3 OS=Homo sapiens OX=9606 GN=CBX3 PE=1 SV=4	168.98	0	3	9505.72	8811.46	6537.05	10580.9	13662.2	12347.8	11889.2	11309	9603.28	10685.2	9158.59	8558.95	13005	11599.1	10144.3	0.0536021	0.334082	0.0714688	0.0353692	0.0754176	0.138076	-0.505058	-0.341404	-0.146448	0.726287	0.114705	0.146144	0.621712	0.792218	0.333888	0.342856	0.701206	0.285617	0.370919
sp|Q15046|SYK_HUMAN	Q15046	KARS	Lysine--tRNA ligase OS=Homo sapiens OX=9606 GN=KARS PE=1 SV=3	202.07	0	4	6407.3	8962.54	20123.2	13103.2	10635.5	10501.8	9043.89	10174.8	22572.6	14872.6	7684.92	16613.2	10568.6	9609.32	18722.6	0.235114	0.298794	0.0089439	0.0832159	0.290809	-1.0995	-0.479877	-0.340121	-1.27373	0.0563941	0.190375	0.278111	0.0377424	0.140847	0.422872	0.488374	0.103402	0.0379335	0.0843828
sp|P67809|YBOX1_HUMAN	P67809	YBX1	Nuclease-sensitive element-binding protein 1 OS=Homo sapiens OX=9606 GN=YBX1 PE=1 SV=3	87.63	0.00163399	2	2006.15	1114.75	1354.07	952.091	1989.41	1872.92	2022.67	1768.81	2121.1	1035.42	1560.45	1153.08	1931.16	1895.74	1578.26	0.403935	0.246507	0.042653	0.0946881	0.486416	0.397335	-0.368241	-0.338948	0.0130606	0.435014	0.414673	0.4287	0.982907	0.548747	0.631528	0.617749	0.990698	0.478738	0.555978
sp|Q69YH5|CDCA2_HUMAN	Q69YH5	CDCA2	Cell division cycle-associated protein 2 OS=Homo sapiens OX=9606 GN=CDCA2 PE=1 SV=2	538.13	0	9	15666.9	15635.2	1182.34	1728.96	26357.6	25873.8	19944.7	19631.3	1184.08	989.188	15651.1	1455.65	26115.7	19788	1086.64	0.00143171	0.26553	0.0130994	0.0111973	0.126824	3.45242	-0.738592	-0.33832	3.85415	0.000948289	0.040412	0.137609	0.00034666	0.0470347	0.206942	0.331741	0.0351674	1.56103e-06	0.000438817
sp|P57740|NU107_HUMAN	P57740	NUP107	Nuclear pore complex protein Nup107 OS=Homo sapiens OX=9606 GN=NUP107 PE=1 SV=1	209.18	0	3	6311.95	8164.56	11069	9397.77	9234	7132.59	8025.71	10241.6	16375	11257.4	7238.26	10233.4	8183.3	9133.66	13816.2	0.180982	0.115479	0.18158	0.17155	0.261915	-0.506655	-0.17696	-0.336769	-0.919387	0.174735	0.597717	0.281309	0.0715615	0.293339	0.770476	0.490042	0.147174	0.143256	0.217956
sp|P14866|HNRPL_HUMAN	P14866	HNRNPL	Heterogeneous nuclear ribonucleoprotein L OS=Homo sapiens OX=9606 GN=HNRNPL PE=1 SV=2	178.09	0	4	2787.21	3042.24	2035.12	2981.66	2818.28	3236.85	3971.88	3402.28	1235.45	1835.41	2914.72	2508.39	3027.57	3687.08	1535.43	0.0618711	0.266827	0.0977608	0.109238	0.276296	0.241364	-0.0527253	-0.336185	0.951407	0.506786	0.843148	0.181713	0.0576502	0.611348	0.919688	0.387282	0.127499	0.0373448	0.0843021
sp|Q9BVP2|GNL3_HUMAN	Q9BVP2	GNL3	Guanine nucleotide-binding protein-like 3 OS=Homo sapiens OX=9606 GN=GNL3 PE=1 SV=2	215.47	0	3	15129.7	21356.2	71975.3	49751.5	14005.6	24348.1	19448.4	26363.5	39898.4	42651.1	18242.9	60863.4	19176.8	22905.9	41274.8	0.241343	0.258196	0.381358	0.213471	0.0471577	-1.7351	-0.0388865	-0.333076	-1.19844	0.0136995	0.932239	0.352342	0.0261487	0.0810458	0.964472	0.553785	0.0909777	0.0100927	0.0352315
sp|Q9UNZ5|L10K_HUMAN	Q9UNZ5	C19orf53	Leydig cell tumor 10 kDa protein homolog OS=Homo sapiens OX=9606 GN=C19orf53 PE=1 SV=1	83.6	0.00158479	3	611.719	587.876	776.49	626.86	771.068	1187.29	797.951	714.645	3650.83	1946.36	599.798	701.675	979.178	756.298	2798.6	0.0281088	0.150789	0.30057	0.0778877	0.430662	-0.218364	-0.674037	-0.332572	-2.15224	0.474221	0.122663	0.16151	0.0104988	0.581721	0.346636	0.36528	0.0685577	0.00525843	0.0226039
sp|O43175|SERA_HUMAN	O43175	PHGDH	D-3-phosphoglycerate dehydrogenase OS=Homo sapiens OX=9606 GN=PHGDH PE=1 SV=4	301.86	0	5	15127.1	15526.2	23300.1	27028.7	24678.8	13325.9	22148.6	16775.6	31624.5	28530.6	15326.6	25164.4	19002.3	19462.1	30077.6	0.0184129	0.104772	0.422459	0.195216	0.0727366	-0.711497	-0.242834	-0.330873	-0.97086	0.0606574	0.589887	0.241464	0.0277987	0.146188	0.767214	0.446635	0.0927467	0.141233	0.215396
sp|P31930|QCR1_HUMAN	P31930	UQCRC1	Cytochrome b-c1 complex subunit 1, mitochondrial OS=Homo sapiens OX=9606 GN=UQCRC1 PE=1 SV=3	71.35	0.00141643	1	600.265	1007.51	1628.31	1284.57	808.217	977.533	898.782	1064.21	951.324	2084.81	803.886	1456.44	892.875	981.496	1518.07	0.358214	0.166888	0.134089	0.119181	0.527972	-0.895099	-0.192785	-0.330683	-0.856733	0.0991793	0.643058	0.406481	0.21961	0.201528	0.806995	0.599854	0.32568	0.27474	0.359258
sp|P13073|COX41_HUMAN	P13073	COX4I1	Cytochrome c oxidase subunit 4 isoform 1, mitochondrial OS=Homo sapiens OX=9606 GN=COX4I1 PE=1 SV=1	95.09	0.00175747	2	5606.7	7001.74	2345.23	19790.3	2382.76	5823.56	6872.77	9032.52	5008.58	11018.7	6304.22	11067.8	4103.16	7952.65	8013.66	0.156473	1.11454	0.59296	0.192033	0.530322	-0.120793	0.750166	-0.330577	-0.245711	0.925962	0.258692	0.287277	0.662499	0.947699	0.502636	0.495911	0.730576	0.817929	0.850211
sp|Q71DI3|H32_HUMAN	Q71DI3	HIST2H3A	Histone H3.2 OS=Homo sapiens OX=9606 GN=HIST2H3A PE=1 SV=3	396.6	0	9	16675.5	17429.5	34729	48467.5	51858.1	42365.1	14742.4	31124.4	27035.2	19755	17052.5	41598.3	47111.6	22933.4	23395.1	0.031263	0.233533	0.142482	0.505106	0.22004	-1.26695	-1.45909	-0.329379	-0.438897	0.0199194	0.00731307	0.512601	0.24322	0.0890364	0.11463	0.687976	0.348734	0.0394055	0.0860269
sp|P58340|MLF1_HUMAN	P58340	MLF1	Myeloid leukemia factor 1 OS=Homo sapiens OX=9606 GN=MLF1 PE=1 SV=1	166.52	0	4	539.447	412.892	663.659	652.329	6164.67	6161.7	587.308	598.656	776.301	449.773	476.169	657.994	6163.18	592.982	613.037	0.187932	0.0121755	0.00034075	0.0135321	0.376633	-0.479399	-3.70698	-0.329299	-0.324283	0.18031	0.000406935	0.2367	0.490301	0.300386	0.0730474	0.443195	0.590994	5.27283e-05	0.00135993
sp|Q8WWY3|PRP31_HUMAN	Q8WWY3	PRPF31	U4/U6 small nuclear ribonucleoprotein Prp31 OS=Homo sapiens OX=9606 GN=PRPF31 PE=1 SV=2	253.55	0	5	5479.77	4299.6	4618.78	3064.26	7147.64	4656.57	7005.57	5296.43	2620.56	3788.42	4889.69	3841.52	5902.1	6151	3204.49	0.170667	0.28614	0.298445	0.196479	0.2577	0.367634	-0.249207	-0.327602	0.623423	0.372585	0.527299	0.30243	0.163848	0.490988	0.727437	0.511084	0.265992	0.15789	0.236679
sp|O14733|MP2K7_HUMAN	O14733	MAP2K7	Dual specificity mitogen-activated protein kinase kinase 7 OS=Homo sapiens OX=9606 GN=MAP2K7 PE=1 SV=2	70.66	0	2	616.56	664.39	779.026	1392.11	966.247	792.466	794.387	811.942	1048.17	1201.11	640.475	1085.57	879.356	803.165	1124.64	0.0528062	0.399345	0.139741	0.0154552	0.0961616	-0.702301	-0.451234	-0.327473	-0.809915	0.169946	0.166551	0.155396	0.0495359	0.288152	0.404793	0.356593	0.116943	0.213821	0.297439
sp|Q9Y6E2|BZW2_HUMAN	Q9Y6E2	BZW2	Basic leucine zipper and W2 domain-containing protein 2 OS=Homo sapiens OX=9606 GN=BZW2 PE=1 SV=1	65.31	0	1	1794.12	1080.82	2170.97	3091.67	2055.2	1262.06	1547.59	1972.54	2427.46	1790.43	1437.47	2631.32	1658.63	1760.07	2108.95	0.350878	0.247416	0.33813	0.170721	0.213589	-0.895661	-0.209827	-0.327338	-0.582177	0.111294	0.668653	0.42056	0.242223	0.217179	0.821549	0.613242	0.347725	0.311275	0.396099
sp|Q9H0D6|XRN2_HUMAN	Q9H0D6	XRN2	5'-3' exoribonuclease 2 OS=Homo sapiens OX=9606 GN=XRN2 PE=1 SV=1	109.37	0	2	1195.36	1176.5	3037.52	3774.13	1751.16	2226.39	1706.43	1292.97	2670.44	3045.5	1185.93	3405.82	1988.77	1499.7	2857.97	0.011246	0.152933	0.16897	0.194942	0.0927947	-1.51355	-0.735538	-0.324865	-1.26591	0.00804009	0.0593913	0.247734	0.0129851	0.0758587	0.243632	0.453288	0.0701247	0.00487872	0.0215171
sp|P27816|MAP4_HUMAN	P27816	MAP4	Microtubule-associated protein 4 OS=Homo sapiens OX=9606 GN=MAP4 PE=1 SV=3	182.09	0	3	4758.35	4700.1	5888.31	5678.75	4054.8	2967.9	5618.07	6231.34	5200.55	3765.19	4729.22	5783.53	3511.35	5924.7	4482.87	0.00870988	0.0256214	0.218876	0.0731933	0.226407	-0.290139	0.447039	-0.323232	0.0958815	0.312034	0.205559	0.166365	0.77823	0.434456	0.441978	0.368364	0.833389	0.13437	0.20691
sp|Q96ST2|IWS1_HUMAN	Q96ST2	IWS1	Protein IWS1 homolog OS=Homo sapiens OX=9606 GN=IWS1 PE=1 SV=2	19.38	0.00576369	1	769.727	717.032	263.017	161.807	1257.05	892.543	938.762	919.822	343.395	23.1513	743.379	212.412	1074.79	929.292	183.273	0.050123	0.33692	0.239807	0.0144121	1.23557	1.84848	-0.511752	-0.322865	3.05868	0.0107475	0.174361	0.1588	0.119054	0.0776569	0.406221	0.361685	0.212736	0.0560895	0.109316
sp|Q9BV86|NTM1A_HUMAN	Q9BV86	NTMT1	N-terminal Xaa-Pro-Lys N-methyltransferase 1 OS=Homo sapiens OX=9606 GN=NTMT1 PE=1 SV=3	104.76	0	2	5591.82	5127.77	7126.6	8542.6	8434.23	4701.47	7549.98	5937.53	11890.2	6874.31	5359.79	7834.6	6567.85	6743.75	9382.24	0.0612205	0.127801	0.401877	0.169071	0.378029	-0.54312	-0.23386	-0.322343	-0.755632	0.124629	0.592947	0.237266	0.141292	0.233354	0.769419	0.443285	0.240369	0.444757	0.523688
sp|Q15428|SF3A2_HUMAN	Q15428	SF3A2	Splicing factor 3A subunit 2 OS=Homo sapiens OX=9606 GN=SF3A2 PE=1 SV=2	108.11	0	3	956.609	968.272	2507.96	3864.8	953.498	1440.5	1209.73	1195.08	2056.41	6776.33	962.44	3186.38	1197	1202.4	4416.37	0.00856912	0.301104	0.287687	0.00861488	0.755709	-1.69371	-0.284192	-0.321153	-1.95557	0.0114856	0.436115	0.152721	0.0567942	0.0776569	0.648015	0.353269	0.126088	0.0326341	0.0770893
sp|O75152|ZC11A_HUMAN	O75152	ZC3H11A	Zinc finger CCCH domain-containing protein 11A OS=Homo sapiens OX=9606 GN=ZC3H11A PE=1 SV=3	844.78	0	15	38293.8	38896.9	4570.65	5894.5	45855.7	48947.9	44977.3	51562.3	5571.59	5282.13	38595.3	5232.57	47401.8	48269.8	5426.86	0.0110492	0.178899	0.0461278	0.096465	0.0377161	2.89443	-0.295791	-0.319374	2.83071	0.00109482	0.283576	0.181653	0.000820729	0.0470347	0.527729	0.387282	0.0384996	4.81981e-06	0.000653248
sp|Q9UKV3|ACINU_HUMAN	Q9UKV3	ACIN1	Apoptotic chromatin condensation inducer in the nucleus OS=Homo sapiens OX=9606 GN=ACIN1 PE=1 SV=2	133.69	0	3	1302.08	1319.28	1078.4	1132.42	1142.43	1300.79	1391.72	1916.49	703.388	1502.68	1310.68	1105.41	1221.61	1654.1	1103.03	0.00927992	0.0345564	0.0916664	0.224329	0.512391	0.246137	0.104536	-0.317383	0.35032	0.381909	0.690445	0.28322	0.518422	0.500593	0.828414	0.491688	0.612315	0.527244	0.602678
sp|Q86X55|CARM1_HUMAN	Q86X55	CARM1	Histone-arginine methyltransferase CARM1 OS=Homo sapiens OX=9606 GN=CARM1 PE=1 SV=3	40.03	0.0040858	1	151.052	172.059	317.464	286.956	342.177	193.608	207.615	194.36	542.408	522.667	161.556	302.21	267.893	200.987	532.538	0.0919445	0.0713823	0.392152	0.0466345	0.0262122	-0.904734	-0.674963	-0.317343	-1.72366	0.0328036	0.173852	0.187139	0.00485343	0.105946	0.405654	0.393116	0.0535029	0.00849889	0.031308
sp|Q86US8|EST1A_HUMAN	Q86US8	SMG6	Telomerase-binding protein EST1A OS=Homo sapiens OX=9606 GN=SMG6 PE=1 SV=2	25.67	0	1	311.627	271.841	238.455	315.154	521.856	177.441	446.157	294.28	372.342	289.898	291.734	276.804	349.649	370.218	331.12	0.0964339	0.195929	0.696522	0.290082	0.176059	0.0864048	-0.0642062	-0.316079	-0.174796	0.788727	0.925632	0.360645	0.600415	0.842561	0.963516	0.560944	0.683757	0.942512	0.95313
sp|Q96G46|DUS3L_HUMAN	Q96G46	DUS3L	tRNA-dihydrouridine(47) synthase [NAD(P)(+)]-like OS=Homo sapiens OX=9606 GN=DUS3L PE=1 SV=2	95.89	0.00177936	2	900.92	1305.59	1663.96	938.902	1070.11	791.999	1027.85	1773.41	1017.97	1025.54	1103.25	1301.43	931.056	1400.63	1021.76	0.259365	0.393946	0.211217	0.376395	0.00523747	-0.204747	0.23642	-0.31599	0.086044	0.675574	0.540893	0.487175	0.80917	0.745428	0.73648	0.666661	0.85512	0.700356	0.749469
sp|P23381|SYWC_HUMAN	P23381	WARS	Tryptophan--tRNA ligase, cytoplasmic OS=Homo sapiens OX=9606 GN=WARS PE=1 SV=2	182.59	0	2	2322.15	2233.23	5484.86	4046.13	5296.58	2645.84	2968.28	2699.89	6989.23	4626.49	2277.69	4765.49	3971.21	2834.09	5807.86	0.0276061	0.21348	0.471986	0.0669636	0.287664	-1.0487	-0.717099	-0.31397	-1.32023	0.0313412	0.194147	0.175075	0.0237507	0.103971	0.4269	0.380035	0.087788	0.0723105	0.12906
sp|Q9Y2S6|TMA7_HUMAN	Q9Y2S6	TMA7	Translation machinery-associated protein 7 OS=Homo sapiens OX=9606 GN=TMA7 PE=1 SV=1	176.71	0	3	9936.93	8702.3	26877.5	39479.6	11536.8	10445.7	12634.9	10546.9	41936.7	37564.9	9319.62	33178.6	10991.3	11590.9	39750.8	0.0936749	0.268578	0.0701934	0.127374	0.0777673	-1.80858	-0.23941	-0.311946	-2.09363	0.00855874	0.396463	0.231547	0.00274162	0.0766662	0.621282	0.436223	0.0516907	0.000405359	0.00479518
sp|Q9NPD3|EXOS4_HUMAN	Q9NPD3	EXOSC4	Exosome complex component RRP41 OS=Homo sapiens OX=9606 GN=EXOSC4 PE=1 SV=3	89.9	0	3	3167.53	4950.52	6450	7101.23	3656.13	2055.79	5220.88	4610.41	4985.67	4562.02	4059.02	6775.61	2855.96	4915.65	4773.84	0.310609	0.067963	0.396229	0.0878147	0.0627516	-0.773215	0.530463	-0.309126	-0.268261	0.103847	0.32387	0.386031	0.503311	0.205805	0.56672	0.580949	0.600041	0.075709	0.132491
sp|P46013|KI67_HUMAN	P46013	MKI67	Proliferation marker protein Ki-67 OS=Homo sapiens OX=9606 GN=MKI67 PE=1 SV=2	670.49	0	18	9359.28	15339.6	2304.92	2818.18	14031	13781.4	16065.5	13666	3314.83	1514.22	12349.5	2561.55	13906.2	14865.8	2414.52	0.342424	0.141683	0.0126892	0.114135	0.52732	2.23305	-0.214805	-0.306413	2.41904	0.0069054	0.583651	0.423881	0.0171433	0.0742088	0.763197	0.614285	0.0773201	0.000740363	0.00700225
sp|Q49MG5|MAP9_HUMAN	Q49MG5	MAP9	Microtubule-associated protein 9 OS=Homo sapiens OX=9606 GN=MAP9 PE=1 SV=3	34.75	0	1	393.368	291.879	780.751	336.4	217.459	73.607	340.473	511.89	666.803	337.814	342.624	558.575	145.533	426.182	502.308	0.209451	0.562509	0.69894	0.28441	0.463123	-0.596894	1.4213	-0.301062	-0.486119	0.348481	0.107938	0.422593	0.376935	0.471438	0.321892	0.61368	0.482148	0.0994114	0.163825
sp|Q12788|TBL3_HUMAN	Q12788	TBL3	Transducin beta-like protein 3 OS=Homo sapiens OX=9606 GN=TBL3 PE=1 SV=2	120.51	0	3	2841.49	2260.37	4123.05	5021.29	4308.23	2566.96	3256.66	2982.52	5416.16	3751.78	2550.93	4572.17	3437.59	3119.59	4583.97	0.161084	0.138916	0.358176	0.0621383	0.256741	-0.844283	-0.391974	-0.298361	-0.83082	0.055513	0.376647	0.260735	0.0866169	0.140021	0.61145	0.470216	0.167102	0.179663	0.259626
sp|Q96KR1|ZFR_HUMAN	Q96KR1	ZFR	Zinc finger RNA-binding protein OS=Homo sapiens OX=9606 GN=ZFR PE=1 SV=2	80.63	0.00154799	1	472.77	464.593	253.547	282.551	352.715	470.748	463.356	716.304	223.811	97.5234	468.682	268.049	411.732	589.83	160.667	0.0123377	0.0765117	0.202711	0.303241	0.555799	0.808173	0.201824	-0.297794	1.6655	0.0406304	0.516483	0.384387	0.0398757	0.117874	0.722092	0.580949	0.106297	0.0201518	0.056425
sp|Q9BZZ5|API5_HUMAN	Q9BZZ5	API5	Apoptosis inhibitor 5 OS=Homo sapiens OX=9606 GN=API5 PE=1 SV=3	43.85	0.0021575	1	971.991	994.078	1667.12	2294.08	1863.59	1315.51	1035.74	1408.22	1836.09	2154.12	983.035	1980.6	1589.55	1221.98	1995.1	0.0158876	0.223835	0.24381	0.215536	0.112716	-0.992414	-0.671632	-0.297047	-1.01664	0.0379939	0.0991368	0.30211	0.0264873	0.115037	0.309801	0.511084	0.0909788	0.0553585	0.108722
sp|Q5VWZ2|LYPL1_HUMAN	Q5VWZ2	LYPLAL1	Lysophospholipase-like protein 1 OS=Homo sapiens OX=9606 GN=LYPLAL1 PE=1 SV=3	64.59	0	1	1123.58	943.486	2228.43	1079.61	2527.9	791.43	1618.5	988.149	2870.35	963.969	1033.53	1654.02	1659.67	1303.32	1917.16	0.123212	0.491133	0.739831	0.34199	0.703132	-0.591182	-0.458152	-0.296642	-0.692058	0.294705	0.545492	0.43945	0.358258	0.416022	0.738617	0.627316	0.466233	0.892225	0.90951
sp|Q9UHX1|PUF60_HUMAN	Q9UHX1	PUF60	Poly(U)-binding-splicing factor PUF60 OS=Homo sapiens OX=9606 GN=PUF60 PE=1 SV=1	55.01	0.00120192	2	25.3671	73.2272	19.19	91.9731	30.3482	117.552	50.3395	55.5058	52.3518	734.554	49.2971	55.5815	73.9502	52.9226	393.453	0.686494	0.925945	0.833839	0.0690278	1.22604	0.0368872	-0.47075	-0.294495	-2.18585	0.974474	0.657253	0.662223	0.24547	0.982198	0.816084	0.800754	0.351065	0.531896	0.607086
sp|Q96S44|PRPK_HUMAN	Q96S44	TP53RK	EKC/KEOPS complex subunit TP53RK OS=Homo sapiens OX=9606 GN=TP53RK PE=1 SV=2	120.4	0	3	1296.85	1693.2	3220.33	2741.68	1986.01	2067.86	1562.38	2112.45	1910.75	2138.29	1495.02	2981.01	2026.94	1837.42	2024.52	0.187462	0.113537	0.0285562	0.211688	0.0794731	-1.00375	-0.451624	-0.293951	-0.447917	0.0359093	0.185652	0.368423	0.225868	0.112985	0.419671	0.56732	0.332376	0.0730837	0.129605
sp|P35998|PRS7_HUMAN	P35998	PSMC2	26S proteasome regulatory subunit 7 OS=Homo sapiens OX=9606 GN=PSMC2 PE=1 SV=3	131.02	0	4	1348.45	1056.59	2404.62	1199.44	2045.73	1513.4	1426.17	1499.75	1855.77	2512.75	1202.52	1802.03	1779.57	1462.96	2184.26	0.171616	0.472906	0.211523	0.0355645	0.212683	-0.508721	-0.559844	-0.293073	-0.855283	0.353402	0.160119	0.270124	0.0724233	0.474422	0.400136	0.478201	0.148546	0.360966	0.445658
sp|P61964|WDR5_HUMAN	P61964	WDR5	WD repeat-containing protein 5 OS=Homo sapiens OX=9606 GN=WDR5 PE=1 SV=1	99.71	0	1	6446.61	5267.47	11454.1	25937	6589.7	4970.13	8042.52	6337.44	21845.2	13604.7	5857.04	18695.5	5779.92	7189.98	17724.9	0.142354	0.547775	0.198136	0.167688	0.328744	-1.56454	0.0260766	-0.292948	-1.56481	0.0497	0.935303	0.310618	0.0195151	0.131215	0.966667	0.522469	0.0829526	0.0188807	0.0542598
sp|P39023|RL3_HUMAN	P39023	RPL3	60S ribosomal protein L3 OS=Homo sapiens OX=9606 GN=RPL3 PE=1 SV=2	439.28	0	10	26267.5	23994.6	49706.6	53380.3	35767.8	36508.3	30790.4	30713.5	46192.8	56095.5	25131.1	51543.5	36138.1	30751.9	51144.2	0.0639507	0.0503984	0.0144899	0.00176755	0.136913	-1.03688	-0.525448	-0.292681	-1.01978	0.0202188	0.100578	0.194886	0.0292416	0.0891731	0.310693	0.402429	0.0941406	0.0108477	0.0368677
sp|P11413|G6PD_HUMAN	P11413	G6PD	Glucose-6-phosphate 1-dehydrogenase OS=Homo sapiens OX=9606 GN=G6PD PE=1 SV=4	96.09	0.00178571	2	1064.2	1077.27	1710.31	1050.9	2002.12	1027.38	1577.86	1089.42	2032.17	1800.46	1070.74	1380.6	1514.75	1333.64	1916.32	0.00863002	0.337729	0.455021	0.258976	0.0854997	-0.324363	-0.421676	-0.292189	-0.837117	0.430156	0.39313	0.350024	0.0430859	0.546105	0.619109	0.553785	0.108757	0.446647	0.525507
sp|P18615|NELFE_HUMAN	P18615	NELFE	Negative elongation factor E OS=Homo sapiens OX=9606 GN=NELFE PE=1 SV=3	302.32	0	8	7361.73	12487	2348.23	2893.41	3951.35	7219.83	10045.2	13713.8	2402.69	2331.04	9924.35	2620.82	5585.59	11879.5	2366.86	0.365171	0.147092	0.413774	0.218367	0.0214054	1.87902	0.844044	-0.291795	2.01839	0.0132972	0.175778	0.495603	0.00928295	0.0807505	0.407036	0.672259	0.0658837	0.00249726	0.014664
sp|P61764|STXB1_HUMAN	P61764	STXBP1	Syntaxin-binding protein 1 OS=Homo sapiens OX=9606 GN=STXBP1 PE=1 SV=1	91.65	0.00170068	2	833.051	800.456	1879.9	1250.97	1129.21	1068.72	1136.35	879.071	1446.55	1276.63	816.754	1565.43	1098.97	1007.71	1361.59	0.0282199	0.284089	0.0389237	0.18053	0.0882409	-0.909163	-0.427915	-0.291543	-0.734793	0.0621036	0.151891	0.278848	0.061663	0.148389	0.392191	0.488544	0.134177	0.094127	0.158541
sp|Q8NBJ5|GT251_HUMAN	Q8NBJ5	COLGALT1	Procollagen galactosyltransferase 1 OS=Homo sapiens OX=9606 GN=COLGALT1 PE=1 SV=1	44.43	0.00217391	1	3986.09	3472.26	2279.12	8144.34	6085.63	3263.95	4353.72	4754.6	8343.95	4810.85	3729.17	5211.73	4674.79	4554.16	6577.4	0.0974309	0.79577	0.426805	0.0622427	0.379827	-0.211711	-0.260589	-0.290362	-0.768087	0.793441	0.572942	0.226336	0.140418	0.844935	0.759608	0.432817	0.239149	0.808855	0.844263
sp|P09874|PARP1_HUMAN	P09874	PARP1	Poly [ADP-ribose] polymerase 1 OS=Homo sapiens OX=9606 GN=PARP1 PE=1 SV=4	706.45	0	13	28261.7	26997.9	61919.1	87467.2	74549	48630	33729.6	33744.7	85796.7	53674.7	27629.8	74693.2	61589.5	33737.2	69735.7	0.0323436	0.241859	0.297575	0.000315538	0.325711	-1.41372	-1.12417	-0.288493	-1.29674	0.0149472	0.0340087	0.189753	0.0297083	0.0820482	0.195839	0.396738	0.0950907	0.0180476	0.052922
sp|O00186|STXB3_HUMAN	O00186	STXBP3	Syntaxin-binding protein 3 OS=Homo sapiens OX=9606 GN=STXBP3 PE=1 SV=2	41.43	0.00312175	1	428.092	268.906	718.58	967.986	835.369	626.263	431.029	396.782	1182.89	1100.75	348.499	843.283	730.816	413.905	1141.82	0.322988	0.209131	0.202322	0.0585058	0.0508675	-1.29756	-1.09208	-0.285553	-1.74982	0.0370954	0.0534418	0.424699	0.0120186	0.113167	0.233006	0.614887	0.0701066	0.00588727	0.0243468
sp|Q6PI48|SYDM_HUMAN	Q6PI48	DARS2	Aspartate--tRNA ligase, mitochondrial OS=Homo sapiens OX=9606 GN=DARS2 PE=1 SV=1	67.6	0.00136612	1	3260.79	3080.68	5764.59	7957.89	4390.37	3416.32	3908.98	3811.84	4973.46	3941.48	3170.73	6861.24	3903.35	3860.41	4457.47	0.0401672	0.226037	0.176453	0.0177933	0.163708	-1.09557	-0.28916	-0.284405	-0.48226	0.0294905	0.353588	0.197604	0.184149	0.101816	0.592053	0.404756	0.289169	0.0491618	0.100699
sp|Q13619|CUL4A_HUMAN	Q13619	CUL4A	Cullin-4A OS=Homo sapiens OX=9606 GN=CUL4A PE=1 SV=3	28.86	0	1	1154.05	1266.69	2038.86	2630.02	1768.29	1129.44	1386.48	1562.63	2550.15	2123.67	1210.37	2334.44	1448.87	1474.56	2336.91	0.0658016	0.179065	0.311789	0.0844708	0.129043	-0.937531	-0.225095	-0.283817	-0.944685	0.0386049	0.550578	0.229016	0.0356587	0.115887	0.741555	0.434675	0.101521	0.0551428	0.108438
sp|O95602|RPA1_HUMAN	O95602	POLR1A	DNA-directed RNA polymerase I subunit RPA1 OS=Homo sapiens OX=9606 GN=POLR1A PE=1 SV=2	31.64	0.00949914	1	199.317	162.94	290.939	496.549	238.691	164.683	197.18	244.027	293.304	397.139	181.129	393.744	201.687	220.603	345.221	0.142009	0.369246	0.25947	0.150161	0.212682	-1.07662	-0.137712	-0.283573	-0.921316	0.0640847	0.698403	0.311516	0.0561911	0.152089	0.833096	0.522469	0.124996	0.0783988	0.136105
sp|Q7Z6Z7|HUWE1_HUMAN	Q7Z6Z7	HUWE1	E3 ubiquitin-protein ligase HUWE1 OS=Homo sapiens OX=9606 GN=HUWE1 PE=1 SV=3	52.17	0.00234742	1	74.2106	141.688	419.503	365.075	139.299	265.85	142.02	109.599	204.212	428.33	107.949	392.289	202.575	125.81	316.271	0.442	0.0981075	0.44174	0.182219	0.501073	-1.93223	-0.908194	-0.282962	-1.52819	0.0165321	0.186662	0.547846	0.0706563	0.0855187	0.420127	0.716992	0.1461	0.0362971	0.0824246
sp|P07477|TRY1_HUMAN	P07477	PRSS1	Trypsin-1 OS=Homo sapiens OX=9606 GN=PRSS1 PE=1 SV=1	89.15	0.00165289	1	2201.27	4656.52	9445.75	7574.56	1092.46	3077.47	2633.01	5756.21	3068.05	4573.73	3428.89	8510.15	2084.97	4194.61	3820.89	0.506322	0.155476	0.673206	0.526494	0.278646	-1.40162	0.804125	-0.282123	-0.226556	0.0569159	0.346446	0.679885	0.694377	0.141452	0.588073	0.811184	0.756331	0.104681	0.170301
sp|P08865|RSSA_HUMAN	P08865	RPSA	40S ribosomal protein SA OS=Homo sapiens OX=9606 GN=RPSA PE=1 SV=4	219.56	0	4	2794.04	3311.42	6833.82	3684.46	5674.96	3467.22	4127.41	3306.22	11893.8	9813.77	3052.73	5259.14	4571.09	3716.82	10853.8	0.119843	0.42344	0.341517	0.156228	0.135514	-0.722172	-0.544294	-0.28031	-1.82857	0.18017	0.223413	0.307212	0.00531797	0.300386	0.461961	0.518016	0.0537432	0.020419	0.0567565
sp|Q92575|UBXN4_HUMAN	Q92575	UBXN4	UBX domain-containing protein 4 OS=Homo sapiens OX=9606 GN=UBXN4 PE=1 SV=2	59.07	0.00126263	2	1476.1	1456.49	2837.49	957.025	1640.57	1946.33	1493.35	2121.01	3304.2	846.025	1466.29	1897.26	1793.45	1807.18	2075.11	0.00945773	0.700847	0.120551	0.245588	0.837638	-0.168481	-0.285336	-0.279512	-0.189398	0.809664	0.324735	0.355701	0.822983	0.856235	0.56672	0.555579	0.867471	0.99422	0.994872
sp|P63244|RACK1_HUMAN	P63244	RACK1	Receptor of activated protein C kinase 1 OS=Homo sapiens OX=9606 GN=RACK1 PE=1 SV=3	66.47	0	2	652.443	520.154	1021.38	1071.65	626.496	662.69	627.18	795.394	1157.97	2365.78	586.299	1046.51	644.593	711.287	1761.88	0.159547	0.0339654	0.0397041	0.167225	0.484738	-0.844705	-0.145423	-0.277878	-1.50649	0.0461249	0.614921	0.343009	0.0427416	0.12593	0.783934	0.549663	0.108757	0.0274324	0.0684018
sp|Q9HCG8|CWC22_HUMAN	Q9HCG8	CWC22	Pre-mRNA-splicing factor CWC22 homolog OS=Homo sapiens OX=9606 GN=CWC22 PE=1 SV=3	33.4	0.00807899	1	748.319	539.28	927.11	1256.49	931.969	488.981	763.211	777.131	995.036	770.633	643.8	1091.8	710.475	770.171	882.835	0.229595	0.213323	0.440887	0.0127801	0.179736	-0.764688	-0.0876858	-0.277775	-0.463052	0.103832	0.859244	0.343004	0.26063	0.205805	0.929934	0.549663	0.368601	0.373176	0.459247
sp|Q16630|CPSF6_HUMAN	Q16630	CPSF6	Cleavage and polyadenylation specificity factor subunit 6 OS=Homo sapiens OX=9606 GN=CPSF6 PE=1 SV=2	113.81	0	1	1302.39	981.427	1030.06	1628.14	1726.68	1219.77	1534.02	1222.9	719.132	2573.38	1141.91	1329.1	1473.23	1378.46	1646.25	0.198748	0.318194	0.243303	0.159595	0.796443	-0.19592	-0.360253	-0.276758	-0.266942	0.641443	0.354135	0.367425	0.744516	0.718152	0.592053	0.566354	0.804529	0.978567	0.981784
sp|Q96KC8|DNJC1_HUMAN	Q96KC8	DNAJC1	DnaJ homolog subfamily C member 1 OS=Homo sapiens OX=9606 GN=DNAJC1 PE=1 SV=1	44.38	0.00217155	1	847.915	575.092	60.6367	1652.17	1204.14	942.449	795.285	899.23	1393.89	1315.86	711.503	856.404	1073.29	847.257	1354.88	0.271138	1.31408	0.172406	0.0867513	0.0407252	1.14158	-0.609316	-0.276225	-0.955636	0.57646	0.160212	0.397542	0.0550613	0.668957	0.400136	0.592431	0.123862	0.603482	0.666845
sp|Q13283|G3BP1_HUMAN	Q13283	G3BP1	Ras GTPase-activating protein-binding protein 1 OS=Homo sapiens OX=9606 GN=G3BP1 PE=1 SV=1	76.44	0.00149477	2	681.019	667.603	237.88	121.385	841.638	696.224	990.852	672.202	347.527	302.564	674.311	179.633	768.931	831.527	325.045	0.0140691	0.45857	0.133722	0.270971	0.0978127	1.98843	-0.183033	-0.27544	1.05616	0.0157297	0.515412	0.386553	0.0228136	0.0839285	0.722092	0.581163	0.0863631	0.0026527	0.015188
sp|Q15459|SF3A1_HUMAN	Q15459	SF3A1	Splicing factor 3A subunit 1 OS=Homo sapiens OX=9606 GN=SF3A1 PE=1 SV=1	55.98	0.00121655	2	741.296	1341.94	1103.06	1301.52	547.722	1147	995.017	1463.58	936.501	1687.04	1041.62	1202.29	847.359	1229.3	1311.77	0.407751	0.116719	0.500084	0.269521	0.404575	-0.264629	0.331535	-0.274923	-0.333699	0.567037	0.596136	0.563557	0.563794	0.661543	0.770476	0.728186	0.652274	0.685683	0.73895
sp|P49756|RBM25_HUMAN	P49756	RBM25	RNA-binding protein 25 OS=Homo sapiens OX=9606 GN=RBM25 PE=1 SV=3	34.63	0.00837209	1	377.897	370.334	262.587	7.43746	238.145	338.64	337.926	606.203	48.0589	737.194	374.115	135.012	288.393	472.064	392.626	0.0142949	1.33631	0.246403	0.401854	1.24111	3.08153	0.397612	-0.274845	0.990949	0.206888	0.267156	0.504533	0.551672	0.332328	0.507696	0.681946	0.643126	0.425049	0.509925
sp|O43491|E41L2_HUMAN	O43491	EPB41L2	Band 4.1-like protein 2 OS=Homo sapiens OX=9606 GN=EPB41L2 PE=1 SV=1	268.13	0	6	4844.13	4818.45	10563	9494.99	5751.08	5093.29	5186.87	6581.65	9725.71	10161.5	4831.29	10029	5422.19	5884.26	9943.6	0.00375753	0.0753013	0.0857817	0.167609	0.0309889	-1.05165	-0.163812	-0.274253	-1.04102	0.0191342	0.537638	0.289917	0.0213707	0.0884546	0.734658	0.499338	0.0860902	0.00808794	0.0304745
sp|O75400|PR40A_HUMAN	O75400	PRPF40A	Pre-mRNA-processing factor 40 homolog A OS=Homo sapiens OX=9606 GN=PRPF40A PE=1 SV=2	143.71	0	2	10950.7	10170.7	13356.3	10057.1	13210.2	7663.24	11742.1	13845.9	20197	10728.5	10560.7	11706.7	10436.7	12794	15462.8	0.0522295	0.199278	0.375815	0.116276	0.43299	-0.135143	0.0688859	-0.272854	-0.480075	0.672241	0.86615	0.258474	0.338806	0.743048	0.934064	0.467891	0.445706	0.693002	0.744209
sp|Q9NX58|LYAR_HUMAN	Q9NX58	LYAR	Cell growth-regulating nucleolar protein OS=Homo sapiens OX=9606 GN=LYAR PE=1 SV=2	522.72	0	10	4983.18	4129.01	27125.5	22977.3	2698.53	4967.72	5831.27	5141.45	30386.1	27516.7	4556.09	25051.4	3833.13	5486.36	28951.4	0.132566	0.117088	0.418603	0.0889069	0.0700811	-2.46043	0.309052	-0.271562	-2.67236	0.00185124	0.508219	0.286567	0.00132478	0.0486388	0.715445	0.495806	0.045728	0.000129249	0.00240529
sp|Q5JTV8|TOIP1_HUMAN	Q5JTV8	TOR1AIP1	Torsin-1A-interacting protein 1 OS=Homo sapiens OX=9606 GN=TOR1AIP1 PE=1 SV=2	147.84	0	2	4371.36	3692.3	7324.33	7132.14	6244.25	3760.3	4450.94	5276.76	7779.41	5709.72	4031.83	7228.23	5002.28	4863.85	6744.56	0.119094	0.0188013	0.351124	0.120058	0.216989	-0.847215	-0.270388	-0.27058	-0.73024	0.0398186	0.514673	0.296304	0.0968151	0.116534	0.722092	0.507474	0.181499	0.160145	0.239124
sp|Q13564|ULA1_HUMAN	Q13564	NAE1	NEDD8-activating enzyme E1 regulatory subunit OS=Homo sapiens OX=9606 GN=NAE1 PE=1 SV=1	22.4	0.0030303	1	80.1747	74.8222	30.8484	91.9108	227.747	75.5916	95.5156	91.327	252.959	101.811	77.4985	61.3796	151.669	93.4213	177.385	0.0488372	0.703453	0.709374	0.0317032	0.602521	0.540592	-0.760487	-0.270082	-1.05102	0.460523	0.315776	0.22093	0.144222	0.568174	0.560971	0.429215	0.243454	0.318962	0.403595
sp|Q9BTU6|P4K2A_HUMAN	Q9BTU6	PI4K2A	Phosphatidylinositol 4-kinase type 2-alpha OS=Homo sapiens OX=9606 GN=PI4K2A PE=1 SV=1	87.53	0.00163132	1	337.92	241.131	839.439	725.842	556.236	376.426	346.669	341.146	448.585	745.276	289.525	782.64	466.331	343.908	596.93	0.236386	0.102634	0.272649	0.0113561	0.351451	-1.45129	-0.680783	-0.268726	-1.01833	0.0147139	0.147004	0.363365	0.0823706	0.0816635	0.382812	0.562487	0.161827	0.0308791	0.0743586
sp|P0C7P0|CISD3_HUMAN	P0C7P0	CISD3	CDGSH iron-sulfur domain-containing protein 3, mitochondrial OS=Homo sapiens OX=9606 GN=CISD3 PE=1 SV=1	39.64	0.0040568	1	378.503	341.858	840.238	946.976	572.508	351.865	522.668	359.206	678.758	446.606	360.181	893.607	462.187	440.937	562.682	0.0719415	0.0844612	0.337564	0.262135	0.291738	-1.31021	-0.319307	-0.2685	-0.614098	0.0108113	0.429348	0.397349	0.165209	0.0776569	0.642338	0.592431	0.267302	0.0639961	0.119241
sp|P20674|COX5A_HUMAN	P20674	COX5A	Cytochrome c oxidase subunit 5A, mitochondrial OS=Homo sapiens OX=9606 GN=COX5A PE=1 SV=2	34.91	0.00839552	1	104.658	38.9201	66.6346	150.027	54.7005	166.359	95.2842	62.0188	140.387	154.997	71.7889	108.331	110.53	78.6515	147.692	0.647504	0.544328	0.714327	0.299068	0.0699471	-0.647652	-0.579828	-0.268411	-1.2087	0.442678	0.537754	0.693114	0.124219	0.555075	0.734658	0.820951	0.219906	0.565832	0.6363
sp|Q9Y5N6|ORC6_HUMAN	Q9Y5N6	ORC6	Origin recognition complex subunit 6 OS=Homo sapiens OX=9606 GN=ORC6 PE=1 SV=1	38.03	0.00498008	1	301.264	367.883	89.8817	700.518	542.882	374.165	541.294	295.966	944.447	617.513	334.574	395.2	458.523	418.63	780.98	0.140797	1.09257	0.260185	0.414384	0.296009	0.407877	-0.437018	-0.265783	-1.19783	0.746654	0.26255	0.54328	0.0370175	0.809804	0.505234	0.714078	0.102877	0.525575	0.601671
sp|Q7Z7K6|CENPV_HUMAN	Q7Z7K6	CENPV	Centromere protein V OS=Homo sapiens OX=9606 GN=CENPV PE=1 SV=1	98.96	0.00182149	3	2182.54	2831.34	4930.53	2574.15	5776.55	4978.5	2875.99	3105.49	3554.42	2239.88	2506.94	3752.34	5377.53	2990.74	2897.15	0.183001	0.444048	0.104939	0.054262	0.320838	-0.519174	-1.10922	-0.265695	-0.182774	0.329323	0.022832	0.323983	0.666465	0.452337	0.169231	0.530565	0.733785	0.156045	0.234375
sp|Q13895|BYST_HUMAN	Q13895	BYSL	Bystin OS=Homo sapiens OX=9606 GN=BYSL PE=1 SV=3	639.31	0	13	30228.1	30099.2	44318.4	40624.3	44239.8	30997.3	36111.5	36390.4	36543.9	22489.2	30163.6	42471.3	37618.6	36251	29516.6	0.00302215	0.0615021	0.248917	0.00543954	0.3367	-0.492318	-0.295937	-0.265202	0.0733752	0.1309	0.390737	0.215597	0.854458	0.241593	0.618667	0.422881	0.889002	0.447472	0.526072
sp|Q8NFW8|NEUA_HUMAN	Q8NFW8	CMAS	N-acylneuraminate cytidylyltransferase OS=Homo sapiens OX=9606 GN=CMAS PE=1 SV=2	83.16	0	2	538.7	513.875	1431.96	1365.95	535.343	700.343	521.996	765.692	600.067	1073.67	526.287	1398.96	617.843	643.844	836.869	0.0333534	0.0333651	0.188839	0.267641	0.400169	-1.41043	-0.218813	-0.264952	-0.609352	0.00739208	0.476966	0.401223	0.222228	0.0758587	0.687324	0.59559	0.328924	0.0398578	0.0865192
sp|Q9UG63|ABCF2_HUMAN	Q9UG63	ABCF2	ATP-binding cassette sub-family F member 2 OS=Homo sapiens OX=9606 GN=ABCF2 PE=1 SV=2	74.62	0.00147059	2	350.936	478.011	485.394	546.211	701.028	409.762	551.855	438.702	735.768	361.074	414.473	515.803	555.395	495.279	548.421	0.216795	0.083373	0.370827	0.161548	0.483112	-0.330184	-0.388005	-0.264641	-0.331649	0.349126	0.406241	0.400991	0.545603	0.471892	0.628089	0.59559	0.638	0.903994	0.917828
sp|P33316|DUT_HUMAN	P33316	DUT	Deoxyuridine 5'-triphosphate nucleotidohydrolase, mitochondrial OS=Homo sapiens OX=9606 GN=DUT PE=1 SV=4	26.4	0	1	92.2178	174.435	126.558	129.651	198.466	190.28	163.114	142.202	121.191	33.3517	133.326	128.104	194.373	152.658	77.2713	0.436044	0.0170751	0.0297787	0.0968615	0.803814	-0.0143128	-0.615604	-0.26401	0.996345	0.975204	0.227069	0.55341	0.302321	0.982285	0.463553	0.719952	0.410656	0.210035	0.292973
sp|Q07065|CKAP4_HUMAN	Q07065	CKAP4	Cytoskeleton-associated protein 4 OS=Homo sapiens OX=9606 GN=CKAP4 PE=1 SV=2	179.83	0	5	815.578	1598	1448.32	1737.36	615.961	1274.58	893.641	2093.55	1696.65	4572.02	1206.79	1592.84	945.268	1493.6	3134.34	0.458452	0.128314	0.492676	0.568069	0.648683	-0.47456	0.365616	-0.260781	-1.28668	0.365506	0.574402	0.702763	0.150666	0.486774	0.760705	0.823669	0.252102	0.26833	0.353602
sp|Q9UBM7|DHCR7_HUMAN	Q9UBM7	DHCR7	7-dehydrocholesterol reductase OS=Homo sapiens OX=9606 GN=DHCR7 PE=1 SV=1	22.6	0.00303951	1	1975.2	1059.79	2155.45	3521.75	2503.45	559.237	1659.64	1809.65	1657.29	879.329	1517.49	2838.6	1531.34	1734.64	1268.31	0.426555	0.340351	0.897751	0.0611473	0.433728	-0.929254	0.290162	-0.260405	0.261236	0.149387	0.770698	0.547493	0.662593	0.265714	0.875064	0.716992	0.730576	0.510983	0.587611
sp|Q8N653|LZTR1_HUMAN	Q8N653	LZTR1	Leucine-zipper-like transcriptional regulator 1 OS=Homo sapiens OX=9606 GN=LZTR1 PE=1 SV=2	46.77	0	1	348.866	427.405	843.357	417.273	848.147	270.022	480.59	443.863	842.839	483.339	388.136	630.315	559.085	462.227	663.089	0.143084	0.477994	0.731188	0.0561839	0.383364	-0.619428	-0.309558	-0.258322	-0.725008	0.270764	0.675446	0.301771	0.165356	0.398444	0.824757	0.511084	0.267302	0.770842	0.810127
sp|P27695|APEX1_HUMAN	P27695	APEX1	DNA-(apurinic or apyrimidinic site) lyase OS=Homo sapiens OX=9606 GN=APEX1 PE=1 SV=2	209.54	0	5	8661.2	6878.67	19485.2	28046.9	12158.1	11664.4	9428.37	9034.68	20457.3	19996.8	7769.94	23766.1	11911.3	9231.53	20227.1	0.16222	0.254735	0.0293118	0.0301554	0.0160975	-1.59869	-0.625595	-0.257893	-1.38977	0.0136264	0.0870063	0.312526	0.0119839	0.0810458	0.294394	0.522469	0.0701066	0.00259527	0.0149764
sp|Q9UHI6|DDX20_HUMAN	Q9UHI6	DDX20	Probable ATP-dependent RNA helicase DDX20 OS=Homo sapiens OX=9606 GN=DDX20 PE=1 SV=2	48.93	0.00225989	1	878.596	656.552	1204.7	1496.02	1146.25	1004.69	916.629	898.449	162.019	1918.23	767.574	1350.36	1075.47	907.539	1040.12	0.204552	0.152551	0.0930744	0.0141654	1.19392	-0.821776	-0.498715	-0.256833	0.446122	0.0702264	0.171454	0.351732	0.764596	0.162618	0.405654	0.553785	0.822831	0.763549	0.804124
sp|Q9Y230|RUVB2_HUMAN	Q9Y230	RUVBL2	RuvB-like 2 OS=Homo sapiens OX=9606 GN=RUVBL2 PE=1 SV=3	389.76	0	8	6539.34	8283.07	9900.2	6699.74	9859.06	8052.71	8047.42	9536.09	17199	15505	7411.2	8299.97	8955.89	8791.76	16352	0.166369	0.27266	0.142619	0.119731	0.0732519	-0.146126	-0.275807	-0.251307	-1.1498	0.701782	0.39863	0.360171	0.0228721	0.771	0.621282	0.560838	0.0863631	0.0412206	0.0882225
sp|Q86UP2|KTN1_HUMAN	Q86UP2	KTN1	Kinectin OS=Homo sapiens OX=9606 GN=KTN1 PE=1 SV=1	71.27	0.00141243	2	434.034	479.354	744.067	1139.06	582.594	572.951	544.194	541.211	2021.62	1364.8	456.694	941.564	577.773	542.703	1693.21	0.07017	0.296638	0.011801	0.00388719	0.274296	-1.01315	-0.341002	-0.250706	-1.86458	0.0509868	0.234145	0.254344	0.00793415	0.132775	0.472137	0.462059	0.0611491	0.00375244	0.0181631
sp|P23528|COF1_HUMAN	P23528	CFL1	Cofilin-1 OS=Homo sapiens OX=9606 GN=CFL1 PE=1 SV=3	392.28	0	6	8312	25101	15630.1	15229.3	10213.3	26678.4	13227.3	22309.2	13590.3	16005.8	16706.5	15429.7	18445.9	17768.3	14798	0.710599	0.0183678	0.631178	0.361422	0.11542	-0.0950794	-0.192555	-0.250074	-0.030078	0.893087	0.830872	0.742559	0.96621	0.920845	0.912998	0.856268	0.976981	0.993399	0.994703
sp|P61313|RL15_HUMAN	P61313	RPL15	60S ribosomal protein L15 OS=Homo sapiens OX=9606 GN=RPL15 PE=1 SV=2	360.2	0	8	10969.2	8338.12	14740.1	20421.2	14210.9	12223	11642.3	11111.1	11344.3	16875.6	9653.66	17580.6	13216.9	11376.7	14109.9	0.19272	0.228498	0.10635	0.0330179	0.277196	-0.859281	-0.462672	-0.250067	-0.532825	0.0748527	0.19382	0.353732	0.233368	0.169223	0.4269	0.553958	0.339485	0.194787	0.276764
sp|Q8NCE0|SEN2_HUMAN	Q8NCE0	TSEN2	tRNA-splicing endonuclease subunit Sen2 OS=Homo sapiens OX=9606 GN=TSEN2 PE=1 SV=2	41.21	0	1	386.835	408.745	600.626	517.992	914.372	426.473	531.021	420.271	1276.16	709.781	397.79	559.309	670.422	475.646	992.968	0.0389472	0.10447	0.514596	0.164644	0.403323	-0.488239	-0.651159	-0.248585	-1.25909	0.144755	0.255946	0.331481	0.0453472	0.260296	0.500095	0.536787	0.111052	0.165644	0.244295
sp|Q13085|ACACA_HUMAN	Q13085	ACACA	Acetyl-CoA carboxylase 1 OS=Homo sapiens OX=9606 GN=ACACA PE=1 SV=2	183.98	0	3	993.869	1161.33	25260.4	14946.1	2050.62	663.697	1430.76	1137.03	3344.04	906.083	1077.6	20103.3	1357.16	1283.9	2125.06	0.109885	0.362794	0.722616	0.161773	0.811222	-4.1768	-0.118877	-0.247574	-0.696201	0.000940752	0.868378	0.357515	0.419044	0.0470347	0.934959	0.557841	0.52372	0.00421422	0.0193757
sp|P49674|KC1E_HUMAN	P49674	CSNK1E	Casein kinase I isoform epsilon OS=Homo sapiens OX=9606 GN=CSNK1E PE=1 SV=1	51.95	0.00234192	1	3411.64	2330.94	175.425	6632.48	5659.94	3036.45	3392.97	3301	3126.45	4665.66	2871.29	3403.95	4348.19	3346.99	3896.05	0.266143	1.34133	0.426634	0.0194298	0.279355	1.38645	-0.555896	-0.247038	-0.437615	0.538214	0.30513	0.427841	0.341729	0.6352	0.551004	0.617678	0.44839	0.697043	0.747497
sp|Q9H0H5|RGAP1_HUMAN	Q9H0H5	RACGAP1	Rac GTPase-activating protein 1 OS=Homo sapiens OX=9606 GN=RACGAP1 PE=1 SV=1	228.17	0	6	2354.31	2358.19	3509.52	4014.21	11241.2	8774.84	2986.28	2614.95	3431.03	2280.03	2356.25	3761.86	10008	2800.61	2855.53	0.00116532	0.0948665	0.174261	0.0937551	0.285018	-0.671704	-2.07556	-0.246075	-0.247356	0.0682062	0.00265999	0.275162	0.516359	0.159636	0.0730474	0.486421	0.610824	0.00139603	0.00990853
sp|O14744|ANM5_HUMAN	O14744	PRMT5	Protein arginine N-methyltransferase 5 OS=Homo sapiens OX=9606 GN=PRMT5 PE=1 SV=4	132.13	0	1	2164.07	2393.59	2940.86	2692.74	3758.44	2443.06	3281.1	2219.42	6612.28	3607.09	2278.83	2816.8	3100.75	2750.26	5109.69	0.0712188	0.0622877	0.299964	0.272965	0.415875	-0.306192	-0.412949	-0.245718	-1.10153	0.306407	0.294704	0.444155	0.0687214	0.428078	0.53794	0.630493	0.14372	0.175911	0.255413
sp|P34932|HSP74_HUMAN	P34932	HSPA4	Heat shock 70 kDa protein 4 OS=Homo sapiens OX=9606 GN=HSPA4 PE=1 SV=4	145.13	0	3	2203.5	2626.75	5447.24	6947.24	2991.74	3367.67	2610.48	3110.37	6608.51	8710.19	2415.12	6197.24	3179.71	2860.43	7659.35	0.123921	0.171151	0.0835979	0.123576	0.194025	-1.35444	-0.399831	-0.244164	-1.65698	0.0145325	0.207233	0.343989	0.00902113	0.0816635	0.442909	0.549663	0.0646302	0.00227745	0.0137912
sp|Q9Y383|LC7L2_HUMAN	Q9Y383	LUC7L2	Putative RNA-binding protein Luc7-like 2 OS=Homo sapiens OX=9606 GN=LUC7L2 PE=1 SV=2	401.27	0	4	7533.92	6074.84	10691.3	10125.2	11366.7	6393.66	9231.75	6942.28	19629.2	13626.8	6804.38	10408.2	8880.2	8087.02	16628	0.151626	0.0384596	0.395994	0.200185	0.255254	-0.620998	-0.333571	-0.242884	-1.27353	0.096727	0.466716	0.418672	0.0271462	0.198661	0.677586	0.612188	0.091446	0.0739911	0.130781
sp|P60484|PTEN_HUMAN	P60484	PTEN	Phosphatidylinositol 3,4,5-trisphosphate 3-phosphatase and dual-specificity protein phosphatase PTEN OS=Homo sapiens OX=9606 GN=PTEN PE=1 SV=1	37.03	0	1	92.5375	248.867	336.068	357.352	14.6475	346.217	191.425	168.444	162.608	541.298	170.702	346.71	180.432	179.934	351.953	0.64757	0.0434079	1.29941	0.0903101	0.760825	-1.19131	1.09154	-0.242781	-0.967166	0.129625	0.588547	0.701244	0.344418	0.24035	0.767214	0.823669	0.451448	0.549463	0.62387
sp|O96005|CLPT1_HUMAN	O96005	CLPTM1	Cleft lip and palate transmembrane protein 1 OS=Homo sapiens OX=9606 GN=CLPTM1 PE=1 SV=1	192.13	0	1	1404.65	1178.27	1718.41	1547.53	2651.41	1756.14	1771.81	1307.4	2693.69	2062.98	1291.46	1632.97	2203.77	1539.6	2378.34	0.123946	0.0739909	0.287257	0.213294	0.187518	-0.342081	-0.746144	-0.242521	-0.873718	0.283002	0.101909	0.415282	0.057588	0.407032	0.313535	0.608761	0.127499	0.134803	0.207368
sp|Q96CB8|INT12_HUMAN	Q96CB8	INTS12	Integrator complex subunit 12 OS=Homo sapiens OX=9606 GN=INTS12 PE=1 SV=1	248.47	0	6	3560.69	6615.25	933.209	974.6	6171.83	7148.9	5707.81	5771.42	557.572	918.089	5087.97	953.904	6660.37	5739.62	737.831	0.424511	0.0306822	0.103732	0.0078376	0.345504	2.3474	-0.452734	-0.241956	2.76201	0.0079717	0.349186	0.570481	0.00786724	0.0758587	0.590097	0.734026	0.0611491	0.000167123	0.00272146
sp|Q8NFI3|ENASE_HUMAN	Q8NFI3	ENGASE	Cytosolic endo-beta-N-acetylglucosaminidase OS=Homo sapiens OX=9606 GN=ENGASE PE=1 SV=1	50.47	0	1	170.059	115.973	40.1396	135.494	377.56	77.0096	185.725	148.175	389.734	6.39806	143.016	87.8167	227.285	166.95	198.066	0.267412	0.767799	0.935044	0.159043	1.36853	0.929251	-0.279995	-0.240319	1.49178	0.290965	0.779911	0.4787	0.549986	0.411886	0.881589	0.659293	0.641859	0.817865	0.850211
sp|P31948|STIP1_HUMAN	P31948	STIP1	Stress-induced-phosphoprotein 1 OS=Homo sapiens OX=9606 GN=STIP1 PE=1 SV=1	37.86	0	1	28.5503	47.3932	8.94358	176.043	16.0657	164.223	21.6736	87.0629	196.366	162.257	37.9718	92.4933	90.1446	54.3682	179.311	0.350892	1.27747	1.16217	0.850446	0.134509	-0.109297	-0.481692	-0.239904	-2.27874	0.951925	0.737629	0.791984	0.00654831	0.964567	0.854038	0.888	0.0584478	0.625857	0.686598
sp|O00165|HAX1_HUMAN	O00165	HAX1	HCLS1-associated protein X-1 OS=Homo sapiens OX=9606 GN=HAX1 PE=1 SV=2	32.14	0.00874891	1	1235.69	1794.08	3565.77	2407.4	1747.9	1015.95	2390.08	1292.64	2179.09	1452.44	1514.89	2986.58	1381.92	1841.36	1815.77	0.260642	0.274257	0.374524	0.421431	0.282975	-0.976562	0.160057	-0.239406	-0.256822	0.0752119	0.730625	0.617061	0.558391	0.169672	0.849797	0.769939	0.648975	0.250957	0.335048
sp|Q9BY42|RTF2_HUMAN	Q9BY42	RTFDC1	Protein RTF2 homolog OS=Homo sapiens OX=9606 GN=RTFDC1 PE=1 SV=3	45.79	0.00219298	1	352.312	108.862	101.453	143.372	347.14	531.108	237.825	224.531	119.887	314.071	230.587	122.413	439.124	231.178	216.979	0.746551	0.242147	0.296237	0.0406654	0.632822	0.699389	-1.13259	-0.238732	0.0132958	0.394104	0.203585	0.744971	0.988591	0.510963	0.43943	0.857982	0.992979	0.212047	0.29551
sp|P28482|MK01_HUMAN	P28482	MAPK1	Mitogen-activated protein kinase 1 OS=Homo sapiens OX=9606 GN=MAPK1 PE=1 SV=3	137.88	0	3	851.522	1680.29	2423.5	1481.71	1625.04	1300.82	1515.14	1311.91	4064.05	1755.73	1265.91	1952.61	1462.93	1413.52	2909.89	0.462933	0.341054	0.156713	0.101664	0.560925	-0.663763	-0.281531	-0.237144	-1.15908	0.284336	0.574766	0.610603	0.155682	0.407609	0.760705	0.764381	0.257676	0.301413	0.385222
sp|Q13586|STIM1_HUMAN	Q13586	STIM1	Stromal interaction molecule 1 OS=Homo sapiens OX=9606 GN=STIM1 PE=1 SV=3	34.55	0.00832562	1	418.239	334.632	805.785	828.923	408.427	448.846	426.779	455.575	701.992	884.38	376.435	817.354	428.637	441.177	793.186	0.15705	0.0200169	0.0666789	0.0461536	0.162594	-1.12737	-0.194698	-0.237137	-1.07461	0.020127	0.510722	0.346062	0.0329087	0.0890364	0.717644	0.55182	0.0994742	0.00745704	0.0288829
sp|Q13601|KRR1_HUMAN	Q13601	KRR1	KRR1 small subunit processome component homolog OS=Homo sapiens OX=9606 GN=KRR1 PE=1 SV=4	151.74	0	4	6827.39	6303.7	17719.8	14127.8	7353.2	5251.52	8226.02	7266.94	17426.5	14768.8	6565.54	15923.8	6302.36	7746.48	16097.7	0.0564013	0.159508	0.235803	0.0875462	0.116741	-1.27011	0.0782128	-0.237005	-1.29008	0.014717	0.808225	0.297206	0.0135052	0.0816635	0.900256	0.50788	0.0707226	0.00340249	0.0175412
sp|O00505|IMA4_HUMAN	O00505	KPNA3	Importin subunit alpha-4 OS=Homo sapiens OX=9606 GN=KPNA3 PE=1 SV=2	54.3	0	1	7312.28	5632.92	9240.87	15909.1	10300.5	7003.72	7727.23	7403.4	13265.2	13587.2	6472.6	12575	8652.12	7565.31	13426.2	0.183463	0.374962	0.269436	0.0302676	0.0169594	-0.917801	-0.404281	-0.236966	-1.06478	0.101658	0.314749	0.367175	0.0289229	0.203456	0.559798	0.566354	0.0937204	0.0834831	0.143302
sp|P40937|RFC5_HUMAN	P40937	RFC5	Replication factor C subunit 5 OS=Homo sapiens OX=9606 GN=RFC5 PE=1 SV=1	60.23	0	2	1138.13	613.167	2208.59	2652.63	1662.83	751.079	1048.87	915.912	1291.85	2296.14	875.649	2430.61	1206.95	982.389	1793.99	0.423921	0.12918	0.53416	0.0956975	0.395844	-1.53476	-0.41983	-0.230546	-1.04381	0.0307319	0.52773	0.594068	0.129322	0.103297	0.727437	0.750454	0.226834	0.097798	0.162394
sp|Q9Y247|FA50B_HUMAN	Q9Y247	FAM50B	Protein FAM50B OS=Homo sapiens OX=9606 GN=FAM50B PE=1 SV=1	32.76	0.00801425	1	595.718	491.669	594.842	519.86	1438.77	1138.14	634.229	633.954	849.57	549.462	543.694	557.351	1288.46	634.091	699.516	0.135321	0.0951295	0.164985	0.000306881	0.303365	-0.039157	-1.24153	-0.228532	-0.336217	0.895234	0.0165084	0.336567	0.419516	0.922436	0.150849	0.543493	0.523773	0.0252419	0.0644791
sp|Q9Y6W5|WASF2_HUMAN	Q9Y6W5	WASF2	Wiskott-Aldrich syndrome protein family member 2 OS=Homo sapiens OX=9606 GN=WASF2 PE=1 SV=3	40.49	0.00309598	1	105.502	175.596	19.1224	93.7619	101.464	46.9758	163.54	155.382	143.122	95.5156	140.549	56.4422	74.2198	159.461	119.319	0.352647	0.935083	0.519118	0.0361761	0.282126	1.68456	0.979289	-0.227965	0.219238	0.164069	0.164748	0.538414	0.647952	0.282584	0.404793	0.710743	0.723317	0.188727	0.268905
sp|O15258|RER1_HUMAN	O15258	RER1	Protein RER1 OS=Homo sapiens OX=9606 GN=RER1 PE=1 SV=1	31.72	0.00952381	1	422.283	329.601	1108.59	1406.05	452.909	444.438	462.056	412.983	583.056	809.394	375.942	1257.32	448.674	437.519	696.225	0.174324	0.167289	0.0133505	0.0793105	0.229875	-1.74265	-0.266136	-0.227608	-0.880772	0.00770564	0.384676	0.389156	0.0712016	0.0758587	0.61532	0.582208	0.146631	0.00321781	0.0169909
sp|P22234|PUR6_HUMAN	P22234	PAICS	Multifunctional protein ADE2 OS=Homo sapiens OX=9606 GN=PAICS PE=1 SV=3	325.58	0	6	62328.6	65442.7	142855	95167.9	143514	59518	73283.6	76235.8	207664	100710	63885.7	119012	101516	74759.7	154187	0.0344681	0.283334	0.585072	0.0279233	0.490493	-0.868415	-0.533159	-0.226916	-1.17909	0.0696084	0.384425	0.282411	0.0761049	0.161678	0.61532	0.491402	0.154642	0.26438	0.349605
sp|Q9UPN6|SCAF8_HUMAN	Q9UPN6	SCAF8	Protein SCAF8 OS=Homo sapiens OX=9606 GN=SCAF8 PE=1 SV=1	41.91	0.00314465	1	258.361	205.59	144.304	0.480652	307.594	215.444	203.066	357.545	360.774	219.477	231.975	72.3925	261.519	280.306	290.125	0.160857	1.40482	0.249158	0.389693	0.344377	4.79042	-0.159593	-0.225461	-0.288004	0.215945	0.655002	0.591505	0.512843	0.340369	0.816004	0.749973	0.60808	0.219883	0.303228
sp|Q9H9A6|LRC40_HUMAN	Q9H9A6	LRRC40	Leucine-rich repeat-containing protein 40 OS=Homo sapiens OX=9606 GN=LRRC40 PE=1 SV=1	33.74	0.00815956	1	277.299	226.606	350.547	111.552	374.072	385.441	297.67	288.07	546.532	661.384	251.952	231.049	379.757	292.87	603.958	0.14227	0.731426	0.0211694	0.0231794	0.134467	0.342152	-0.599103	-0.224256	-1.26208	0.64858	0.0898903	0.352004	0.0182216	0.721906	0.300159	0.553785	0.0787711	0.106785	0.172621
sp|Q92841|DDX17_HUMAN	Q92841	DDX17	Probable ATP-dependent RNA helicase DDX17 OS=Homo sapiens OX=9606 GN=DDX17 PE=1 SV=2	544.37	0	8	51667	56962.4	44684.6	63846.9	79397.3	43015.6	70360.7	56906.4	45245.5	42757.7	54314.7	54265.7	61206.5	63633.5	44001.6	0.0689388	0.249694	0.420312	0.149507	0.0399781	0.0224296	-0.107349	-0.222054	0.302647	0.947732	0.808918	0.374376	0.33128	0.962235	0.900371	0.572443	0.438033	0.685273	0.73895
sp|O75817|POP7_HUMAN	O75817	POP7	Ribonuclease P protein subunit p20 OS=Homo sapiens OX=9606 GN=POP7 PE=1 SV=2	37.96	0.0049505	1	188.77	52.9524	18.1251	253.015	196.082	291.621	200.519	67.7589	382.39	424.905	120.861	135.57	243.852	134.139	403.647	0.794611	1.22514	0.27704	0.699839	0.0744778	0.562057	-1.25808	-0.221413	-2.01139	0.750919	0.187309	0.828228	0.0614127	0.813274	0.420963	0.915189	0.13388	0.343028	0.428943
sp|Q9Y266|NUDC_HUMAN	Q9Y266	NUDC	Nuclear migration protein nudC OS=Homo sapiens OX=9606 GN=NUDC PE=1 SV=1	34.5	0.00831025	1	271.884	347.681	575.617	1377.31	341.463	543.994	365.599	350.789	691.969	1144.14	309.783	976.461	442.729	358.194	918.054	0.173014	0.580545	0.323473	0.0292366	0.348272	-1.53406	-0.487282	-0.220053	-1.53307	0.0608656	0.268137	0.388403	0.0238198	0.146269	0.508656	0.581652	0.087788	0.0461179	0.096142
sp|P17987|TCPA_HUMAN	P17987	TCP1	T-complex protein 1 subunit alpha OS=Homo sapiens OX=9606 GN=TCP1 PE=1 SV=1	302.19	0	5	5377.85	6340.15	18381.9	14707.5	11058.1	7540.69	7491.5	6169.42	22140	11239.1	5859	16544.7	9299.37	6830.46	16689.6	0.116138	0.15704	0.267453	0.136864	0.461848	-1.49357	-0.645088	-0.219422	-1.43375	0.010017	0.129031	0.393007	0.042722	0.0776569	0.353451	0.586818	0.108757	0.0218119	0.0584972
sp|Q9Y679|AUP1_HUMAN	Q9Y679	AUP1	Ancient ubiquitous protein 1 OS=Homo sapiens OX=9606 GN=AUP1 PE=1 SV=2	53.19	0.00236686	2	364.388	288.938	550.585	718.168	443.129	349.458	381.109	373.632	557.054	779.752	326.663	634.377	396.294	377.37	668.403	0.16332	0.186795	0.167136	0.01401	0.235593	-0.954526	-0.278306	-0.217793	-1.0223	0.0464694	0.404917	0.382048	0.04809	0.126428	0.626677	0.580949	0.115046	0.0377568	0.0843828
sp|Q86WX3|AROS_HUMAN	Q86WX3	RPS19BP1	Active regulator of SIRT1 OS=Homo sapiens OX=9606 GN=RPS19BP1 PE=1 SV=1	200.53	0	4	10573.3	9699.77	24127.3	20354.5	20690.1	12043.7	12376.7	11197.7	33919.9	18922.8	10136.5	22240.9	16366.9	11787.2	26421.4	0.0609343	0.11995	0.373553	0.0707253	0.401363	-1.12979	-0.640388	-0.217189	-1.32291	0.018318	0.177521	0.325559	0.0396842	0.0882565	0.409828	0.531488	0.106056	0.0474129	0.0979841
sp|Q13112|CAF1B_HUMAN	Q13112	CHAF1B	Chromatin assembly factor 1 subunit B OS=Homo sapiens OX=9606 GN=CHAF1B PE=1 SV=1	95.22	0.00176056	2	1876.4	1538.59	1553.41	3044.08	2872.71	2017.44	1928.15	2020.39	2545.14	2188.08	1707.49	2298.75	2445.08	1974.27	2366.61	0.139892	0.458538	0.24734	0.0330367	0.106683	-0.355936	-0.502682	-0.21614	-0.473916	0.487021	0.202708	0.367082	0.192975	0.593606	0.43943	0.566354	0.297491	0.678028	0.733423
sp|P05423|RPC4_HUMAN	P05423	POLR3D	DNA-directed RNA polymerase III subunit RPC4 OS=Homo sapiens OX=9606 GN=POLR3D PE=1 SV=2	28.39	0	1	3062.2	3007.45	3533.71	2901.23	6015.22	2995.49	3744.61	3313.1	3671.71	2243.82	3034.82	3217.47	4505.35	3528.86	2957.76	0.012757	0.139001	0.473941	0.0864667	0.341363	-0.0773714	-0.484149	-0.214945	0.0803499	0.789003	0.348441	0.325998	0.842064	0.842561	0.589491	0.531488	0.881942	0.679654	0.734007
sp|P42766|RL35_HUMAN	P42766	RPL35	60S ribosomal protein L35 OS=Homo sapiens OX=9606 GN=RPL35 PE=1 SV=2	503.41	0	8	7594.45	6436.34	18604.2	22514	4276.22	6225.46	9959.15	6611.35	21641.7	17508.5	7015.39	20559.1	5250.84	8285.25	19575.1	0.11673	0.134474	0.262495	0.285719	0.149302	-1.54956	0.438333	-0.214891	-1.47727	0.00827249	0.255784	0.521593	0.0109291	0.0758587	0.500095	0.697591	0.0685577	0.00182544	0.0120414
sp|P31946|1433B_HUMAN	P31946	YWHAB	14-3-3 protein beta/alpha OS=Homo sapiens OX=9606 GN=YWHAB PE=1 SV=3	706.93	0	9	18678.7	13643.6	21473.9	41689.8	19946.9	19494.4	17918.1	19130.2	23544.2	38291.4	16161.2	31581.8	19720.6	18524.1	30917.8	0.220301	0.452627	0.0162267	0.0462685	0.337278	-0.906328	-0.304801	-0.213822	-0.911384	0.139894	0.358325	0.447674	0.0993522	0.254316	0.596262	0.631962	0.185344	0.185437	0.266457
sp|Q8N6S5|AR6P6_HUMAN	Q8N6S5	ARL6IP6	ADP-ribosylation factor-like protein 6-interacting protein 6 OS=Homo sapiens OX=9606 GN=ARL6IP6 PE=1 SV=1	27.6	0	1	194.114	62.9886	20.5759	197.647	224.411	70.5492	151.73	108.379	47.2847	140.561	128.551	109.111	147.48	130.055	93.9231	0.721267	1.14753	0.737704	0.2357	0.702241	0.794059	-0.186389	-0.213764	0.439711	0.609626	0.850144	0.770269	0.651027	0.697368	0.923388	0.873679	0.725762	0.890968	0.908835
sp|Q96BP3|PPWD1_HUMAN	Q96BP3	PPWD1	Peptidylprolyl isomerase domain and WD repeat-containing protein 1 OS=Homo sapiens OX=9606 GN=PPWD1 PE=1 SV=1	78.57	0	2	4124.08	3125.43	7654.39	3655.42	5492.08	3101.29	4615.51	3746.81	5734.08	2385.6	3624.75	5654.91	4296.68	4181.16	4059.84	0.194814	0.500044	0.393454	0.146913	0.583208	-0.5591	-0.201047	-0.212013	-0.0428967	0.335371	0.659388	0.468201	0.943571	0.457761	0.817405	0.649523	0.958648	0.865367	0.888064
sp|Q9NXG2|THUM1_HUMAN	Q9NXG2	THUMPD1	THUMP domain-containing protein 1 OS=Homo sapiens OX=9606 GN=THUMPD1 PE=1 SV=2	229.14	0	3	3219.51	3838.23	8302.7	13170	4430.65	3335.08	4129.97	4011.32	6712.35	6039.72	3528.87	10736.4	3882.87	4070.64	6376.04	0.123979	0.320568	0.199513	0.0206115	0.0745948	-1.57274	-0.12898	-0.211463	-0.857009	0.0177135	0.68735	0.360975	0.0466108	0.0878224	0.828414	0.560944	0.113442	0.00764762	0.0293961
sp|Q96P16|RPR1A_HUMAN	Q96P16	RPRD1A	Regulation of nuclear pre-mRNA domain-containing protein 1A OS=Homo sapiens OX=9606 GN=RPRD1A PE=1 SV=1	144.16	0	2	4602.5	4040.97	24933.7	12989.5	12256.2	7209.29	4785.24	5198.19	13131	9796.37	4321.74	18961.6	9732.75	4991.72	11463.7	0.0918751	0.445416	0.366671	0.058496	0.205689	-2.06109	-1.12409	-0.20974	-1.39502	0.0137555	0.0494411	0.35116	0.0151586	0.0810458	0.224545	0.553785	0.0729574	0.00884781	0.032147
sp|O15056|SYNJ2_HUMAN	O15056	SYNJ2	Synaptojanin-2 OS=Homo sapiens OX=9606 GN=SYNJ2 PE=1 SV=3	37.67	0.00491642	1	299.005	353.864	170.97	187.792	345.897	183.202	363.082	388.999	15.5959	140.473	326.434	179.381	264.55	376.04	78.0346	0.118833	0.0663087	0.434863	0.0487346	1.13157	0.860241	0.369792	-0.208348	2.79691	0.0400554	0.443709	0.369418	0.09407	0.116534	0.65562	0.568278	0.178546	0.0798345	0.13797
sp|Q9BV38|WDR18_HUMAN	Q9BV38	WDR18	WD repeat-containing protein 18 OS=Homo sapiens OX=9606 GN=WDR18 PE=1 SV=2	38.69	0.00502008	1	67.6943	74.9104	0.782392	145.855	135.848	158.147	96.4927	70.0399	171.71	230.315	71.3024	73.3186	146.998	83.2663	201.013	0.0715614	1.39912	0.107262	0.224641	0.206154	2.73685	-1.04146	-0.207198	-1.48162	0.406618	0.0193293	0.47051	0.0122114	0.52099	0.156202	0.651943	0.0701066	0.374349	0.460319
sp|Q96EY4|TMA16_HUMAN	Q96EY4	TMA16	Translation machinery-associated protein 16 OS=Homo sapiens OX=9606 GN=TMA16 PE=1 SV=2	64.4	0.00133333	2	1996.23	1766.16	7327.44	3981.68	3075.44	1735.21	2562.98	1829.92	5299.97	4933.09	1881.19	5654.56	2405.33	2196.45	5116.53	0.0864801	0.41839	0.393993	0.235995	0.0507019	-1.5244	-0.299009	-0.205856	-1.44529	0.0292408	0.497807	0.487545	0.00869058	0.101816	0.705644	0.666661	0.06357	0.020684	0.057016
sp|Q96N67|DOCK7_HUMAN	Q96N67	DOCK7	Dedicator of cytokinesis protein 7 OS=Homo sapiens OX=9606 GN=DOCK7 PE=1 SV=4	58.57	0.00125471	1	1353.41	1251.73	2013.18	2917.95	1823.59	1018.89	1558.3	1442.36	3097.93	2053.67	1302.57	2465.57	1421.24	1500.33	2575.8	0.0551947	0.259482	0.400359	0.0546421	0.286671	-0.896957	-0.0666346	-0.203942	-0.954495	0.0590096	0.875852	0.341824	0.0591903	0.143618	0.93716	0.549656	0.130179	0.104316	0.16989
sp|P62917|RL8_HUMAN	P62917	RPL8	60S ribosomal protein L8 OS=Homo sapiens OX=9606 GN=RPL8 PE=1 SV=2	803.16	0	15	74455.1	88906.4	132691	82771.2	77025.2	76126.8	96972.4	90314.9	201714	128531	81680.8	107731	76576	93643.6	165122	0.125105	0.327655	0.00829558	0.0502716	0.313391	-0.365234	0.0874618	-0.20194	-0.984812	0.388379	0.746904	0.387904	0.0650694	0.506552	0.859559	0.581652	0.138576	0.0935251	0.157875
sp|Q9ULJ3|ZBT21_HUMAN	Q9ULJ3	ZBTB21	Zinc finger and BTB domain-containing protein 21 OS=Homo sapiens OX=9606 GN=ZBTB21 PE=1 SV=2	54.5	0.00238663	1	870.953	1054.13	242.686	495.215	447.463	453.359	998.41	1215.85	280.178	483.393	962.54	368.95	450.411	1107.13	381.786	0.134565	0.483981	0.00925725	0.138878	0.376375	1.46671	1.08907	-0.20148	1.38052	0.045264	0.0173042	0.441654	0.034024	0.12468	0.154422	0.628112	0.0997261	0.0154627	0.0467249
sp|O94979|SC31A_HUMAN	O94979	SEC31A	Protein transport protein Sec31A OS=Homo sapiens OX=9606 GN=SEC31A PE=1 SV=3	37.6	0.00490196	1	7291.63	4896.87	21789.7	21519	10508.2	7766.32	8215.8	5718.72	15126	14124.9	6094.25	21654.4	9137.26	6967.26	14625.4	0.277861	0.0088389	0.212186	0.253428	0.0483985	-1.85751	-0.596287	-0.197996	-1.29051	0.00764085	0.182656	0.603249	0.02461	0.0758587	0.415399	0.75841	0.0887049	0.00383111	0.0184425
sp|Q96S94|CCNL2_HUMAN	Q96S94	CCNL2	Cyclin-L2 OS=Homo sapiens OX=9606 GN=CCNL2 PE=1 SV=1	42.11	0.00315457	1	400.57	691.957	584.472	781.758	325.936	777.911	672.513	541.725	937.171	744.681	546.263	683.115	551.923	607.119	840.926	0.377183	0.204215	0.579057	0.152328	0.161858	-0.36056	0.0642719	-0.197193	-0.6661	0.446608	0.921835	0.627383	0.193796	0.557256	0.962609	0.777731	0.298399	0.596875	0.662905
sp|P14209|CD99_HUMAN	P14209	CD99	CD99 antigen OS=Homo sapiens OX=9606 GN=CD99 PE=1 SV=1	44.16	0.0021645	1	657.206	565.886	1147.33	1636.19	718.917	722.253	723.329	674.463	1292.05	1206.19	611.546	1391.76	720.585	698.896	1249.12	0.10559	0.248372	0.00327419	0.0494395	0.0486031	-1.16781	-0.240736	-0.195767	-1.03356	0.0294826	0.38882	0.386017	0.0253953	0.101816	0.617943	0.580949	0.0894995	0.00959014	0.0341929
sp|P05114|HMGN1_HUMAN	P05114	HMGN1	Non-histone chromosomal protein HMG-14 OS=Homo sapiens OX=9606 GN=HMGN1 PE=1 SV=3	179.89	0	2	19916.5	14096.7	82134.8	80393	24718.5	23896.8	22555.2	16320.8	55244.9	39312	17006.6	81263.9	24307.7	19438	47278.4	0.241975	0.0151566	0.023902	0.226792	0.238296	-2.27787	-0.536544	-0.195427	-1.47574	0.00330276	0.158491	0.575001	0.0211986	0.0571298	0.400136	0.735716	0.0860902	0.000903077	0.00792009
sp|P39748|FEN1_HUMAN	P39748	FEN1	Flap endonuclease 1 OS=Homo sapiens OX=9606 GN=FEN1 PE=1 SV=1	84.14	0.0015873	3	2173.8	4628.48	6783.47	8483.07	7066.7	16341.5	3553.72	3711.19	3478.1	8664.5	3401.14	7633.27	11704.1	3632.46	6071.3	0.510336	0.157442	0.560339	0.0306537	0.604045	-1.25793	-1.76037	-0.195227	-0.791328	0.0758359	0.0656505	0.693992	0.326925	0.169915	0.251441	0.820951	0.434192	0.113132	0.180964
sp|Q9NWB6|ARGL1_HUMAN	Q9NWB6	ARGLU1	Arginine and glutamate-rich protein 1 OS=Homo sapiens OX=9606 GN=ARGLU1 PE=1 SV=1	151.36	0	4	24815.3	22010.9	30364.3	33609	28898.1	17743.7	24469.7	29253.9	39255.9	44179.6	23413.1	31986.7	23320.9	26861.8	41717.8	0.0846957	0.0717281	0.33821	0.12594	0.0834555	-0.450889	0.0455845	-0.195089	-0.833423	0.168781	0.90609	0.417025	0.0468903	0.287726	0.956881	0.61073	0.113669	0.110009	0.176896
sp|P49903|SPS1_HUMAN	P49903	SEPHS1	Selenide, water dikinase 1 OS=Homo sapiens OX=9606 GN=SEPHS1 PE=1 SV=2	112.46	0	3	2949.07	4283.15	6169.87	5826	4383.87	888.59	5121.54	3226.19	6968.73	1888.51	3616.11	5997.93	2636.23	4173.86	4428.62	0.26087	0.0405387	0.937527	0.321097	0.811147	-0.754406	0.84857	-0.193736	-0.029605	0.0896094	0.420266	0.63586	0.971913	0.190186	0.635605	0.782128	0.980912	0.526517	0.602297
sp|P17844|DDX5_HUMAN	P17844	DDX5	Probable ATP-dependent RNA helicase DDX5 OS=Homo sapiens OX=9606 GN=DDX5 PE=1 SV=1	514.93	0	14	24435.7	28663.1	23432.8	39326.5	42274.5	35056.7	30032.3	30497.2	28289.8	33779.2	26549.4	31379.7	38665.6	30264.7	31034.5	0.112592	0.358145	0.131999	0.0108617	0.125073	-0.197924	-0.540646	-0.193503	-0.224118	0.639443	0.123994	0.388252	0.491325	0.71802	0.348113	0.581652	0.591762	0.584372	0.653332
sp|P62495|ERF1_HUMAN	P62495	ETF1	Eukaryotic peptide chain release factor subunit 1 OS=Homo sapiens OX=9606 GN=ETF1 PE=1 SV=3	23.78	0	1	404.929	433.76	620.187	623.663	454.646	405.36	392.302	584.831	626.484	948.176	419.345	621.925	430.003	488.567	787.33	0.0486148	0.00395135	0.081047	0.278649	0.288915	-0.569452	-0.0346904	-0.19271	-0.878933	0.0937293	0.893887	0.541985	0.0732349	0.195503	0.950572	0.713036	0.150009	0.10626	0.172137
sp|Q6WKZ4|RFIP1_HUMAN	Q6WKZ4	RAB11FIP1	Rab11 family-interacting protein 1 OS=Homo sapiens OX=9606 GN=RAB11FIP1 PE=1 SV=3	233.4	0	4	5540.58	5350.57	6342.32	7226.18	4736.04	8413.23	4868.6	7941.05	6686.89	14336.2	5445.57	6784.25	6574.64	6404.83	10511.5	0.0246734	0.0921231	0.395484	0.339205	0.514565	-0.314257	-0.213306	-0.191554	-0.846598	0.296097	0.618788	0.591096	0.169487	0.417601	0.787548	0.749973	0.271393	0.511992	0.588328
sp|Q02978|M2OM_HUMAN	Q02978	SLC25A11	Mitochondrial 2-oxoglutarate/malate carrier protein OS=Homo sapiens OX=9606 GN=SLC25A11 PE=1 SV=3	111.11	0	2	5148.8	5069.49	10754.5	7289.13	7986.65	5534.22	6611.7	5147.64	10305.7	7214.95	5109.15	9021.84	6760.43	5879.67	8760.31	0.0109774	0.271609	0.256511	0.176073	0.249475	-0.793272	-0.379946	-0.191428	-0.755139	0.0821096	0.292191	0.447541	0.0904815	0.178621	0.535496	0.631962	0.173585	0.196073	0.277816
sp|P49591|SYSC_HUMAN	P49591	SARS	Serine--tRNA ligase, cytoplasmic OS=Homo sapiens OX=9606 GN=SARS PE=1 SV=3	196.27	0	4	3348.61	6399.85	9626.62	7768.37	2638.5	4639.11	4450.08	6271.49	8004.17	8748.01	4874.23	8697.5	3638.8	5360.79	8376.09	0.442644	0.151077	0.388765	0.24025	0.0627946	-0.90152	0.404017	-0.19052	-0.854053	0.126902	0.490765	0.693147	0.134981	0.236738	0.700281	0.820951	0.233385	0.0779587	0.135495
sp|Q15084|PDIA6_HUMAN	Q15084	PDIA6	Protein disulfide-isomerase A6 OS=Homo sapiens OX=9606 GN=PDIA6 PE=1 SV=1	123.47	0	3	764.44	590.257	2143.88	899.795	630.013	1079.38	823.256	713.018	1232.51	1841.31	677.349	1521.84	854.697	768.137	1536.91	0.181835	0.578052	0.371772	0.10148	0.280102	-1.048	-0.295884	-0.189766	-1.16522	0.14483	0.507356	0.480202	0.0408961	0.260296	0.714889	0.66017	0.106497	0.162514	0.241557
sp|Q6UN15|FIP1_HUMAN	Q6UN15	FIP1L1	Pre-mRNA 3'-end-processing factor FIP1 OS=Homo sapiens OX=9606 GN=FIP1L1 PE=1 SV=1	111.22	0	3	12951	9286.21	9219.89	10500.5	5451.23	4991.63	11800.7	13229.1	9381.07	5017.05	11118.6	9860.19	5221.43	12514.9	7199.06	0.233071	0.0918359	0.0622413	0.0807029	0.428644	0.156476	1.072	-0.188179	0.676747	0.648305	0.0292065	0.518909	0.229457	0.721906	0.186905	0.694887	0.335394	0.05014	0.101909
sp|Q02790|FKBP4_HUMAN	Q02790	FKBP4	Peptidyl-prolyl cis-trans isomerase FKBP4 OS=Homo sapiens OX=9606 GN=FKBP4 PE=1 SV=3	222.48	0	4	1490.46	1617.67	3519.95	2821.93	1732.09	1752.1	1726.19	1811.13	3570.58	4471.52	1554.06	3170.94	1742.09	1768.66	4021.05	0.0578817	0.155656	0.00812195	0.0339594	0.158431	-1.02129	-0.165965	-0.187403	-1.36363	0.0276016	0.524404	0.371359	0.0129754	0.0997922	0.727437	0.569541	0.0701247	0.00342393	0.0175923
sp|Q96IZ6|MET2A_HUMAN	Q96IZ6	METTL2A	Methyltransferase-like protein 2A OS=Homo sapiens OX=9606 GN=METTL2A PE=1 SV=5	25.78	0	1	509.798	586.838	929.723	788.07	881.67	547.45	597.884	648.809	1024.75	1046.76	548.318	858.896	714.56	623.346	1035.75	0.0993496	0.11662	0.330734	0.0577679	0.0150291	-0.646118	-0.345039	-0.187385	-0.921082	0.087357	0.396605	0.40308	0.034048	0.187492	0.621282	0.596606	0.0997261	0.0966425	0.161352
sp|Q15008|PSMD6_HUMAN	Q15008	PSMD6	26S proteasome non-ATPase regulatory subunit 6 OS=Homo sapiens OX=9606 GN=PSMD6 PE=1 SV=1	72.82	0.00144092	1	8107.36	10033.8	20238.9	16789	11236.4	10479	9403.82	11201.3	27185.6	18180.3	9070.6	18513.9	10857.7	10302.5	22683	0.15018	0.131764	0.0493262	0.123365	0.280728	-1.03123	-0.266747	-0.186401	-1.30152	0.0306918	0.373317	0.474521	0.0280238	0.103297	0.608501	0.655905	0.0929659	0.012375	0.040009
sp|O14654|IRS4_HUMAN	O14654	IRS4	Insulin receptor substrate 4 OS=Homo sapiens OX=9606 GN=IRS4 PE=1 SV=1	70.79	0.00140845	2	8700.63	6467.01	5360.65	4679.32	11561.6	6157.97	9166.04	7948.25	4739.85	4501.04	7583.82	5019.99	8859.79	8557.15	4620.45	0.20826	0.0959711	0.431268	0.100631	0.0365471	0.582756	-0.169753	-0.186358	0.699558	0.139151	0.725937	0.508652	0.0953729	0.253697	0.845634	0.686297	0.179783	0.109839	0.176808
sp|Q13151|ROA0_HUMAN	Q13151	HNRNPA0	Heterogeneous nuclear ribonucleoprotein A0 OS=Homo sapiens OX=9606 GN=HNRNPA0 PE=1 SV=1	227.37	0	3	4346.64	3576.05	5530.95	4725.38	10433.7	15289.8	4398.72	4568.58	3720.77	5708.58	3961.34	5128.16	12861.8	4483.65	4714.68	0.137552	0.111077	0.266972	0.0267873	0.298132	-0.374845	-1.67971	-0.185282	-0.225234	0.263541	0.0102841	0.428574	0.575974	0.390535	0.130651	0.617749	0.66435	0.00837204	0.0310845
sp|Q14671|PUM1_HUMAN	Q14671	PUM1	Pumilio homolog 1 OS=Homo sapiens OX=9606 GN=PUM1 PE=1 SV=3	48.68	0.00225479	2	263.271	552.203	543.746	445.135	186.127	495.648	301.045	622.221	353.981	643.047	407.737	494.44	340.887	461.633	498.514	0.501072	0.141024	0.642044	0.491963	0.410021	-0.367715	0.328073	-0.182829	-0.323424	0.500346	0.672689	0.779166	0.610659	0.605975	0.823855	0.879443	0.691874	0.815279	0.849226
sp|Q9BRJ2|RM45_HUMAN	Q9BRJ2	MRPL45	39S ribosomal protein L45, mitochondrial OS=Homo sapiens OX=9606 GN=MRPL45 PE=1 SV=2	68.6	0.00138313	2	565.862	2561.33	4523.23	1704.87	804.526	1394.03	1013.49	1836.75	1040.77	2384.67	1563.6	3114.05	1099.28	1425.12	1712.72	0.902414	0.639965	0.379196	0.408481	0.554836	-1.2058	0.184973	-0.180532	-0.38801	0.313583	0.850636	0.855413	0.713062	0.436215	0.923388	0.927762	0.775024	0.576424	0.647258
sp|Q9BWD1|THIC_HUMAN	Q9BWD1	ACAT2	Acetyl-CoA acetyltransferase, cytosolic OS=Homo sapiens OX=9606 GN=ACAT2 PE=1 SV=2	236.41	0	4	3816.09	5833.91	9340.16	6309.42	9812.39	3686.17	5910.64	4837.13	9874.18	6108.82	4825	7824.79	6749.28	5373.89	7991.5	0.295714	0.27388	0.64183	0.141254	0.333168	-0.702198	-0.350085	-0.180454	-0.718999	0.167447	0.612212	0.601239	0.184189	0.286784	0.783616	0.757442	0.289169	0.61451	0.676094
sp|Q92616|GCN1_HUMAN	Q92616	GCN1	eIF-2-alpha kinase activator GCN1 OS=Homo sapiens OX=9606 GN=GCN1 PE=1 SV=6	60.31	0	1	4984.21	4607.31	10238.8	10939.8	7640.08	3833.66	5187.63	5683.14	11524	9165.65	4795.76	10589.3	5736.87	5435.38	10344.8	0.0555722	0.0468097	0.469166	0.0644624	0.161199	-1.1431	-0.175509	-0.180236	-1.10076	0.0148236	0.716592	0.398224	0.0249859	0.0816635	0.839061	0.592869	0.0888777	0.0379054	0.0843828
sp|O00541|PESC_HUMAN	O00541	PES1	Pescadillo homolog OS=Homo sapiens OX=9606 GN=PES1 PE=1 SV=1	221.13	0	5	2601.67	2470.17	8296.84	7228.04	3321.57	3121.62	3113.66	2649.19	5303.1	3885.02	2535.92	7762.44	3221.59	2881.43	4594.06	0.0366667	0.0973603	0.0438864	0.113982	0.218268	-1.61106	-0.345057	-0.180059	-0.840357	0.00552798	0.226101	0.423599	0.0630435	0.0691134	0.463553	0.614285	0.136074	0.00304608	0.0166607
sp|Q4VCS5|AMOT_HUMAN	Q4VCS5	AMOT	Angiomotin OS=Homo sapiens OX=9606 GN=AMOT PE=1 SV=1	56.47	0.00122549	2	676.473	838.247	259.416	748.834	773.463	1219.62	813.547	893.596	730.335	903.186	757.36	504.125	996.541	853.571	816.761	0.15104	0.686479	0.316575	0.0663134	0.149645	0.772748	-0.367142	-0.179221	-0.109087	0.307299	0.373634	0.464029	0.74422	0.428646	0.608501	0.646195	0.804529	0.314883	0.399005
sp|P27348|1433T_HUMAN	P27348	YWHAQ	14-3-3 protein theta OS=Homo sapiens OX=9606 GN=YWHAQ PE=1 SV=1	366.48	0	4	69636.8	52308.8	77661.7	115394	108170	53464.7	68408.8	68097.1	102270	91401.6	60972.8	96527.6	80817.2	68253	96835.9	0.200954	0.276403	0.478639	0.003229	0.0793641	-0.649395	-0.333454	-0.177436	-0.679815	0.160841	0.528655	0.500964	0.103212	0.278913	0.727437	0.678323	0.19068	0.43207	0.515915
sp|P09651|ROA1_HUMAN	P09651	HNRNPA1	Heterogeneous nuclear ribonucleoprotein A1 OS=Homo sapiens OX=9606 GN=HNRNPA1 PE=1 SV=5	719.74	0	7	238921	226507	105992	153238	293877	255151	250787	275516	130610	140397	232714	129615	274514	263151	135504	0.0377183	0.257751	0.0997523	0.0664475	0.0510727	0.86818	-0.235239	-0.176254	0.780653	0.0628706	0.398989	0.4023	0.0501155	0.149673	0.621282	0.596159	0.117656	0.0103021	0.035667
sp|Q68CQ4|DIEXF_HUMAN	Q68CQ4	DIEXF	Digestive organ expansion factor homolog OS=Homo sapiens OX=9606 GN=DIEXF PE=1 SV=2	32.61	0.0079858	1	172.803	171.305	349.639	316.479	274.326	197.979	162.032	233.158	273.858	384.061	172.054	333.059	236.152	197.595	328.959	0.00615412	0.0704012	0.228604	0.254532	0.236886	-0.95114	-0.437772	-0.175946	-0.914533	0.0254038	0.218858	0.552093	0.0536023	0.0968474	0.458494	0.719952	0.122819	0.0680003	0.123241
sp|Q2M2I8|AAK1_HUMAN	Q2M2I8	AAK1	AP2-associated protein kinase 1 OS=Homo sapiens OX=9606 GN=AAK1 PE=1 SV=3	72.37	0.00143472	2	2370.3	1939.7	4092.84	3732.27	4716.04	1546.98	2767.38	2103.86	4104.12	1792.71	2155	3912.56	3131.51	2435.62	2948.42	0.141288	0.0651636	0.715585	0.192632	0.554335	-0.866127	-0.333063	-0.17033	-0.339157	0.0419819	0.645816	0.54975	0.563195	0.119106	0.809125	0.718868	0.652075	0.686502	0.73931
sp|Q9Y2Z4|SYYM_HUMAN	Q9Y2Z4	YARS2	Tyrosine--tRNA ligase, mitochondrial OS=Homo sapiens OX=9606 GN=YARS2 PE=1 SV=2	123.59	0	2	1556.91	1504.32	3044.35	3473.97	2358.95	1153.16	1691.22	1746.98	2389.97	1528.24	1530.62	3259.16	1756.06	1719.1	1959.1	0.0242973	0.0932094	0.485531	0.022933	0.311028	-1.08746	-0.107972	-0.167562	-0.32053	0.0182297	0.826164	0.404662	0.427492	0.0882565	0.910539	0.598367	0.531665	0.150295	0.227924
sp|P35232|PHB_HUMAN	P35232	PHB	Prohibitin OS=Homo sapiens OX=9606 GN=PHB PE=1 SV=1	727.81	0	11	25182.3	78329.7	42241.4	39139.4	14624.8	13621.8	43541.5	57119.1	15855.5	28459	51756	40690.4	14123.3	50330.3	22157.2	0.726116	0.0539061	0.0502157	0.190756	0.402218	0.127343	1.65382	-0.167197	1.06405	0.860723	0.0778034	0.817724	0.234266	0.895951	0.273567	0.905958	0.339831	0.0562461	0.109479
sp|P46783|RS10_HUMAN	P46783	RPS10	40S ribosomal protein S10 OS=Homo sapiens OX=9606 GN=RPS10 PE=1 SV=1	304.98	0	6	56929.8	103085	190399	109204	62085.4	86920.7	73885.3	100094	127195	111801	80007.5	149801	74503	86989.5	119498	0.407922	0.383265	0.235711	0.213038	0.0910935	-0.912478	0.0604979	-0.166809	-0.638439	0.160813	0.898245	0.708211	0.214048	0.278913	0.953215	0.828146	0.320233	0.203506	0.287015
sp|P36915|GNL1_HUMAN	P36915	GNL1	Guanine nucleotide-binding protein-like 1 OS=Homo sapiens OX=9606 GN=GNL1 PE=1 SV=2	59.54	0.00126582	2	831.7	1011.13	1958.53	1825.55	1396.19	1435.2	1157.89	914.331	1802.13	1836.61	921.414	1892.04	1415.69	1036.11	1819.37	0.137696	0.0496989	0.0194849	0.166219	0.0134031	-1.044	-0.626321	-0.166093	-0.988323	0.0240847	0.0797041	0.539303	0.030779	0.0947249	0.2771	0.711301	0.0960505	0.0125968	0.0403839
sp|Q2VIR3|IF2GL_HUMAN	Q2VIR3	EIF2S3B	Eukaryotic translation initiation factor 2 subunit 3B OS=Homo sapiens OX=9606 GN=EIF2S3B PE=2 SV=2	168.34	0	4	2827.25	3443.05	6034.32	4719.82	4407.43	3269.54	3138.04	3903.04	6180.7	5415.87	3135.15	5377.07	3838.48	3520.54	5798.28	0.138887	0.172862	0.209616	0.153652	0.0932709	-0.774418	-0.282969	-0.165688	-0.890939	0.0714313	0.410612	0.53261	0.0449402	0.16367	0.631062	0.706287	0.110611	0.068604	0.124187
sp|Q06124|PTN11_HUMAN	Q06124	PTPN11	Tyrosine-protein phosphatase non-receptor type 11 OS=Homo sapiens OX=9606 GN=PTPN11 PE=1 SV=2	44.28	0.00216685	1	161.356	140.654	365.677	551.414	207.068	321.541	191.106	149.266	573.694	694.401	151.005	458.546	264.305	170.186	634.047	0.0969398	0.286419	0.306255	0.173842	0.134615	-1.57565	-0.776355	-0.164927	-2.06682	0.014342	0.0964719	0.527469	0.00334513	0.0816635	0.305654	0.702371	0.0518325	0.00247799	0.0146566
sp|Q15004|PAF15_HUMAN	Q15004	PCLAF	PCNA-associated factor OS=Homo sapiens OX=9606 GN=PCLAF PE=1 SV=1	160.51	0	2	277.565	206.919	101.978	256.276	3543.45	4261.27	291.805	246.535	342.793	401.651	242.242	179.127	3902.36	269.17	372.222	0.206215	0.609096	0.13007	0.118924	0.111812	0.567972	-4.0192	-0.162452	-0.630696	0.396625	0.000419811	0.566801	0.128532	0.512055	0.0730474	0.730756	0.226228	0.000163749	0.0027161
sp|P49207|RL34_HUMAN	P49207	RPL34	60S ribosomal protein L34 OS=Homo sapiens OX=9606 GN=RPL34 PE=1 SV=3	220.71	0	4	9388.34	7280.83	19988	25798.5	8885.99	8018.91	11371.9	7502.89	24493.7	13470.4	8334.58	22893.3	8452.45	9437.39	18982	0.178801	0.179469	0.0725372	0.289889	0.410632	-1.45765	-0.0299837	-0.159937	-1.13554	0.014171	0.919267	0.650018	0.0695889	0.0816037	0.962534	0.794813	0.144444	0.018798	0.054124
sp|Q15436|SC23A_HUMAN	Q15436	SEC23A	Protein transport protein Sec23A OS=Homo sapiens OX=9606 GN=SEC23A PE=1 SV=2	54.58	0.00119474	1	595.775	585.938	853.326	971.662	893.374	683.7	867.117	501.326	1229.23	503.343	590.857	912.494	788.537	684.221	866.284	0.0117723	0.0917005	0.188021	0.378026	0.592504	-0.624017	-0.403554	-0.158229	-0.412851	0.0811563	0.224723	0.679474	0.501305	0.177428	0.463415	0.811184	0.598585	0.725616	0.772708
sp|O60879|DIAP2_HUMAN	O60879	DIAPH2	Protein diaphanous homolog 2 OS=Homo sapiens OX=9606 GN=DIAPH2 PE=1 SV=1	85.92	0	1	1023.06	948.839	1470.19	1448.72	1063.13	714.578	1119.79	1077.93	1018.1	1212.61	985.948	1459.45	888.853	1098.86	1115.36	0.0532276	0.0103979	0.277281	0.0269399	0.123315	-0.566829	0.176822	-0.157185	-0.173439	0.0953381	0.614282	0.441256	0.575493	0.196741	0.783775	0.628112	0.664298	0.196983	0.278846
sp|O15355|PPM1G_HUMAN	O15355	PPM1G	Protein phosphatase 1G OS=Homo sapiens OX=9606 GN=PPM1G PE=1 SV=1	100.45	0.00183486	3	2094.6	2410.57	3404.29	1807.42	3701.57	3141.98	2615.37	2396.95	3074.65	3050.14	2252.59	2605.86	3421.78	2506.16	3062.39	0.0991846	0.433314	0.115639	0.0616283	0.00565979	-0.142619	-0.601881	-0.156083	-0.446623	0.761173	0.0912876	0.480098	0.186592	0.820304	0.301588	0.66017	0.290848	0.443843	0.523265
sp|P84101|SERF2_HUMAN	P84101	SERF2	Small EDRK-rich factor 2 OS=Homo sapiens OX=9606 GN=SERF2 PE=1 SV=1	369.13	0	6	22617.7	10932.5	25504.3	39170.7	20396.1	9167.45	19590.8	15662.2	12147.1	21076.9	16775.1	32337.5	14781.8	17626.5	16612	0.492557	0.298836	0.537139	0.157596	0.380106	-1.00722	0.201591	-0.155696	-0.0251038	0.140091	0.769686	0.753548	0.966737	0.254316	0.875064	0.864131	0.976981	0.319966	0.40453
sp|Q92947|GCDH_HUMAN	Q92947	GCDH	Glutaryl-CoA dehydrogenase, mitochondrial OS=Homo sapiens OX=9606 GN=GCDH PE=1 SV=1	73.04	0.00144718	1	1258.86	1286.14	4218.77	2221.99	3140.86	1318.2	1433.74	1398.16	3352.71	2347.1	1272.5	3220.38	2229.53	1415.95	2849.9	0.0151578	0.438439	0.578064	0.0177681	0.249508	-1.26675	-0.677279	-0.154073	-1.14052	0.0512657	0.280145	0.437332	0.0307169	0.132883	0.524512	0.624877	0.0960505	0.127969	0.199674
sp|Q7Z2W4|ZCCHV_HUMAN	Q7Z2W4	ZC3HAV1	Zinc finger CCCH-type antiviral protein 1 OS=Homo sapiens OX=9606 GN=ZC3HAV1 PE=1 SV=3	233.54	0	4	3960.61	4154.04	3663.89	4050.13	5227.61	4363.38	4048.83	5024.72	5555.01	5685.98	4057.33	3857.01	4795.5	4536.77	5620.5	0.0337113	0.0708085	0.127432	0.152103	0.0164767	0.0744466	-0.235679	-0.153154	-0.47048	0.784411	0.410645	0.519116	0.158385	0.838831	0.631062	0.694887	0.260449	0.287162	0.371994
sp|O00159|MYO1C_HUMAN	O00159	MYO1C	Unconventional myosin-Ic OS=Homo sapiens OX=9606 GN=MYO1C PE=1 SV=4	47.92	0.00223714	1	199.334	164.343	448.585	602.023	282.406	291.148	181.919	222.271	457.316	705.59	181.838	525.304	286.777	202.095	581.453	0.136069	0.206542	0.0215554	0.141188	0.301926	-1.52165	-0.663812	-0.151861	-1.65006	0.0120876	0.0688526	0.556126	0.0146191	0.0776569	0.257522	0.72164	0.0724309	0.00365396	0.0179699
sp|P11172|UMPS_HUMAN	P11172	UMPS	Uridine 5'-monophosphate synthase OS=Homo sapiens OX=9606 GN=UMPS PE=1 SV=1	37.46	0.00489237	1	134.19	93.326	3.21428	218.305	222.654	181.221	159.426	96.9368	337.475	431.128	113.758	110.759	201.938	128.181	384.301	0.254004	1.37317	0.145084	0.344717	0.172318	2.07882	-0.843966	-0.151688	-1.76914	0.43414	0.0698553	0.716533	0.0104436	0.548747	0.258736	0.834679	0.0685577	0.327762	0.413018
sp|Q86YZ3|HORN_HUMAN	Q86YZ3	HRNR	Hornerin OS=Homo sapiens OX=9606 GN=HRNR PE=1 SV=2	289.88	0	5	4436.54	6360.24	10863.9	8471.08	4281.94	4570.71	5058.95	6881.15	7822.65	6556.77	5398.39	9667.47	4426.32	5970.05	7189.71	0.251976	0.175016	0.0461313	0.215826	0.124499	-0.852748	0.263917	-0.151486	-0.431064	0.0787283	0.443811	0.660699	0.283276	0.173361	0.65562	0.800148	0.38909	0.0596525	0.113385
sp|O60684|IMA7_HUMAN	O60684	KPNA6	Importin subunit alpha-7 OS=Homo sapiens OX=9606 GN=KPNA6 PE=1 SV=1	122.8	0	3	4213.15	2523.7	5221.4	8762.05	4695.12	3569.37	3768.84	3479.75	7543.89	8473.73	3368.43	6991.72	4132.24	3624.3	8008.81	0.354652	0.358083	0.192638	0.056403	0.0820963	-1.05263	-0.328195	-0.151333	-1.29393	0.100288	0.458138	0.680486	0.0350879	0.202763	0.669653	0.811267	0.101269	0.0399846	0.0865482
sp|O75323|NIPS2_HUMAN	O75323	NIPSNAP2	Protein NipSnap homolog 2 OS=Homo sapiens OX=9606 GN=NIPSNAP2 PE=1 SV=1	45.97	0.0021978	1	1958.26	1741.41	6242.6	4535.34	5239.77	1694.5	2335.07	1800.77	7218.13	2197.06	1849.84	5388.97	3467.13	2067.92	4707.59	0.0828915	0.224016	0.723043	0.182699	0.754193	-1.52676	-0.690263	-0.151123	-1.10868	0.0115092	0.366063	0.562003	0.198501	0.0776569	0.603253	0.726793	0.303216	0.261452	0.346936
sp|P10412|H14_HUMAN	P10412	HIST1H1E	Histone H1.4 OS=Homo sapiens OX=9606 GN=HIST1H1E PE=1 SV=2	356.48	0	6	551331	555740	1.30843e+06	1.04432e+06	190913	156990	550691	684542	2.36313e+06	1.65945e+06	553535	1.17638e+06	173952	617617	2.01129e+06	0.00563226	0.158755	0.137897	0.153246	0.247393	-1.07847	1.67687	-0.149528	-1.83896	0.0229646	0.00452414	0.526437	0.00701335	0.0939517	0.0849992	0.702223	0.0597898	7.8775e-05	0.00171729
sp|Q6SPF0|SAMD1_HUMAN	Q6SPF0	SAMD1	Atherin OS=Homo sapiens OX=9606 GN=SAMD1 PE=1 SV=1	100.14	0.00182815	3	1565.83	2305.59	1408.89	1096.79	6058.92	3942.32	2133.35	2080.01	1581.24	896.997	1935.71	1252.84	5000.62	2106.68	1239.12	0.270232	0.176147	0.299295	0.0179048	0.390464	0.612106	-1.36302	-0.148827	0.673916	0.169613	0.0322466	0.624615	0.222931	0.287908	0.19073	0.776191	0.329645	0.0084744	0.031308
sp|Q7L804|RFIP2_HUMAN	Q7L804	RAB11FIP2	Rab11 family-interacting protein 2 OS=Homo sapiens OX=9606 GN=RAB11FIP2 PE=1 SV=1	100.16	0.0018315	3	932.24	743.426	503.743	603.43	732.735	992.965	881.294	965.52	2297.88	1283.87	837.833	553.586	862.85	923.407	1790.87	0.159354	0.127332	0.213259	0.0644967	0.400373	0.594509	-0.0350719	-0.14802	-1.04488	0.123105	0.916298	0.545639	0.0802794	0.232211	0.961631	0.715331	0.159306	0.0266541	0.0672299
sp|Q8IWS0|PHF6_HUMAN	Q8IWS0	PHF6	PHD finger protein 6 OS=Homo sapiens OX=9606 GN=PHF6 PE=1 SV=1	241.69	0	3	13472.5	14756.2	24685.7	19720	26786.8	16262.4	15465.9	15763.8	23998.9	17622.8	14114.3	22202.8	21524.6	15614.8	20810.9	0.0643111	0.158146	0.345739	0.0134881	0.216646	-0.646001	-0.565865	-0.147185	-0.544541	0.0922671	0.203567	0.471227	0.168679	0.194228	0.43943	0.651943	0.270667	0.290103	0.375486
sp|P05204|HMGN2_HUMAN	P05204	HMGN2	Non-histone chromosomal protein HMG-17 OS=Homo sapiens OX=9606 GN=HMGN2 PE=1 SV=3	427.14	0	7	135905	125911	387351	322104	175909	111308	162888	128622	442403	208261	130908	354728	143608	145755	325332	0.0539798	0.130062	0.318081	0.166235	0.508906	-1.43308	-0.0971924	-0.146004	-1.21438	0.00907921	0.793334	0.553244	0.0762655	0.0776569	0.889513	0.719952	0.154732	0.0301608	0.0731723
sp|Q9Y3C1|NOP16_HUMAN	Q9Y3C1	NOP16	Nucleolar protein 16 OS=Homo sapiens OX=9606 GN=NOP16 PE=1 SV=2	84.91	0.0015949	2	34.7224	464.175	173.287	2181.85	45.2052	153.621	93.6051	210.453	263.36	863.027	249.449	1177.57	99.4133	152.029	563.194	1.21736	1.2061	0.771142	0.543474	0.7529	-2.27602	0.607333	-0.144774	-1.90892	0.331793	0.724965	0.929473	0.30015	0.454101	0.845634	0.962264	0.408225	0.384124	0.468939
sp|P06737|PYGL_HUMAN	P06737	PYGL	Glycogen phosphorylase, liver form OS=Homo sapiens OX=9606 GN=PYGL PE=1 SV=4	88.07	0	2	3989.69	2832.11	7932.71	9795.26	5179.24	3497.19	4053.77	3402.82	7422.16	6479.58	3410.9	8863.99	4338.21	3728.3	6950.87	0.239975	0.148581	0.274166	0.123458	0.0958882	-1.39087	-0.34039	-0.143922	-1.04479	0.0187864	0.414271	0.634154	0.0405862	0.0884546	0.631528	0.781829	0.106297	0.0136849	0.042532
sp|Q99459|CDC5L_HUMAN	Q99459	CDC5L	Cell division cycle 5-like protein OS=Homo sapiens OX=9606 GN=CDC5L PE=1 SV=2	521.18	0	13	9462.96	17479.3	21819.3	18738.3	5435.78	10101.3	11542.9	17475.8	19749.3	35480.2	13471.1	20278.8	7768.54	14509.4	27614.7	0.420781	0.107431	0.424664	0.289136	0.402806	-0.652793	0.795455	-0.14318	-1.0414	0.211855	0.219632	0.76751	0.13088	0.337218	0.458494	0.873679	0.228974	0.0572169	0.11057
sp|Q9GZN1|ARP6_HUMAN	Q9GZN1	ACTR6	Actin-related protein 6 OS=Homo sapiens OX=9606 GN=ACTR6 PE=1 SV=1	22.69	0.0030581	1	416.796	415.852	1066.17	683.16	1031.52	692.396	438.471	481.633	1241.02	615.979	416.324	874.663	861.958	460.052	928.5	0.0016036	0.309635	0.2782	0.0663409	0.476005	-1.03559	-1.02144	-0.142503	-1.07046	0.0492715	0.0400259	0.484657	0.0906182	0.130309	0.206147	0.664498	0.173585	0.0872729	0.148823
sp|P48739|PIPNB_HUMAN	P48739	PITPNB	Phosphatidylinositol transfer protein beta isoform OS=Homo sapiens OX=9606 GN=PITPNB PE=1 SV=2	36.71	0.00483092	1	1270.8	1250.09	2950.46	5139.05	1910.49	1266.45	1614.97	1194.9	2230.25	2965.11	1260.45	4044.75	1588.47	1404.94	2597.68	0.0116149	0.38261	0.286696	0.211423	0.200033	-1.62733	-0.30348	-0.140313	-1.02876	0.0196108	0.407965	0.598214	0.033863	0.0885387	0.629478	0.755066	0.0997261	0.0176286	0.0519329
sp|P18077|RL35A_HUMAN	P18077	RPL35A	60S ribosomal protein L35a OS=Homo sapiens OX=9606 GN=RPL35A PE=1 SV=2	514.66	0	8	49448.6	35433.8	98329	76909.3	72524.3	48782.3	49498.4	42875.9	111696	69178.2	42441.2	87619.1	60653.3	46187.1	90437.2	0.233499	0.172862	0.276788	0.101388	0.332438	-1.05486	-0.506884	-0.138247	-1.07039	0.0427219	0.248832	0.636055	0.0682903	0.120038	0.492686	0.782128	0.143147	0.065044	0.120312
sp|P22695|QCR2_HUMAN	P22695	UQCRC2	Cytochrome b-c1 complex subunit 2, mitochondrial OS=Homo sapiens OX=9606 GN=UQCRC2 PE=1 SV=3	86.55	0.00161031	2	5117.57	5725.2	518.243	10425.3	13166.6	4983.23	6624.34	5349.18	17217.1	5618.49	5421.39	5471.76	9074.9	5986.76	11417.8	0.0792524	1.28027	0.637637	0.150612	0.718304	1.21954	-0.581551	-0.137154	-0.861582	0.513464	0.384182	0.572477	0.274133	0.614064	0.61532	0.734117	0.380991	0.608278	0.670688
sp|Q14683|SMC1A_HUMAN	Q14683	SMC1A	Structural maintenance of chromosomes protein 1A OS=Homo sapiens OX=9606 GN=SMC1A PE=1 SV=2	397.19	0	9	6226.12	6718.95	12432.1	13729.9	9673.25	7034.78	7410.33	6810.74	15855.6	16620.8	6472.53	13081	8354.02	7110.54	16238.2	0.053841	0.0701505	0.223328	0.059626	0.033321	-1.01434	-0.350969	-0.135391	-1.32764	0.0219271	0.305616	0.512522	0.0105232	0.0922649	0.551004	0.687976	0.0685577	0.00506972	0.0221673
sp|Q15014|MO4L2_HUMAN	Q15014	MORF4L2	Mortality factor 4-like protein 2 OS=Homo sapiens OX=9606 GN=MORF4L2 PE=1 SV=1	86.68	0.00161551	2	4385.43	3506.43	9343.95	6852.1	6240.76	4670.97	4226.51	4376.56	9000.69	6821.87	3945.93	8098.02	5455.86	4301.53	7911.28	0.157516	0.217585	0.203453	0.0246654	0.194742	-1.02893	-0.461361	-0.133272	-0.998742	0.0415091	0.216683	0.574549	0.0443835	0.118932	0.455453	0.735716	0.110209	0.0346801	0.0799424
sp|Q9UBP6|TRMB_HUMAN	Q9UBP6	METTL1	tRNA (guanine-N(7)-)-methyltransferase OS=Homo sapiens OX=9606 GN=METTL1 PE=1 SV=1	118.62	0	2	10576.1	11153.1	27735	17120.8	10774.6	8006.61	13881.1	10209.9	14726.1	9979.68	10864.6	22427.9	9390.59	12045.5	12352.9	0.0375479	0.334646	0.208426	0.215507	0.271695	-1.0046	0.22568	-0.132421	-0.158594	0.0599522	0.477433	0.623449	0.66642	0.144988	0.687324	0.775374	0.733785	0.083725	0.143555
sp|P49137|MAPK2_HUMAN	P49137	MAPKAPK2	MAP kinase-activated protein kinase 2 OS=Homo sapiens OX=9606 GN=MAPKAPK2 PE=1 SV=1	48.33	0.00224215	1	993.583	460.426	1891.19	2353.48	1788.22	705.177	890.413	617.184	1823.59	1136.05	727.005	2122.34	1246.7	753.798	1479.82	0.518565	0.154022	0.614286	0.256305	0.328532	-1.64117	-0.731415	-0.132282	-1.08953	0.0392892	0.36472	0.80836	0.131652	0.116193	0.60234	0.899094	0.229695	0.116597	0.185534
sp|Q9UPN3|MACF1_HUMAN	Q9UPN3	MACF1	Microtubule-actin cross-linking factor 1, isoforms 1/2/3/5 OS=Homo sapiens OX=9606 GN=MACF1 PE=1 SV=4	51.7	0.00233645	1	0.348181	305.2	0.348181	0.348181	154.153	0.348181	365.713	0.348181	865.236	0.348181	152.774	0.348181	77.2504	183.031	432.792	1.41099	0	1.40784	1.41152	1.41308	4.88785	0.492697	-0.130479	-0.751669	0.273101	0.927082	0.982079	0.901148	0.398868	0.96431	0.99446	0.927903	0.838917	0.864555
sp|Q9Y5K8|VATD_HUMAN	Q9Y5K8	ATP6V1D	V-type proton ATPase subunit D OS=Homo sapiens OX=9606 GN=ATP6V1D PE=1 SV=1	32.93	0	1	2961.35	2665.71	6567.31	7905.57	6074.56	3371.79	3159.26	2991.07	6393.35	4795.91	2813.53	7236.44	4723.17	3075.17	5594.63	0.074301	0.130767	0.404632	0.0386723	0.201902	-1.3587	-0.687758	-0.129736	-0.9788	0.0111078	0.172797	0.531088	0.0410708	0.0776569	0.405654	0.705958	0.106589	0.0269698	0.0675794
sp|Q92597|NDRG1_HUMAN	Q92597	NDRG1	Protein NDRG1 OS=Homo sapiens OX=9606 GN=NDRG1 PE=1 SV=1	108.63	0	3	1120.66	2153.94	2125.47	2466.38	1732.37	1194.87	1772.25	1630.17	1799.36	2204.63	1637.3	2295.92	1463.62	1701.21	2002	0.446247	0.104996	0.259677	0.059054	0.143144	-0.559427	0.110861	-0.12964	-0.358349	0.286072	0.827785	0.767908	0.480682	0.408751	0.910743	0.873679	0.582622	0.454712	0.532125
sp|Q8WWH5|TRUB1_HUMAN	Q8WWH5	TRUB1	Probable tRNA pseudouridine synthase 1 OS=Homo sapiens OX=9606 GN=TRUB1 PE=1 SV=1	89.63	0.00165837	1	999.16	788.273	1218.55	1064.63	1704.46	1221.43	1174.15	802.803	926.901	1014.01	893.716	1141.59	1462.94	988.479	970.456	0.166853	0.0953368	0.233473	0.265646	0.0634718	-0.359986	-0.701165	-0.129593	-0.127504	0.288353	0.105588	0.695531	0.691629	0.409453	0.317858	0.820951	0.754414	0.281264	0.366532
sp|Q8N163|CCAR2_HUMAN	Q8N163	CCAR2	Cell cycle and apoptosis regulator protein 2 OS=Homo sapiens OX=9606 GN=CCAR2 PE=1 SV=2	88.54	0.00164204	2	522.055	434.05	847.05	826.016	643.961	645.923	546.587	495.608	560.932	1980.76	478.053	836.533	644.942	521.097	1270.85	0.130171	0.0177795	0.00215147	0.0691765	0.790002	-0.813276	-0.438136	-0.128794	-1.14687	0.0459263	0.167942	0.577503	0.206354	0.125823	0.405427	0.737465	0.311778	0.296505	0.38098
sp|Q6PEW1|ZCH12_HUMAN	Q6PEW1	ZCCHC12	Zinc finger CCHC domain-containing protein 12 OS=Homo sapiens OX=9606 GN=ZCCHC12 PE=1 SV=2	62.62	0.00130378	1	55.3534	12.4307	343.611	50.8715	1870.45	1551.45	24.8571	32.9591	122.205	68.8943	33.8921	197.241	1710.95	28.9081	95.5496	0.895519	1.04947	0.131837	0.198178	0.394521	-2.33349	-6.02107	-0.125878	-1.80652	0.173545	0.00369881	0.892238	0.127412	0.292637	0.0811935	0.946133	0.224775	0.00376117	0.0181631
sp|Q9Y5M8|SRPRB_HUMAN	Q9Y5M8	SRPRB	Signal recognition particle receptor subunit beta OS=Homo sapiens OX=9606 GN=SRPRB PE=1 SV=3	92.55	0.00171527	2	1751.62	2668.39	3041.81	3048.73	2832.33	2488.79	2485.56	2238.88	4879.43	4082.22	2210.01	3045.27	2660.56	2362.22	4480.83	0.293328	0.00160497	0.0913055	0.073839	0.125805	-0.494238	-0.296387	-0.125844	-1.0457	0.22794	0.43229	0.697716	0.051758	0.353852	0.643773	0.821539	0.120312	0.0517421	0.103893
sp|Q96JB3|HIC2_HUMAN	Q96JB3	HIC2	Hypermethylated in cancer 2 protein OS=Homo sapiens OX=9606 GN=HIC2 PE=1 SV=2	52.97	0.00236128	1	213.841	209.154	431.669	406.559	386.42	253.97	202.339	261.91	354.739	291.159	211.498	419.114	320.195	232.124	322.949	0.0156689	0.0423645	0.292498	0.181467	0.139211	-0.986142	-0.566858	-0.122367	-0.603728	0.0219267	0.168384	0.621911	0.109502	0.0922649	0.405427	0.774092	0.198693	0.0707206	0.126964
sp|P09429|HMGB1_HUMAN	P09429	HMGB1	High mobility group protein B1 OS=Homo sapiens OX=9606 GN=HMGB1 PE=1 SV=3	199.31	0	3	6017.11	6678.62	2929.06	19994	10427.1	14559.7	7058.76	6733.97	9420.67	12313.6	6347.87	11461.5	12493.4	6896.36	10867.1	0.0736877	1.0528	0.233897	0.0333021	0.188237	-0.271655	-0.958776	-0.121124	-0.764693	0.817337	0.0406304	0.555518	0.0747908	0.861365	0.207365	0.721464	0.152197	0.712894	0.761078
sp|P11216|PYGB_HUMAN	P11216	PYGB	Glycogen phosphorylase, brain form OS=Homo sapiens OX=9606 GN=PYGB PE=1 SV=5	26.94	0	1	511.152	398.233	845.437	1415.29	580.907	472.953	516.842	465.779	718.168	1538.96	454.693	1130.36	526.93	491.311	1128.56	0.175605	0.356476	0.144868	0.0734903	0.51427	-1.27768	-0.216318	-0.121002	-1.22042	0.0411186	0.504434	0.631587	0.0833339	0.118614	0.713407	0.780407	0.163263	0.0538875	0.107073
sp|Q5RKV6|EXOS6_HUMAN	Q5RKV6	EXOSC6	Exosome complex component MTR3 OS=Homo sapiens OX=9606 GN=EXOSC6 PE=1 SV=1	54.58	0.00119474	1	2193.8	2988.86	5219.03	6112.44	3247.77	2066.66	2462.35	3141.24	5070.15	3634.46	2591.33	5665.74	2657.22	2801.8	4352.3	0.216952	0.111502	0.314304	0.171336	0.233254	-1.14125	-0.0168628	-0.119173	-0.745372	0.0279291	0.966947	0.695724	0.116771	0.0997922	0.981744	0.820951	0.209638	0.0464614	0.0967259
sp|Q96A26|F162A_HUMAN	Q96A26	FAM162A	Protein FAM162A OS=Homo sapiens OX=9606 GN=FAM162A PE=1 SV=2	194.57	0	2	7421.29	5421.25	10588.1	14302.9	8728.61	5566.7	7356.25	6429.61	7575.9	7450.14	6421.27	12445.5	7147.66	6892.93	7513.02	0.220243	0.211064	0.312803	0.0950592	0.0118359	-0.956153	-0.13614	-0.116703	-0.244195	0.058799	0.740439	0.678185	0.484113	0.143436	0.854051	0.811184	0.58585	0.121812	0.192627
sp|Q9H0W8|SMG9_HUMAN	Q9H0W8	SMG9	Protein SMG9 OS=Homo sapiens OX=9606 GN=SMG9 PE=1 SV=1	42.83	0	1	1089.09	737.557	1141.39	1104.99	1215.64	465.38	1035.95	909.479	867.313	618.634	913.325	1123.19	840.509	972.715	742.973	0.272163	0.0229125	0.63118	0.0919378	0.236674	-0.325436	0.252878	-0.115057	0.291085	0.38326	0.704644	0.712756	0.495804	0.501161	0.836799	0.831549	0.595277	0.69051	0.743101
sp|P14635|CCNB1_HUMAN	P14635	CCNB1	G2/mitotic-specific cyclin-B1 OS=Homo sapiens OX=9606 GN=CCNB1 PE=1 SV=1	80.36	0.00154321	2	797.639	1193.89	96.5902	1043.28	699.981	1874.93	883.243	1262.41	1209.94	1909.72	995.765	569.935	1287.45	1072.83	1559.83	0.281384	1.17454	0.645314	0.249913	0.317225	1.62017	-0.231373	-0.113794	-0.63941	0.307963	0.734138	0.761856	0.214035	0.429179	0.851935	0.870203	0.320233	0.355165	0.43992
sp|P14868|SYDC_HUMAN	P14868	DARS	Aspartate--tRNA ligase, cytoplasmic OS=Homo sapiens OX=9606 GN=DARS PE=1 SV=2	33.95	0.00818926	1	195.533	617.265	1050.33	1071.02	47.8373	491.609	298.52	472.902	94.486	864.417	406.399	1060.68	269.723	385.711	479.451	0.733785	0.0137927	1.16339	0.319686	1.13551	-1.61019	1.17979	-0.113033	0.281702	0.0880747	0.466809	0.882526	0.849717	0.188767	0.677586	0.940457	0.887123	0.43682	0.519149
sp|O94832|MYO1D_HUMAN	O94832	MYO1D	Unconventional myosin-Id OS=Homo sapiens OX=9606 GN=MYO1D PE=1 SV=2	32.54	0.0079646	1	96.0674	83.6453	574.3	607.13	138.816	80.1619	105.121	88.9841	183.658	265.613	89.8563	590.715	109.489	97.0524	224.635	0.0977537	0.0392982	0.378802	0.117568	0.257978	-2.71967	-0.234844	-0.109595	-1.30093	0.000999917	0.581549	0.636853	0.0233284	0.0470347	0.762407	0.782478	0.0874672	0.000543434	0.00557825
sp|O60885|BRD4_HUMAN	O60885	BRD4	Bromodomain-containing protein 4 OS=Homo sapiens OX=9606 GN=BRD4 PE=1 SV=2	22.22	0.003003	1	2502.74	1622.32	1399.62	1511.73	4259.79	1929.09	2095.8	2250.69	1733.6	790.501	2062.53	1455.67	3094.44	2173.24	1262.05	0.301838	0.054462	0.532585	0.0503963	0.528405	0.470166	-0.50857	-0.108149	0.783476	0.255178	0.412629	0.739818	0.239268	0.382141	0.631214	0.855141	0.345627	0.21694	0.300408
sp|O75348|VATG1_HUMAN	O75348	ATP6V1G1	V-type proton ATPase subunit G 1 OS=Homo sapiens OX=9606 GN=ATP6V1G1 PE=1 SV=3	145.83	0	3	1550.49	1843.98	6115.15	4601.3	4013.78	3499.42	1981.68	1676.03	4149.61	2299.92	1697.24	5358.23	3756.6	1828.86	3224.76	0.122272	0.199778	0.0968183	0.118179	0.405588	-1.64944	-1.14827	-0.108112	-0.869505	0.00883817	0.0160523	0.653023	0.119704	0.0776569	0.148622	0.795239	0.213149	0.0105823	0.036289
sp|P40429|RL13A_HUMAN	P40429	RPL13A	60S ribosomal protein L13a OS=Homo sapiens OX=9606 GN=RPL13A PE=1 SV=2	109.81	0	3	1623.03	1541.96	3572.05	3203.35	3223.68	1887.11	1898.69	1526.68	6287.83	3324.41	1582.5	3387.7	2555.39	1712.68	4806.12	0.0362246	0.0769581	0.369843	0.153593	0.435998	-1.09644	-0.640713	-0.10597	-1.5311	0.0172826	0.173589	0.651135	0.0302432	0.0872833	0.405654	0.795076	0.0959483	0.0303649	0.0735505
sp|O95785|WIZ_HUMAN	O95785	WIZ	Protein Wiz OS=Homo sapiens OX=9606 GN=WIZ PE=1 SV=2	414	0	7	20112.9	23124.2	2884.49	2676.74	24319.4	17932.8	21384.9	25178.6	1852.65	1957.15	21618.5	2780.61	21126.1	23281.7	1904.9	0.0984963	0.0528313	0.213763	0.11522	0.0387907	2.95629	0.0464053	-0.105634	3.50152	0.000773065	0.883689	0.647772	0.000452331	0.0470347	0.943013	0.792703	0.0356769	5.13695e-06	0.000653248
sp|Q96FF9|CDCA5_HUMAN	Q96FF9	CDCA5	Sororin OS=Homo sapiens OX=9606 GN=CDCA5 PE=1 SV=1	46.45	0.00220751	1	498.22	643.812	138.823	19.2453	4594.49	3270.53	767.866	482.773	119.767	132.196	571.016	79.0343	3932.51	625.32	125.981	0.180291	1.06984	0.238061	0.322381	0.069762	3.4538	-2.77493	-0.104389	2.17026	0.0461302	0.00200131	0.778227	0.00318331	0.12593	0.0730474	0.879033	0.0516907	0.0014768	0.0101973
sp|Q6UXN9|WDR82_HUMAN	Q6UXN9	WDR82	WD repeat-containing protein 82 OS=Homo sapiens OX=9606 GN=WDR82 PE=1 SV=1	19.91	0.00581395	1	154.31	126.191	144.994	246.14	281.608	169.07	179.439	125.387	233.3	36.7991	140.25	195.567	225.339	152.413	135.05	0.141769	0.365708	0.353141	0.250773	1.02886	-0.437018	-0.644934	-0.104221	0.590754	0.341893	0.175393	0.738302	0.605624	0.465414	0.406763	0.854817	0.689174	0.641849	0.70162
sp|Q5T8P6|RBM26_HUMAN	Q5T8P6	RBM26	RNA-binding protein 26 OS=Homo sapiens OX=9606 GN=RBM26 PE=1 SV=3	54.85	0.00120048	2	608.131	726.169	103	91.4071	1122.96	1396.98	736.588	692.632	619.488	212.461	667.15	97.2034	1259.97	714.61	415.974	0.125107	0.0843305	0.153783	0.0434945	0.691898	2.77583	-0.91439	-0.104129	0.873207	0.00110766	0.0373351	0.639836	0.256602	0.0470347	0.201734	0.784248	0.363579	0.00129652	0.00941685
sp|P35544|UBIM_HUMAN	P35544	FAU	Ubiquitin-like protein FUBI OS=Homo sapiens OX=9606 GN=FAU PE=1 SV=1	127.9	0	2	18.8567	554.391	27.9511	982.269	2658.39	4048.4	57.8286	208.547	14.0465	41.0772	286.624	505.11	3353.4	133.188	27.5619	1.32117	1.33596	0.293101	0.800179	0.693481	-0.696523	-5.00386	-0.103088	2.08968	0.812594	0.0661357	0.962113	0.351295	0.857771	0.251441	0.981407	0.45897	0.0889689	0.150852
sp|Q7L4I2|RSRC2_HUMAN	Q7L4I2	RSRC2	Arginine/serine-rich coiled-coil protein 2 OS=Homo sapiens OX=9606 GN=RSRC2 PE=1 SV=1	121.85	0	2	1364.42	1389.34	1048.4	950.415	2292.06	1884.69	1434.27	1524.34	1953.39	1430.78	1376.88	999.408	2088.37	1479.3	1692.08	0.0127967	0.0693271	0.137933	0.0430575	0.218395	0.463935	-0.594139	-0.102906	-0.280044	0.149399	0.0901646	0.599096	0.426567	0.265714	0.300417	0.755554	0.530947	0.0433752	0.0917176
sp|Q9NR50|EI2BG_HUMAN	Q9NR50	EIF2B3	Translation initiation factor eIF-2B subunit gamma OS=Homo sapiens OX=9606 GN=EIF2B3 PE=1 SV=1	33.57	0	1	188.702	356.862	443.685	352.2	357.927	182.965	277.83	278.74	483.814	239.827	272.782	397.943	270.446	278.285	361.821	0.435907	0.16256	0.457455	0.00231083	0.476824	-0.607229	0.0201207	-0.100825	-0.392489	0.256763	0.973216	0.813128	0.539358	0.383762	0.98614	0.902424	0.631181	0.691395	0.74353
sp|Q13162|PRDX4_HUMAN	Q13162	PRDX4	Peroxiredoxin-4 OS=Homo sapiens OX=9606 GN=PRDX4 PE=1 SV=1	34.42	0.00829493	1	691.593	596.352	1026.79	1113.35	946.086	951.255	1000.69	473.807	1171.65	1486.72	643.973	1070.07	948.671	737.25	1329.18	0.104578	0.0572042	0.00385258	0.505344	0.167613	-0.735408	-0.562858	-0.10057	-1.03922	0.0576484	0.0930881	0.838802	0.0325017	0.142579	0.302884	0.918889	0.0989971	0.128181	0.199801
sp|Q9Y3Z3|SAMH1_HUMAN	Q9Y3Z3	SAMHD1	Deoxynucleoside triphosphate triphosphohydrolase SAMHD1 OS=Homo sapiens OX=9606 GN=SAMHD1 PE=1 SV=2	29.97	0	1	781.952	711.787	1053.01	1315.26	1670.71	688.952	897.295	712.207	1919.45	691.777	746.869	1184.14	1179.83	804.751	1305.61	0.0664299	0.156606	0.588397	0.16263	0.664894	-0.6576	-0.524134	-0.0996774	-0.627201	0.0883591	0.395237	0.681557	0.373404	0.188854	0.621282	0.811909	0.479143	0.703289	0.75208
sp|Q9UNS1|TIM_HUMAN	Q9UNS1	TIMELESS	Protein timeless homolog OS=Homo sapiens OX=9606 GN=TIMELESS PE=1 SV=2	71.37	0.00141844	2	217.614	311.984	32.8062	378.775	557.458	405.869	261.643	297.552	622.129	670.17	264.799	205.79	481.664	279.598	646.149	0.252	1.18877	0.22254	0.0908143	0.0525731	1.22493	-0.868316	-0.0987492	-1.30925	0.434731	0.0781708	0.740686	0.0211537	0.548747	0.274227	0.855141	0.0860902	0.226195	0.308466
sp|Q9Y3A5|SBDS_HUMAN	Q9Y3A5	SBDS	Ribosome maturation protein SBDS OS=Homo sapiens OX=9606 GN=SBDS PE=1 SV=4	92.28	0.0017094	3	993.224	1362.61	4256.85	4055.92	2828.08	2256.19	1168.33	1326.26	4473.48	3659.78	1177.92	4156.38	2542.14	1247.3	4066.63	0.221744	0.034182	0.159074	0.0895373	0.141486	-1.83663	-1.11858	-0.0976242	-1.79829	0.00602058	0.0300496	0.726993	0.00806263	0.0717766	0.187166	0.844285	0.0614296	0.000692808	0.0066913
sp|Q15020|SART3_HUMAN	Q15020	SART3	Squamous cell carcinoma antigen recognized by T-cells 3 OS=Homo sapiens OX=9606 GN=SART3 PE=1 SV=1	634.4	0	10	40213.8	45677.9	42985.3	38706.5	36370.1	24824.9	41305.5	50870.1	34092.4	33175.8	42945.9	40845.9	30597.5	46087.8	33634.1	0.0899675	0.0740725	0.266809	0.146747	0.0192705	0.0713841	0.512322	-0.0969829	0.349802	0.799797	0.194952	0.687152	0.275441	0.849332	0.427437	0.8161	0.38224	0.263732	0.34905
sp|Q9NTJ3|SMC4_HUMAN	Q9NTJ3	SMC4	Structural maintenance of chromosomes protein 4 OS=Homo sapiens OX=9606 GN=SMC4 PE=1 SV=2	104.55	0	2	1532.73	1409.36	3302.73	3621.05	1689.04	1361.14	1564.49	1577.74	3354.36	4114.93	1471.05	3461.89	1525.09	1571.11	3734.65	0.0593021	0.0650187	0.152028	0.0059616	0.144005	-1.23446	-0.0449358	-0.0961998	-1.33788	0.0121625	0.873924	0.627055	0.0131414	0.0776569	0.93716	0.777731	0.0701247	0.00167348	0.0112499
sp|Q969Z0|FAKD4_HUMAN	Q969Z0	TBRG4	FAST kinase domain-containing protein 4 OS=Homo sapiens OX=9606 GN=TBRG4 PE=1 SV=1	50.96	0.00232019	1	1069.34	1089.84	3037.22	3945.21	1700.53	1124.15	1334.92	997.042	1826.44	2822.75	1079.59	3491.21	1412.34	1165.98	2324.59	0.0134268	0.183902	0.288575	0.204904	0.303063	-1.68101	-0.356994	-0.0958222	-1.07265	0.00659645	0.341063	0.711687	0.0455541	0.0729433	0.582824	0.830936	0.111052	0.00953722	0.0340838
sp|P55072|TERA_HUMAN	P55072	VCP	Transitional endoplasmic reticulum ATPase OS=Homo sapiens OX=9606 GN=VCP PE=1 SV=4	318.8	0	5	49244.3	49153.3	57008.7	84127.3	103353	29416.8	73669.6	37523.7	51617.2	50493.4	49198.8	70568	66384.8	55596.7	51055.3	0.00130873	0.271734	0.78754	0.459723	0.0155652	-0.493257	-0.16445	-0.0958136	-0.0533518	0.215564	0.833881	0.83006	0.849918	0.340369	0.914154	0.915225	0.887123	0.930939	0.942676
sp|P52292|IMA1_HUMAN	P52292	KPNA2	Importin subunit alpha-1 OS=Homo sapiens OX=9606 GN=KPNA2 PE=1 SV=1	565.97	0	10	27915.6	28191.9	48409.6	20053.2	49894.7	45474.6	31181.7	28795.6	73554.8	36541.1	28053.7	34231.4	47684.6	29988.6	55047.9	0.00696391	0.58575	0.0655442	0.0562624	0.475452	-0.151386	-0.763798	-0.0950976	-0.885994	0.796894	0.0392761	0.629797	0.137317	0.847428	0.20432	0.779456	0.23518	0.328701	0.413518
sp|Q96SB4|SRPK1_HUMAN	Q96SB4	SRPK1	SRSF protein kinase 1 OS=Homo sapiens OX=9606 GN=SRPK1 PE=1 SV=2	108.1	0	3	1360.14	1106	3164.32	2899.28	2221.08	1730.53	1297.95	1321.09	3845.71	3235.07	1233.07	3031.8	1975.8	1309.52	3540.39	0.145737	0.0618154	0.175559	0.012495	0.12196	-1.30424	-0.676678	-0.094429	-1.52397	0.0129926	0.0911733	0.678827	0.00992553	0.0807505	0.301588	0.811184	0.0683496	0.00205989	0.0130168
sp|P09211|GSTP1_HUMAN	P09211	GSTP1	Glutathione S-transferase P OS=Homo sapiens OX=9606 GN=GSTP1 PE=1 SV=2	82.09	0.0015674	2	3054.01	2412.04	8611.05	9501.35	4149.09	2993.17	3081.8	2719.26	12164.4	5671.67	2733.02	9056.2	3571.13	2900.53	8918.04	0.166095	0.069515	0.228878	0.0883808	0.514807	-1.73668	-0.376756	-0.0930162	-1.61371	0.00582661	0.312996	0.708876	0.0401295	0.070011	0.559216	0.828288	0.106297	0.0083393	0.0310385
sp|Q969V3|NCLN_HUMAN	Q969V3	NCLN	Nicalin OS=Homo sapiens OX=9606 GN=NCLN PE=1 SV=2	90.52	0.00167504	2	1314.49	763.105	1649.71	2501.61	1831.76	1192.32	1191.34	956.147	2316.46	2417.46	1038.8	2075.66	1512.04	1073.74	2366.96	0.375327	0.290214	0.299033	0.154886	0.0301739	-1.02031	-0.56127	-0.091716	-1.24048	0.0973546	0.285485	0.818362	0.0417897	0.199682	0.529344	0.905958	0.107721	0.0582182	0.111469
sp|P15311|EZRI_HUMAN	P15311	EZR	Ezrin OS=Homo sapiens OX=9606 GN=EZR PE=1 SV=4	224.81	0	7	8582.43	6166.87	15672.1	18622.9	15768.2	6694.81	8615.99	6944.49	18939.5	9896.47	7374.65	17147.5	11231.5	7780.24	14418	0.231613	0.12168	0.571236	0.151915	0.443502	-1.23161	-0.498032	-0.0884805	-0.912159	0.0243416	0.427164	0.770624	0.136908	0.0947585	0.640326	0.873679	0.235007	0.173044	0.252212
sp|P35241|RADI_HUMAN	P35241	RDX	Radixin OS=Homo sapiens OX=9606 GN=RDX PE=1 SV=1	53.68	0.00236967	1	60.3712	89.4894	199.318	210.077	74.0518	102.257	141.252	43.1791	285.652	52.2719	74.9303	204.698	88.1543	92.2156	168.962	0.274784	0.0371674	0.226238	0.752021	0.976697	-1.47713	-0.24354	-0.0874769	-0.733322	0.0154189	0.543601	0.909612	0.502771	0.0832639	0.73802	0.954641	0.599865	0.470272	0.546561
sp|Q96BT3|CENPT_HUMAN	Q96BT3	CENPT	Centromere protein T OS=Homo sapiens OX=9606 GN=CENPT PE=1 SV=2	69.88	0	2	1144.15	1807.13	407.286	359.411	2114.78	2927.81	1475.14	1581.28	1060	984.584	1475.64	383.349	2521.29	1528.21	1022.29	0.317691	0.0883089	0.228019	0.0491088	0.0521657	1.91008	-0.791173	-0.0869807	0.493164	0.00914566	0.119884	0.795627	0.2552	0.0776569	0.34375	0.89143	0.361928	0.000660994	0.00646588
sp|Q9Y2S7|PDIP2_HUMAN	Q9Y2S7	POLDIP2	Polymerase delta-interacting protein 2 OS=Homo sapiens OX=9606 GN=POLDIP2 PE=1 SV=1	31.66	0.00950735	1	111.647	222.402	0.794413	382.873	178.646	215.637	142.553	196.193	423.589	589.006	167.024	191.834	197.141	169.373	506.298	0.468889	1.40836	0.132683	0.22394	0.231026	3.17557	-0.316801	-0.0858351	-1.66442	0.41636	0.530174	0.861633	0.033626	0.531547	0.728213	0.930903	0.0997261	0.4495	0.527644
sp|Q9GZS1|RPA49_HUMAN	Q9GZS1	POLR1E	DNA-directed RNA polymerase I subunit RPA49 OS=Homo sapiens OX=9606 GN=POLR1E PE=1 SV=3	25.38	0	1	1258.18	1028.02	1980.22	1247.23	1953.01	1175.73	1377.02	1056.25	2466.83	1561.88	1143.1	1613.73	1564.37	1216.63	2014.36	0.142376	0.321181	0.351336	0.186433	0.317669	-0.466592	-0.414027	-0.0846441	-0.787368	0.286809	0.344043	0.758882	0.114808	0.409022	0.587259	0.867456	0.20709	0.390556	0.474891
sp|P08133|ANXA6_HUMAN	P08133	ANXA6	Annexin A6 OS=Homo sapiens OX=9606 GN=ANXA6 PE=1 SV=3	23.99	0	1	105.776	249.673	72.8056	206.206	50.0215	268.826	143.738	206.538	111.021	637.46	177.725	139.506	159.424	175.138	374.24	0.572518	0.67616	0.970484	0.25355	0.994677	0.407423	0.486879	-0.0843997	-0.711057	0.635058	0.673997	0.886047	0.554772	0.714674	0.824757	0.942892	0.646246	0.827518	0.856706
sp|Q9Y2Z0|SGT1_HUMAN	Q9Y2Z0	SUGT1	Protein SGT1 homolog OS=Homo sapiens OX=9606 GN=SUGT1 PE=1 SV=3	100.97	0	1	1552.24	2165.78	2240.36	1535	2284.2	2193.44	2014.56	1868.57	2926.08	2453.62	1859.01	1887.68	2238.82	1941.56	2689.85	0.233371	0.264224	0.0286682	0.0531685	0.124198	-0.0163624	-0.287821	-0.0815762	-0.547319	0.967188	0.392494	0.770086	0.184794	0.9766	0.618746	0.873679	0.289769	0.391169	0.475258
sp|P61353|RL27_HUMAN	P61353	RPL27	60S ribosomal protein L27 OS=Homo sapiens OX=9606 GN=RPL27 PE=1 SV=2	162.53	0	4	2516.78	2541.79	6553.53	8546.38	1878.98	3846.94	2730.64	2619.21	6629.72	7834.17	2529.28	7549.95	2862.96	2674.93	7231.95	0.00699164	0.186645	0.486054	0.0294566	0.117766	-1.56508	-0.088121	-0.0804758	-1.51065	0.00835141	0.857573	0.675097	0.00792172	0.0758587	0.929444	0.81037	0.0611491	0.00664755	0.0269792
sp|Q6P1L8|RM14_HUMAN	Q6P1L8	MRPL14	39S ribosomal protein L14, mitochondrial OS=Homo sapiens OX=9606 GN=MRPL14 PE=1 SV=1	94.34	0.00174825	2	567.332	1106.59	2748.56	1420.75	524.266	718.079	738.185	946.686	1893.48	2104.11	836.962	2084.65	621.173	842.436	1998.79	0.455593	0.450385	0.220626	0.175008	0.0745163	-1.31847	0.368902	-0.077312	-1.33293	0.0941106	0.479682	0.868409	0.0491915	0.195925	0.688897	0.93455	0.116744	0.0208212	0.0571458
sp|Q9H9B4|SFXN1_HUMAN	Q9H9B4	SFXN1	Sideroflexin-1 OS=Homo sapiens OX=9606 GN=SFXN1 PE=1 SV=4	160.17	0	4	7765.2	8322.46	22169.8	16523.4	16456	9203.26	8598.45	8358.67	25728.3	16869.3	8043.83	19346.6	12829.6	8478.56	21298.8	0.0489866	0.206372	0.399737	0.0199975	0.294114	-1.25146	-0.614328	-0.0766587	-1.37379	0.0185318	0.206238	0.694554	0.0219868	0.0883223	0.442643	0.820951	0.0860902	0.0227209	0.0600902
sp|Q14974|IMB1_HUMAN	Q14974	KPNB1	Importin subunit beta-1 OS=Homo sapiens OX=9606 GN=KPNB1 PE=1 SV=2	326.23	0	7	4376.29	5333.04	1788.4	4551.87	3562.63	4809.56	4454.07	5823.47	7670.4	17025.2	4854.66	3170.14	4186.1	5138.77	12347.8	0.139357	0.616398	0.210628	0.188432	0.535711	0.759767	0.222909	-0.07617	-1.24212	0.271898	0.509171	0.78197	0.0833602	0.398575	0.716124	0.880005	0.163263	0.0751075	0.13174
sp|Q9UGU5|HMGX4_HUMAN	Q9UGU5	HMGXB4	HMG domain-containing protein 4 OS=Homo sapiens OX=9606 GN=HMGXB4 PE=1 SV=2	102.01	0	2	256.271	170.927	993.216	1112.3	271.596	92.8211	219.203	221.372	1662.24	2551.11	213.599	1052.76	182.208	220.287	2106.68	0.282526	0.0799842	0.693781	0.0069621	0.298349	-2.32826	0.398533	-0.073844	-3.29853	0.0040259	0.589179	0.810351	0.00226641	0.0614352	0.767214	0.90013	0.0516907	0.000826774	0.00750987
sp|Q29RF7|PDS5A_HUMAN	Q29RF7	PDS5A	Sister chromatid cohesion protein PDS5 homolog A OS=Homo sapiens OX=9606 GN=PDS5A PE=1 SV=1	240.01	0	4	6636.5	10494.2	3340.66	10057.6	8480.91	9074.03	8144.47	9471.67	8132.58	6141.91	8565.35	6699.14	8777.47	8808.07	7137.24	0.318469	0.708987	0.0477814	0.106547	0.197221	0.525796	-0.0720093	-0.0737481	0.239772	0.50242	0.845572	0.830869	0.578479	0.608004	0.921673	0.915456	0.665731	0.753398	0.79508
sp|Q8NFH5|NUP35_HUMAN	Q8NFH5	NUP35	Nucleoporin NUP35 OS=Homo sapiens OX=9606 GN=NUP35 PE=1 SV=1	36.65	0.00482625	1	306.844	624.918	682.749	652.024	204.552	333.199	502.466	422.438	671.491	703.131	465.881	667.387	268.876	462.452	687.311	0.482768	0.032554	0.338323	0.122366	0.0325517	-0.607554	0.746159	-0.0732974	-0.649995	0.270619	0.24014	0.877887	0.246226	0.398444	0.48091	0.940457	0.351489	0.0592854	0.113087
sp|P62851|RS25_HUMAN	P62851	RPS25	40S ribosomal protein S25 OS=Homo sapiens OX=9606 GN=RPS25 PE=1 SV=1	622.07	0	11	218334	172551	423920	405451	214469	159763	235104	176826	416940	434624	195443	414686	187116	205965	425782	0.165644	0.0314932	0.206732	0.200075	0.0293687	-1.09488	0.0684289	-0.0710352	-1.13302	0.0228219	0.837558	0.807238	0.0227696	0.0938713	0.915555	0.898502	0.0863631	0.00673262	0.0271798
sp|Q9NY93|DDX56_HUMAN	Q9NY93	DDX56	Probable ATP-dependent RNA helicase DDX56 OS=Homo sapiens OX=9606 GN=DDX56 PE=1 SV=1	85.78	0.00160256	3	538.939	1163.33	2224.41	1529.7	751.791	1191.81	702.429	983.879	1773.73	1796.12	851.136	1877.05	971.799	843.154	1784.93	0.518734	0.261704	0.320168	0.236037	0.0088729	-1.2201	-0.257548	-0.0702589	-1.17261	0.0947169	0.66407	0.895855	0.085337	0.196117	0.82022	0.94725	0.16505	0.0746101	0.13118
sp|O94776|MTA2_HUMAN	O94776	MTA2	Metastasis-associated protein MTA2 OS=Homo sapiens OX=9606 GN=MTA2 PE=1 SV=1	90.03	0.00166667	2	2639.03	3353.48	1769.48	1597.72	2357.14	2115.25	2998.1	3252.71	3031.4	2182.98	2996.25	1683.6	2236.2	3125.41	2607.19	0.168609	0.0721365	0.0764868	0.057605	0.230103	0.823162	0.413898	-0.0700125	0.20969	0.0530976	0.213495	0.772859	0.577931	0.13618	0.449991	0.874913	0.665602	0.0745859	0.13118
sp|P78344|IF4G2_HUMAN	P78344	EIF4G2	Eukaryotic translation initiation factor 4 gamma 2 OS=Homo sapiens OX=9606 GN=EIF4G2 PE=1 SV=1	319.34	0	5	4322.58	5100.48	6162.36	6604.04	6350.36	5262.69	4459.73	5430.44	6471.93	7320.8	4711.53	6383.2	5806.53	4945.08	6896.36	0.116746	0.0489271	0.132454	0.138803	0.0870369	-0.442153	-0.300057	-0.067749	-0.551836	0.180539	0.335066	0.781285	0.134487	0.300439	0.577099	0.880005	0.233385	0.241342	0.324236
sp|P05109|S10A8_HUMAN	P05109	S100A8	Protein S100-A8 OS=Homo sapiens OX=9606 GN=S100A8 PE=1 SV=1	57.53	0.00123916	2	31.1758	84.2866	3470.05	1886.09	49.9878	17.7354	34.8351	82.0682	36.3947	2.21875	57.7312	2678.07	33.8616	58.4516	19.3067	0.650514	0.418223	0.673504	0.571393	1.25169	-5.64117	0.783763	-0.0608163	2.51209	0.0023158	0.402022	0.939945	0.209044	0.0486388	0.624731	0.968045	0.314287	0.00469043	0.0208676
sp|P49915|GUAA_HUMAN	P49915	GMPS	GMP synthase [glutamine-hydrolyzing] OS=Homo sapiens OX=9606 GN=GMPS PE=1 SV=1	61.34	0	2	512.564	789.986	1176.72	648.192	1049.95	404.3	640.329	687.856	986.621	966.073	651.275	912.457	727.126	664.092	976.347	0.301205	0.409584	0.627875	0.0506057	0.0148816	-0.456782	-0.0340596	-0.0606805	-0.617534	0.398549	0.959202	0.851069	0.164198	0.513649	0.977783	0.925476	0.266277	0.678363	0.733423
sp|Q92598|HS105_HUMAN	Q92598	HSPH1	Heat shock protein 105 kDa OS=Homo sapiens OX=9606 GN=HSPH1 PE=1 SV=1	112.65	0	3	2693.98	3426.52	6950.14	6179.47	4712.03	5107.76	3122.05	3213.27	9447.63	9894.74	3060.25	6564.81	4909.89	3167.66	9671.19	0.169261	0.0830102	0.0569923	0.0203626	0.0326904	-1.10902	-0.691277	-0.0600263	-1.67006	0.023815	0.0718264	0.800981	0.00691594	0.0945552	0.264113	0.89284	0.0592906	0.00109986	0.00876915
sp|P62304|RUXE_HUMAN	P62304	SNRPE	Small nuclear ribonucleoprotein E OS=Homo sapiens OX=9606 GN=SNRPE PE=1 SV=1	61.27	0	1	15295.3	34080.8	73833.1	39929.1	13189.9	17365.9	22408.2	25197.9	40312.2	35995.7	24688.1	56881.1	15277.9	23803.1	38154	0.53805	0.421471	0.19328	0.0828713	0.0799964	-1.24983	0.593176	-0.0576432	-0.738498	0.12107	0.326129	0.911667	0.232084	0.229972	0.56672	0.954641	0.337939	0.0396391	0.08629
sp|Q5VUA4|ZN318_HUMAN	Q5VUA4	ZNF318	Zinc finger protein 318 OS=Homo sapiens OX=9606 GN=ZNF318 PE=1 SV=2	38.44	0.005	1	1941.52	1798.08	6186.75	6567.66	2097.94	2489.33	2002.67	1885.7	6809.55	6734.34	1869.8	6377.21	2293.63	1944.19	6771.94	0.0542448	0.0422354	0.120664	0.0425401	0.007853	-1.77046	-0.290541	-0.0566894	-1.85772	0.00371764	0.322978	0.774261	0.00348587	0.0599226	0.56672	0.875851	0.0521514	0.000138035	0.00247814
sp|Q9H4A3|WNK1_HUMAN	Q9H4A3	WNK1	Serine/threonine-protein kinase WNK1 OS=Homo sapiens OX=9606 GN=WNK1 PE=1 SV=2	28.42	0	1	660.397	552.27	168.015	2437	1469.73	742.31	608.302	648.177	3509.95	1078.08	606.333	1302.51	1106.02	628.239	2294.01	0.126098	1.23179	0.465058	0.0448809	0.749599	-0.083457	-0.790397	-0.0562341	-1.68753	0.958713	0.165806	0.79851	0.0823982	0.970156	0.404793	0.892039	0.161827	0.600067	0.665829
sp|O00257|CBX4_HUMAN	O00257	CBX4	E3 SUMO-protein ligase CBX4 OS=Homo sapiens OX=9606 GN=CBX4 PE=1 SV=3	73.49	0.00145773	1	195.167	198.378	101.283	23.104	1131.41	952.994	115.421	361.762	242.876	90.1317	196.773	62.1935	1042.2	238.591	166.504	0.0115412	0.888853	0.12105	0.730076	0.648672	2.02418	-2.39978	-0.0544891	0.41132	0.0873042	0.00129379	0.938704	0.535199	0.187492	0.0730474	0.968045	0.628725	0.0162861	0.0487306
sp|O00231|PSD11_HUMAN	O00231	PSMD11	26S proteasome non-ATPase regulatory subunit 11 OS=Homo sapiens OX=9606 GN=PSMD11 PE=1 SV=3	66.93	0	1	8385.6	8199.72	22993.7	12791.7	15062.9	5383.78	8928.6	8302.05	30783.3	9893.26	8292.66	17892.7	10223.3	8615.32	20338.3	0.0158502	0.403173	0.669466	0.0514244	0.726291	-1.04841	-0.119029	-0.0542062	-1.07352	0.0713973	0.856272	0.780095	0.194434	0.16367	0.928693	0.879842	0.298797	0.354717	0.43992
sp|Q8NE71|ABCF1_HUMAN	Q8NE71	ABCF1	ATP-binding cassette sub-family F member 1 OS=Homo sapiens OX=9606 GN=ABCF1 PE=1 SV=2	437	0	6	6161.4	5952.23	24762.1	25150.6	4583.85	4044.96	5907.77	6688.79	14336.7	15129	6056.81	24956.3	4314.41	6298.28	14732.8	0.0244198	0.0110087	0.0883209	0.087685	0.03803	-2.04295	0.492	-0.0538362	-1.2821	0.00218326	0.121951	0.7917	0.0114432	0.0486388	0.345596	0.888	0.0697577	6.29694e-05	0.00147833
sp|P30520|PURA2_HUMAN	P30520	ADSS	Adenylosuccinate synthetase isozyme 2 OS=Homo sapiens OX=9606 GN=ADSS PE=1 SV=3	48.78	0.00225734	1	895.357	802.932	1517.4	1652.55	1200.52	1270.86	926.185	835.831	1637.51	3019.26	849.145	1584.97	1235.69	881.008	2328.39	0.0769646	0.0602919	0.0402541	0.0725191	0.419623	-0.901205	-0.542788	-0.0533857	-1.39091	0.031505	0.0971678	0.798242	0.0377215	0.104288	0.30636	0.892039	0.103402	0.018599	0.0537887
sp|P63104|1433Z_HUMAN	P63104	YWHAZ	14-3-3 protein zeta/delta OS=Homo sapiens OX=9606 GN=YWHAZ PE=1 SV=1	435.08	0	5	86019.5	60488.1	116528	180296	94799.7	67797.3	79117.3	70797.1	117035	144789	73253.8	148412	81298.5	74957.2	130912	0.24645	0.30382	0.234858	0.0784884	0.149908	-1.0068	-0.152397	-0.0531837	-0.85172	0.0735276	0.691193	0.854684	0.0774095	0.166721	0.828563	0.92763	0.15584	0.0616788	0.1162
sp|P09622|DLDH_HUMAN	P09622	DLD	Dihydrolipoyl dehydrogenase, mitochondrial OS=Homo sapiens OX=9606 GN=DLD PE=1 SV=2	90.51	0.00167224	3	823.5	283.771	561.171	699.915	641.768	372.225	582.502	431.408	1133.02	1085.28	553.635	630.543	506.996	506.955	1109.15	0.689345	0.15559	0.37593	0.210748	0.0304357	-0.374562	-0.0158655	-0.0524115	-1.1978	0.599302	0.983074	0.939281	0.142708	0.688138	0.990526	0.968045	0.241434	0.235834	0.319606
sp|O95402|MED26_HUMAN	O95402	MED26	Mediator of RNA polymerase II transcription subunit 26 OS=Homo sapiens OX=9606 GN=MED26 PE=1 SV=2	49.87	0.00228311	1	196.43	804.208	32.0816	52.6396	13.0884	268.004	240.545	706.153	5.29102	94.4874	500.319	42.3606	140.546	473.349	49.8892	0.858981	0.343166	1.28251	0.695543	1.26423	3.27377	2.74648	-0.0523534	4.15185	0.0252999	0.221497	0.961231	0.0872981	0.096761	0.45987	0.981163	0.168203	0.162568	0.241557
sp|Q9NWW5|CLN6_HUMAN	Q9NWW5	CLN6	Ceroid-lipofuscinosis neuronal protein 6 OS=Homo sapiens OX=9606 GN=CLN6 PE=1 SV=1	88.01	0.00163666	2	2100.06	2052.77	4718.19	3819.57	2011.53	1986.68	2032.72	2278.13	2806.26	2945.3	2076.41	4268.88	1999.1	2155.42	2875.78	0.016105	0.148849	0.00879079	0.0805063	0.0341869	-1.03182	0.0546757	-0.0516307	-0.469532	0.0252248	0.826107	0.797293	0.159037	0.0967162	0.910539	0.892039	0.260957	0.0110099	0.0369898
sp|Q9ULX3|NOB1_HUMAN	Q9ULX3	NOB1	RNA-binding protein NOB1 OS=Homo sapiens OX=9606 GN=NOB1 PE=1 SV=1	155.76	0	5	1509.64	5734.49	2311.53	2923.46	1628.35	3059.57	1943.78	4781.56	1989.27	4658.86	3622.06	2617.49	2343.96	3362.67	3324.06	0.824784	0.165312	0.43176	0.596734	0.567885	0.178672	0.398565	-0.0512387	-0.049173	0.833273	0.66454	0.958328	0.959389	0.875421	0.82022	0.979511	0.97084	0.970869	0.974702
sp|P35030|TRY3_HUMAN	P35030	PRSS3	Trypsin-3 OS=Homo sapiens OX=9606 GN=PRSS3 PE=1 SV=2	60.5	0.00127714	1	2179.34	2019.37	4827.64	3960.36	2504.87	1775.57	1889	2493.23	3245.05	2121.62	2099.36	4394	2140.22	2191.11	2683.33	0.0538805	0.139566	0.240953	0.194995	0.296046	-1.05957	-0.00760948	-0.0489159	-0.322802	0.0233421	0.981214	0.848004	0.417258	0.0944839	0.989723	0.92443	0.522407	0.0653157	0.120377
sp|Q9H2U1|DHX36_HUMAN	Q9H2U1	DHX36	ATP-dependent DNA/RNA helicase DHX36 OS=Homo sapiens OX=9606 GN=DHX36 PE=1 SV=2	21.04	0.00295858	1	399.634	394.54	285.296	415.18	452.511	381.538	377.713	445.896	295.602	292.597	397.087	350.238	417.024	411.804	294.1	0.00907252	0.262227	0.120341	0.117075	0.00722468	0.206327	-0.065464	-0.0475733	0.433138	0.559941	0.807375	0.823346	0.183294	0.655771	0.899967	0.910454	0.288654	0.388026	0.472191
sp|O95391|SLU7_HUMAN	O95391	SLU7	Pre-mRNA-splicing factor SLU7 OS=Homo sapiens OX=9606 GN=SLU7 PE=1 SV=2	201.24	0	4	4274.35	5349.91	1360.13	526.956	5703.92	3423.49	4574.88	5338.75	1286.42	375.213	4812.13	943.543	4563.7	4956.81	830.818	0.158046	0.624394	0.353333	0.108968	0.775528	2.49786	0.1139	-0.0475079	2.78304	0.0185999	0.783281	0.848725	0.0239031	0.0883223	0.882782	0.92443	0.087788	0.00815251	0.0306422
sp|P51116|FXR2_HUMAN	P51116	FXR2	Fragile X mental retardation syndrome-related protein 2 OS=Homo sapiens OX=9606 GN=FXR2 PE=1 SV=2	33.73	0.00813008	1	196.42	357.244	304.251	275.109	264.119	281.377	210.729	354.898	484.198	694.112	276.832	289.68	272.748	282.813	589.155	0.410791	0.0711375	0.0447409	0.36046	0.251941	-0.127208	-0.0414234	-0.0459717	-1.12996	0.776593	0.923757	0.928222	0.0792192	0.832805	0.962697	0.962264	0.157818	0.111	0.178301
sp|Q32P41|TRM5_HUMAN	Q32P41	TRMT5	tRNA (guanine(37)-N1)-methyltransferase OS=Homo sapiens OX=9606 GN=TRMT5 PE=1 SV=2	57.7	0.00124069	1	2145.98	2489.49	5094.69	4363.59	3848.47	1463.05	2294.17	2478.1	3711.03	2586.73	2317.73	4729.14	2655.76	2386.14	3148.88	0.104799	0.109315	0.635127	0.0545063	0.252472	-1.02851	-0.037893	-0.0448639	-0.422732	0.0255932	0.951891	0.833367	0.286691	0.0968474	0.973583	0.917545	0.392988	0.242696	0.325162
sp|Q9BUQ8|DDX23_HUMAN	Q9BUQ8	DDX23	Probable ATP-dependent RNA helicase DDX23 OS=Homo sapiens OX=9606 GN=DDX23 PE=1 SV=3	248.33	0	7	3779.25	2729.39	6729.71	9941.91	3496.63	3171.45	3658.25	2997.62	10813.8	13567.9	3254.32	8335.81	3334.04	3327.93	12190.9	0.228117	0.272483	0.0689664	0.140367	0.159745	-1.34869	-0.052215	-0.0441455	-1.91513	0.0290347	0.870015	0.881354	0.0070782	0.101816	0.934959	0.940457	0.0600074	0.00143167	0.00997595
sp|Q7L775|EPMIP_HUMAN	Q7L775	EPM2AIP1	EPM2A-interacting protein 1 OS=Homo sapiens OX=9606 GN=EPM2AIP1 PE=1 SV=1	34.98	0.00842697	1	46.4619	31.1364	221.063	2359.25	35.3965	58.9798	32.5841	47.1703	193.622	81.2208	38.7992	1290.15	47.1882	39.8772	137.421	0.279304	1.17189	0.353392	0.258644	0.578364	-4.24696	-0.264588	-0.0436978	-1.72118	0.0428564	0.571632	0.907555	0.0490503	0.120038	0.759608	0.95441	0.116607	0.0227974	0.0601884
sp|O75533|SF3B1_HUMAN	O75533	SF3B1	Splicing factor 3B subunit 1 OS=Homo sapiens OX=9606 GN=SF3B1 PE=1 SV=3	132.45	0	3	2570.22	3024.11	1388.81	1645.56	1365.87	1723.44	2393.2	3436.77	1419.25	1902.44	2797.16	1517.19	1544.65	2914.98	1660.84	0.114739	0.119664	0.163686	0.253144	0.205718	0.882987	0.861647	-0.0407962	0.762712	0.0412959	0.0442307	0.892812	0.0839867	0.118901	0.214273	0.946133	0.163683	0.0393743	0.0860269
sp|Q8TAE8|G45IP_HUMAN	Q8TAE8	GADD45GIP1	Growth arrest and DNA damage-inducible proteins-interacting protein 1 OS=Homo sapiens OX=9606 GN=GADD45GIP1 PE=1 SV=1	144.05	0	4	5457.3	6062.34	12428.8	11217	6088.01	4528.83	6403.36	5460.06	10810	8503.77	5759.82	11822.9	5308.42	5931.71	9656.88	0.0742785	0.0724778	0.20769	0.112448	0.168868	-1.03758	0.131475	-0.0398426	-0.737167	0.0213678	0.674954	0.856324	0.077391	0.0913367	0.824757	0.92809	0.15584	0.0135855	0.0423091
sp|P51991|ROA3_HUMAN	P51991	HNRNPA3	Heterogeneous nuclear ribonucleoprotein A3 OS=Homo sapiens OX=9606 GN=HNRNPA3 PE=1 SV=2	184.02	0	4	7093.82	7506.28	5031.86	3524.21	7277.35	7538.57	7398.73	7603.5	3618.34	3907.64	7300.05	4278.04	7407.96	7501.11	3762.99	0.0399531	0.249195	0.0249342	0.0193031	0.0543634	0.793134	-0.0215216	-0.0396399	0.956518	0.0760801	0.931581	0.836304	0.0286486	0.169915	0.964472	0.918129	0.0937204	0.0126892	0.04051
sp|P13797|PLST_HUMAN	P13797	PLS3	Plastin-3 OS=Homo sapiens OX=9606 GN=PLS3 PE=1 SV=4	148.26	0	3	3303.94	2912.16	5366.22	7496.68	6101.38	4967.41	3984.99	2547.62	12111.2	8632.25	3108.05	6431.45	5534.4	3266.3	10371.7	0.089133	0.234235	0.144883	0.31117	0.237182	-1.03194	-0.827677	-0.0387234	-1.72087	0.038171	0.0436068	0.908128	0.00889759	0.115344	0.212601	0.95441	0.0643494	0.00821097	0.0307861
sp|Q86VP6|CAND1_HUMAN	Q86VP6	CAND1	Cullin-associated NEDD8-dissociated protein 1 OS=Homo sapiens OX=9606 GN=CAND1 PE=1 SV=2	52.89	0	1	1530.29	1754.36	4127.64	2644.59	1975.94	1409.41	1542.65	1831.41	4404.58	3009.56	1642.33	3386.11	1692.67	1687.03	3707.07	0.0964732	0.309699	0.236663	0.121029	0.266094	-1.0118	-0.026437	-0.0368063	-1.1519	0.0556209	0.935744	0.872445	0.0342208	0.140062	0.966667	0.937571	0.10004	0.0264944	0.0669379
sp|P62280|RS11_HUMAN	P62280	RPS11	40S ribosomal protein S11 OS=Homo sapiens OX=9606 GN=RPS11 PE=1 SV=3	790.06	0	15	180765	183687	368933	313474	220175	167799	187949	185753	438841	269200	182226	341204	193987	186851	354021	0.0113353	0.114933	0.190916	0.00831096	0.338835	-0.90017	-0.0770107	-0.0361822	-0.915506	0.0331928	0.795097	0.847703	0.0789382	0.106412	0.890836	0.92443	0.15777	0.0390448	0.0856175
sp|O60749|SNX2_HUMAN	O60749	SNX2	Sorting nexin-2 OS=Homo sapiens OX=9606 GN=SNX2 PE=1 SV=2	81.66	0.00156006	2	838	561.311	1134.93	1567.68	1157.36	743.896	809.19	611.006	2236.21	1548.16	699.655	1351.3	950.63	710.098	1892.19	0.279636	0.226449	0.307549	0.19735	0.25712	-0.959665	-0.436061	-0.0359575	-1.43986	0.0729619	0.346328	0.917649	0.0272851	0.16632	0.588073	0.955858	0.0917114	0.0314837	0.0754308
sp|P18621|RL17_HUMAN	P18621	RPL17	60S ribosomal protein L17 OS=Homo sapiens OX=9606 GN=RPL17 PE=1 SV=3	227.97	0	6	8584.02	6822.17	16128.5	13462.8	7473.66	5997.75	7900.89	7787.19	17680.5	16182.6	7703.1	14795.6	6735.7	7844.04	16931.6	0.161729	0.127401	0.154939	0.0102495	0.0625563	-0.945281	0.192825	-0.0356174	-1.14429	0.0400464	0.546655	0.878495	0.0225098	0.116534	0.739334	0.940457	0.0860902	0.00407723	0.0191442
sp|Q9Y2Q9|RT28_HUMAN	Q9Y2Q9	MRPS28	28S ribosomal protein S28, mitochondrial OS=Homo sapiens OX=9606 GN=MRPS28 PE=1 SV=1	39.17	0.00504032	1	191.038	223.144	228.318	369.152	271.164	351.273	204.299	219.17	670.87	600.853	207.091	298.735	311.218	211.735	635.861	0.109625	0.333354	0.182013	0.0496647	0.0778625	-0.491711	-0.57996	-0.0354489	-1.6206	0.266138	0.121555	0.868343	0.0066453	0.393534	0.345423	0.93455	0.0584478	0.00794359	0.0303048
sp|P55010|IF5_HUMAN	P55010	EIF5	Eukaryotic translation initiation factor 5 OS=Homo sapiens OX=9606 GN=EIF5 PE=1 SV=2	64.5	0.00133511	1	1227.98	896.094	1424.52	1929.27	1258.68	1056.07	1049.1	1100.86	1308.96	2124.58	1062.04	1676.9	1157.38	1074.98	1716.77	0.220971	0.21284	0.123783	0.0340493	0.335938	-0.660261	-0.136305	-0.0348894	-0.668792	0.138824	0.680341	0.896291	0.187108	0.253404	0.826752	0.94725	0.291353	0.208319	0.291488
sp|Q5VT06|CE350_HUMAN	Q5VT06	CEP350	Centrosome-associated protein 350 OS=Homo sapiens OX=9606 GN=CEP350 PE=1 SV=1	18.06	0.00849858	1	290.587	301.853	50.7784	53.0587	465.284	288.217	319.537	287.778	39.4154	10.5851	296.22	51.9185	376.751	303.658	25.0002	0.0268927	0.0310566	0.33233	0.0739544	0.815436	2.51243	-0.306227	-0.0340644	3.85794	0.0011194	0.438501	0.864356	0.0100182	0.0470347	0.650295	0.93282	0.0683496	0.00075597	0.00703438
sp|Q9UEY8|ADDG_HUMAN	Q9UEY8	ADD3	Gamma-adducin OS=Homo sapiens OX=9606 GN=ADD3 PE=1 SV=1	97.97	0	1	2918.43	3020.9	7573.31	6202.78	4022.51	2410.99	2788.55	3314.13	7158.91	6337.27	2969.66	6888.05	3216.75	3051.34	6748.09	0.0244003	0.140695	0.354246	0.121796	0.0860971	-1.20683	-0.0687739	-0.0339867	-1.18172	0.015496	0.860673	0.874642	0.0159146	0.0832639	0.930161	0.93861	0.0751873	0.00968827	0.0344622
sp|P83731|RL24_HUMAN	P83731	RPL24	60S ribosomal protein L24 OS=Homo sapiens OX=9606 GN=RPL24 PE=1 SV=1	492.35	0	7	19422.1	19325.1	49974.5	80156.1	15011.7	16549.5	19903.4	19758.8	76988.2	53659.2	19373.6	65065.3	15780.6	19831.1	65323.7	0.00353778	0.328003	0.0689103	0.00515391	0.252529	-1.70791	0.29765	-0.0336672	-1.73014	0.0128529	0.286593	0.85789	0.00873649	0.0803832	0.530753	0.928469	0.06357	0.000778913	0.00711749
sp|P38117|ETFB_HUMAN	P38117	ETFB	Electron transfer flavoprotein subunit beta OS=Homo sapiens OX=9606 GN=ETFB PE=1 SV=3	54.79	0.00119904	2	100.419	113.896	106.648	211.207	73.6851	140.399	155.018	77.253	357.651	482.613	107.157	158.928	107.042	116.135	420.132	0.08893	0.46521	0.440705	0.473483	0.210319	-0.488888	0.0723801	-0.0331787	-1.95784	0.352166	0.875132	0.942865	0.00522386	0.474321	0.93716	0.96955	0.0537432	0.028903	0.0709099
sp|Q9BVV7|TIM21_HUMAN	Q9BVV7	TIMM21	Mitochondrial import inner membrane translocase subunit Tim21 OS=Homo sapiens OX=9606 GN=TIMM21 PE=1 SV=1	41.97	0.00314795	1	341.453	255.148	610.263	50.3619	366.964	225.86	310.189	293.73	429.834	346.343	298.301	330.313	296.412	301.96	388.089	0.20458	1.19859	0.336611	0.0385431	0.152122	0.751593	0.0359762	-0.0323086	-0.38648	0.626189	0.931051	0.90045	0.312003	0.709855	0.964472	0.9483	0.420969	0.853629	0.877789
sp|P37837|TALDO_HUMAN	P37837	TALDO1	Transaldolase OS=Homo sapiens OX=9606 GN=TALDO1 PE=1 SV=2	210.86	0	5	1839.52	1626.96	1652.65	3537.62	2319.52	1337.65	1872.84	1670.48	2286.14	2759.89	1733.24	2595.14	1828.58	1771.66	2523.02	0.0867173	0.513606	0.379686	0.080764	0.132775	-0.483024	-0.0260054	-0.0319911	-0.538008	0.389259	0.949996	0.880608	0.145877	0.507266	0.973189	0.940457	0.245223	0.581535	0.65108
sp|P0C0S5|H2AZ_HUMAN	P0C0S5	H2AFZ	Histone H2A.Z OS=Homo sapiens OX=9606 GN=H2AFZ PE=1 SV=2	356.4	0	6	37583.1	33657.5	71514.4	66286.2	143440	46720.8	41319.9	31992.8	87589	33223.4	35620.3	68900.3	95080.5	36656.4	60406.2	0.0779275	0.0536562	0.719296	0.179922	0.636396	-0.952966	-1.20272	-0.031787	-0.60097	0.026675	0.153944	0.899256	0.374581	0.0988012	0.392841	0.947838	0.479941	0.313072	0.397461
sp|P23526|SAHH_HUMAN	P23526	AHCY	Adenosylhomocysteinase OS=Homo sapiens OX=9606 GN=AHCY PE=1 SV=4	441.57	0	6	4302.21	19117.2	8075.68	6458.3	7310.27	6824.6	4770.2	17965.6	8189.54	13513	11709.7	7266.99	7067.43	11367.9	10851.3	0.894624	0.157377	0.0485915	0.820782	0.346897	0.328571	0.360606	-0.0296679	-0.214091	0.727184	0.696979	0.980401	0.824233	0.792631	0.832882	0.993421	0.868033	0.945131	0.955122
sp|Q9UQE7|SMC3_HUMAN	Q9UQE7	SMC3	Structural maintenance of chromosomes protein 3 OS=Homo sapiens OX=9606 GN=SMC3 PE=1 SV=2	241.71	0	6	2529.01	4570.29	4849.61	5596.95	2639.21	3360.35	2976.22	4042.86	4526.84	8047.78	3549.65	5223.28	2999.78	3509.54	6287.31	0.406632	0.101172	0.169987	0.214907	0.395985	-0.615826	0.19107	-0.0289984	-0.828118	0.223943	0.676128	0.947498	0.195952	0.349808	0.824757	0.971042	0.300473	0.175443	0.254977
sp|P62258|1433E_HUMAN	P62258	YWHAE	14-3-3 protein epsilon OS=Homo sapiens OX=9606 GN=YWHAE PE=1 SV=1	269.26	0	4	36769.3	31387.1	75097.7	75346.4	45280.4	36600.7	38846.2	30883.1	73990.8	70764	34078.2	75222.1	40940.6	34864.6	72377.4	0.111678	0.00233713	0.149911	0.161502	0.0315247	-1.14682	-0.261043	-0.0279586	-1.09084	0.0162603	0.400286	0.911322	0.0216438	0.0852615	0.622668	0.954641	0.0860902	0.00541498	0.0230817
sp|Q2TBE0|C19L2_HUMAN	Q2TBE0	CWF19L2	CWF19-like protein 2 OS=Homo sapiens OX=9606 GN=CWF19L2 PE=1 SV=4	184.43	0	6	6449.88	6926.88	2839.52	2540.02	5251.5	6042.65	6750.05	6871.44	2878.32	3743.99	6688.38	2689.77	5647.07	6810.74	3311.16	0.0504292	0.0787366	0.0990651	0.0126031	0.184867	1.3155	0.246785	-0.0270152	1.02584	0.0101458	0.38087	0.888591	0.0330374	0.0776569	0.611975	0.944283	0.0996345	0.0029687	0.0163546
sp|P22314|UBA1_HUMAN	P22314	UBA1	Ubiquitin-like modifier-activating enzyme 1 OS=Homo sapiens OX=9606 GN=UBA1 PE=1 SV=3	376.91	0	7	11132.2	12268.3	28574.7	21356.3	10786.7	12327.6	14547.4	9719.65	23856.4	19158.3	11700.3	24965.5	11557.2	12133.5	21507.4	0.0686597	0.204449	0.0942817	0.281349	0.15446	-1.07986	0.0192685	-0.0250278	-0.871332	0.0288752	0.942257	0.935861	0.0480068	0.101529	0.968691	0.966254	0.115046	0.0205587	0.0568531
sp|P53004|BIEA_HUMAN	P53004	BLVRA	Biliverdin reductase A OS=Homo sapiens OX=9606 GN=BLVRA PE=1 SV=2	59.01	0.00125945	2	617.188	708.69	1827.42	962.136	968.77	601.504	710.449	636.759	1787.89	855.166	662.939	1394.78	785.137	673.604	1321.53	0.0975982	0.438671	0.330765	0.0773549	0.499071	-1.00356	-0.206932	-0.0243079	-0.902763	0.0944564	0.597651	0.910102	0.145912	0.196117	0.770476	0.954641	0.245223	0.19527	0.276935
sp|Q7L014|DDX46_HUMAN	Q7L014	DDX46	Probable ATP-dependent RNA helicase DDX46 OS=Homo sapiens OX=9606 GN=DDX46 PE=1 SV=2	262.33	0	6	3210.99	4577.98	5460.77	3865.74	2987.48	3657.56	3253.18	4659.82	6152.05	7977.74	3894.49	4663.26	3322.52	3956.5	7064.89	0.248199	0.24186	0.142606	0.251395	0.182729	-0.26106	0.21396	-0.0221982	-0.869657	0.521733	0.547475	0.950197	0.0789885	0.621928	0.739334	0.973155	0.15777	0.106254	0.172137
sp|P53804|TTC3_HUMAN	P53804	TTC3	E3 ubiquitin-protein ligase TTC3 OS=Homo sapiens OX=9606 GN=TTC3 PE=1 SV=2	33	0.00803571	1	206.032	237.494	929.199	47.7302	252.266	296.177	267.934	187.961	976.745	109.238	221.763	488.464	274.221	227.947	542.991	0.100317	1.27602	0.113227	0.248082	1.1297	0.0709003	-0.305322	-0.0207747	-0.562348	0.96828	0.312765	0.943956	0.672529	0.9766	0.559216	0.970018	0.738862	0.990554	0.992505
sp|Q3LXA3|TKFC_HUMAN	Q3LXA3	TKFC	Triokinase/FMN cyclase OS=Homo sapiens OX=9606 GN=TKFC PE=1 SV=2	32.54	0.0079646	1	0.348181	121.476	10.4521	6.77789	1.31951	68.4348	0.348181	125.004	0.348181	290.034	60.9121	8.61501	34.8772	62.6759	145.191	1.40613	0.301575	1.36071	1.40636	1.41082	-0.372061	-0.54711	-0.0206492	-0.627776	0.915248	0.895816	0.996682	0.904221	0.939885	0.951298	1	0.929486	0.999818	0.999818
sp|P42574|CASP3_HUMAN	P42574	CASP3	Caspase-3 OS=Homo sapiens OX=9606 GN=CASP3 PE=1 SV=2	92.38	0	1	471.268	386.429	518.538	223.268	622.385	334.444	474.147	395.075	336.987	494.403	428.848	370.903	478.414	434.611	415.695	0.139886	0.562917	0.425583	0.12865	0.267768	0.326763	-0.0964105	-0.0203558	0.0641842	0.580644	0.833603	0.934408	0.865215	0.671769	0.914154	0.965408	0.896347	0.922799	0.935675
sp|O95347|SMC2_HUMAN	O95347	SMC2	Structural maintenance of chromosomes protein 2 OS=Homo sapiens OX=9606 GN=SMC2 PE=1 SV=2	65.71	0.00134771	2	3392.03	3799.53	5212.33	4762.57	4361.16	3895.71	3767.31	3517.07	6977.07	6116.95	3595.78	4987.45	4128.44	3642.19	6547.01	0.0801339	0.0637664	0.0797207	0.0485825	0.0928966	-0.47285	-0.199316	-0.0199708	-0.863733	0.151531	0.470833	0.921896	0.0429638	0.268568	0.68039	0.958732	0.108757	0.0343578	0.0795064
sp|Q05639|EF1A2_HUMAN	Q05639	EEF1A2	Elongation factor 1-alpha 2 OS=Homo sapiens OX=9606 GN=EEF1A2 PE=1 SV=1	131.95	0	4	1438.06	1572.14	3536.83	2635.68	1895.4	1980.34	1543.99	1503.24	2683.33	2325.42	1505.1	3086.25	1937.87	1523.62	2504.38	0.0629914	0.206467	0.0309928	0.0189155	0.101056	-1.02189	-0.365699	-0.0189416	-0.73233	0.0337538	0.208277	0.922886	0.0657929	0.107758	0.443278	0.958732	0.139251	0.018611	0.0537887
sp|Q13177|PAK2_HUMAN	Q13177	PAK2	Serine/threonine-protein kinase PAK 2 OS=Homo sapiens OX=9606 GN=PAK2 PE=1 SV=3	91.72	0	1	4277.85	4196.34	7122.22	5203.4	6538.92	2795.65	4669.25	3939.72	4650.85	3713.47	4237.09	6162.81	4667.28	4304.49	4182.16	0.0136031	0.220161	0.567116	0.119842	0.158489	-0.522883	-0.0131092	-0.0176349	0.0278758	0.167864	0.981291	0.934207	0.928453	0.286854	0.989723	0.965408	0.944547	0.676927	0.733137
sp|P52701|MSH6_HUMAN	P52701	MSH6	DNA mismatch repair protein Msh6 OS=Homo sapiens OX=9606 GN=MSH6 PE=1 SV=2	221.57	0	5	7129.93	9786.93	13312.4	8210.43	6404.67	3552.41	7047.86	10140.8	3695.09	3126.67	8458.43	10761.4	4978.54	8594.31	3410.88	0.22212	0.335236	0.405108	0.254472	0.117838	-0.323705	0.80841	-0.0172675	1.29725	0.472545	0.146996	0.959967	0.0211207	0.581066	0.382812	0.980529	0.0860902	0.0308934	0.0743586
sp|P11388|TOP2A_HUMAN	P11388	TOP2A	DNA topoisomerase 2-alpha OS=Homo sapiens OX=9606 GN=TOP2A PE=1 SV=3	56.44	0.00122399	2	661.314	718.291	553.575	393.257	3903.38	3112.37	832.365	582.807	375.844	261.491	689.802	473.416	3507.87	707.586	318.668	0.0584062	0.239455	0.159449	0.249389	0.253745	0.562824	-2.33834	-0.0151663	1.1365	0.157562	0.00175111	0.958019	0.0323712	0.275103	0.0730474	0.979511	0.0989949	0.00018814	0.0028203
sp|Q8WUQ7|CATIN_HUMAN	Q8WUQ7	CACTIN	Cactin OS=Homo sapiens OX=9606 GN=CACTIN PE=1 SV=3	76.77	0.00149925	2	63.1806	359.38	36.1589	109.532	159.865	284.009	165.036	140.109	21.1266	68.1571	211.28	72.8455	221.937	152.572	44.6418	0.991312	0.712228	0.395532	0.115524	0.744943	1.25964	-0.499861	-0.0131331	1.9895	0.3495	0.657038	0.990119	0.174022	0.47198	0.816084	0.999287	0.276931	0.17271	0.252206
sp|P18583|SON_HUMAN	P18583	SON	Protein SON OS=Homo sapiens OX=9606 GN=SON PE=1 SV=4	219.07	0	5	3262.71	5320.95	4253.95	3246.96	3056.03	2222.44	4146.76	4263.07	7488.67	4550.01	4291.83	3750.46	2639.24	4204.91	6019.34	0.339107	0.189855	0.223336	0.019559	0.345211	0.164932	0.676976	-0.0130592	-0.486411	0.699931	0.172694	0.970042	0.358687	0.769521	0.405654	0.986856	0.466233	0.15315	0.231393
sp|P32322|P5CR1_HUMAN	P32322	PYCR1	Pyrroline-5-carboxylate reductase 1, mitochondrial OS=Homo sapiens OX=9606 GN=PYCR1 PE=1 SV=2	111.05	0	3	5638.34	7702.56	8963.91	13213.7	6394.06	1698.3	7029.83	6284.79	5720.72	4137.55	6670.45	11088.8	4046.18	6657.31	4929.13	0.218819	0.270999	0.820626	0.0791342	0.227112	-0.723741	0.999891	-0.0123731	0.437818	0.132295	0.280473	0.963824	0.29732	0.242939	0.524512	0.982495	0.405823	0.178784	0.258847
sp|P30153|2AAA_HUMAN	P30153	PPP2R1A	Serine/threonine-protein phosphatase 2A 65 kDa regulatory subunit A alpha isoform OS=Homo sapiens OX=9606 GN=PPP2R1A PE=1 SV=4	56.37	0.00122249	2	477.653	373.55	749.734	839.037	380.835	734.392	389.591	464.726	426.591	2110.12	425.602	794.385	557.614	427.159	1268.35	0.172961	0.0794912	0.448344	0.124377	0.938565	-0.908924	-0.324227	-0.0105387	-1.16742	0.0419132	0.515784	0.96773	0.28109	0.119106	0.722092	0.985161	0.387482	0.435963	0.518601
sp|Q15398|DLGP5_HUMAN	Q15398	DLGAP5	Disks large-associated protein 5 OS=Homo sapiens OX=9606 GN=DLGAP5 PE=1 SV=2	170.82	0	3	2339.44	2184.7	2326.87	3512.78	8240.02	6036.4	2643.22	1952.65	1572.66	2497.25	2262.07	2919.83	7138.21	2297.94	2034.95	0.0483715	0.287197	0.21829	0.2125	0.321278	-0.338701	-1.64137	-0.00706438	0.190029	0.37897	0.00733836	0.978635	0.63365	0.497255	0.11463	0.99295	0.710232	0.00973415	0.0345449
sp|Q6P6C2|ALKB5_HUMAN	Q6P6C2	ALKBH5	RNA demethylase ALKBH5 OS=Homo sapiens OX=9606 GN=ALKBH5 PE=1 SV=2	233.86	0	5	15609.7	16056.3	6567.55	10390.2	28501.9	23754.7	14600.3	17333.8	7966.4	6057.13	15833	8478.86	26128.3	15967.1	7011.77	0.0199431	0.318792	0.128474	0.121053	0.192542	0.938469	-0.716845	-0.0070047	1.18844	0.0661506	0.0552279	0.973932	0.0216946	0.155781	0.238747	0.990154	0.0860902	0.00321459	0.0169909
sp|P62249|RS16_HUMAN	P62249	RPS16	40S ribosomal protein S16 OS=Homo sapiens OX=9606 GN=RPS16 PE=1 SV=2	133.21	0	2	115782	119803	501769	201544	194924	108528	92520.5	151123	217664	127254	117792	351656	151726	121822	172459	0.0241383	0.603689	0.402643	0.340154	0.370695	-1.43302	-0.304454	-0.00575028	-0.498873	0.0731327	0.491179	0.986843	0.281421	0.16632	0.700281	0.998622	0.387589	0.167729	0.24611
sp|Q9Y2J2|E41L3_HUMAN	Q9Y2J2	EPB41L3	Band 4.1-like protein 3 OS=Homo sapiens OX=9606 GN=EPB41L3 PE=1 SV=2	33.89	0.00818182	1	207.26	265.521	574.193	421.583	363.578	274.054	222.246	248.899	289.351	233.12	236.39	497.888	318.816	235.573	261.235	0.174275	0.216739	0.198557	0.0800019	0.152206	-1.06854	-0.428229	-0.00372564	-0.146812	0.0390422	0.248916	0.988028	0.670512	0.115911	0.492686	0.999159	0.737177	0.0441032	0.0928296
sp|P48047|ATPO_HUMAN	P48047	ATP5PO	ATP synthase subunit O, mitochondrial OS=Homo sapiens OX=9606 GN=ATP5PO PE=1 SV=1	32.75	0.00800712	1	405.423	287.82	525.162	731.845	417.45	304.158	499.318	234.645	443.238	817.265	346.622	628.504	360.804	366.982	630.252	0.239908	0.232531	0.22203	0.509975	0.419637	-0.859852	-0.0609127	-0.00292209	-0.817145	0.0857629	0.869526	0.995601	0.161905	0.185112	0.934959	1	0.263679	0.263682	0.34905
sp|P84098|RL19_HUMAN	P84098	RPL19	60S ribosomal protein L19 OS=Homo sapiens OX=9606 GN=RPL19 PE=1 SV=1	1080.2	0	17	386667	277578	699190	781323	186498	150317	377176	285435	895449	806609	332123	740257	168407	331306	851029	0.232257	0.0784544	0.151916	0.195803	0.0738155	-1.17381	0.968409	-0.00220829	-1.37525	0.0259564	0.0457716	0.994487	0.0171605	0.0973205	0.215249	1	0.0773201	0.000564164	0.00566391
sp|Q3SY89|ELB3B_HUMAN	Q3SY89	ELOA3B	Elongin-A3 member B OS=Homo sapiens OX=9606 GN=ELOA3B PE=2 SV=2	45.92	0.00219539	1	0.348181	0.348181	0.348181	0.348181	140.933	263.32	0.348181	0.348181	0.591289	9.99518	0.348181	0.348181	202.126	0.348181	5.29323	0	0	0.428153	0	1.25624	0	-9.11186	0	-2.80367	1	7.75158e-05	1	0.156558	1	0.0591446	1	0.258278	0.000479473	0.00524199
sp|P85298|RHG08_HUMAN	P85298	ARHGAP8	Rho GTPase-activating protein 8 OS=Homo sapiens OX=9606 GN=ARHGAP8 PE=1 SV=1	33.43	0	1	0.348181	0.348181	350.46	14.6138	0.348181	0.348181	0.348181	0.348181	0.348181	4.93431	0.348181	182.537	0.348181	0.348181	2.64125	0	1.30099	0	0	1.22779	-7.68327	0	0	-1.91247	0.0172311	1	1	0.27083	0.0872833	1	1	0.378122	0.00982931	0.0347233
sp|Q01082|SPTB2_HUMAN	Q01082	SPTBN1	Spectrin beta chain, non-erythrocytic 1 OS=Homo sapiens OX=9606 GN=SPTBN1 PE=1 SV=2	42.32	0.00317125	1	0.348181	0.348181	0.348181	0.348181	0.348181	0.348181	0.348181	0.348181	1057.56	0.348181	0.348181	0.348181	0.348181	0.348181	528.953	0	0	0	0	1.41328	0	0	0	-5.78431	1	1	1	0.265116	1	1	1	0.372892	0.347965	0.43382
sp|Q68E01|INT3_HUMAN	Q68E01	INTS3	Integrator complex subunit 3 OS=Homo sapiens OX=9606 GN=INTS3 PE=1 SV=1	63.56	0.001321	1	0.348181	0.348181	33.0717	0.348181	0.348181	0.348181	0.348181	0.348181	0.348181	366.143	0.348181	16.71	0.348181	0.348181	183.246	0	1.38475	0	0	1.41153	-3.28481	0	0	-5.01918	0.27412	1	1	0.265348	0.399148	1	1	0.372892	0.456145	0.533232
sp|Q9UHR4|BI2L1_HUMAN	Q9UHR4	BAIAP2L1	Brain-specific angiogenesis inhibitor 1-associated protein 2-like protein 1 OS=Homo sapiens OX=9606 GN=BAIAP2L1 PE=1 SV=2	35.28	0.00660377	1	0.348181	0.348181	0.348181	314.278	0.348181	0.348181	0.348181	0.348181	0.348181	229.326	0.348181	157.313	0.348181	0.348181	114.837	0	1.41108	0	0	1.40993	-4.90899	0	0	-4.68167	0.273094	1	1	0.265489	0.398868	1	1	0.372892	0.467275	0.543907
sp|Q969M3|YIPF5_HUMAN	Q969M3	YIPF5	Protein YIPF5 OS=Homo sapiens OX=9606 GN=YIPF5 PE=1 SV=1	36.87	0.00484496	1	0.348181	0.348181	0.348181	205.162	0.348181	0.348181	0.348181	0.348181	0.348181	307.767	0.348181	102.755	0.348181	0.348181	154.057	0	1.40942	0	0	1.41102	-4.60136	0	0	-4.89389	0.273209	1	1	0.265397	0.398868	1	1	0.372892	0.467193	0.543907
sp|E9PRG8|CK098_HUMAN	E9PRG8	C11orf98	Uncharacterized protein C11orf98 OS=Homo sapiens OX=9606 GN=C11orf98 PE=4 SV=1	114.53	0	3	607.517	521.457	1234.94	1387.47	743.281	1025.48	575.616	550.201	3779.92	2890.49	564.487	1311.2	884.381	562.909	3335.21	0.107803	0.0822568	0.225633	0.0319257	0.18857	-1.21764	-0.63333	0.000203757	-2.55403	0.0146878	0.115132	0.999227	0.00204781	0.0816635	0.334013	1	0.0516907	0.000234993	0.00318047
sp|Q99996|AKAP9_HUMAN	Q99996	AKAP9	A-kinase anchor protein 9 OS=Homo sapiens OX=9606 GN=AKAP9 PE=1 SV=4	36.99	0.00486855	1	1274.37	899.101	3572.55	6261.06	737.642	951.857	1235.87	926.018	5495.18	5450.85	1086.74	4916.8	844.75	1080.94	5473.02	0.244178	0.386647	0.179311	0.20269	0.00572816	-2.14351	0.353266	0.000853134	-2.35415	0.0120395	0.354315	0.997932	0.00306694	0.0776569	0.592053	1	0.0516907	0.000368026	0.00442211
sp|Q86YP4|P66A_HUMAN	Q86YP4	GATAD2A	Transcriptional repressor p66-alpha OS=Homo sapiens OX=9606 GN=GATAD2A PE=1 SV=1	626.35	0	14	14391.3	17185.3	1955.93	2324.88	21429.9	26891.1	14080.9	17485.8	2211.59	2344.16	15788.3	2140.4	24160.5	15783.4	2277.87	0.125133	0.121887	0.159833	0.152542	0.0411548	2.88261	-0.610189	0.00322366	2.78804	0.00108438	0.105162	0.989765	0.00107452	0.0470347	0.317858	0.999287	0.042044	8.67707e-06	0.00066206
sp|Q9H0S4|DDX47_HUMAN	Q9H0S4	DDX47	Probable ATP-dependent RNA helicase DDX47 OS=Homo sapiens OX=9606 GN=DDX47 PE=1 SV=1	306.82	0	4	13148.9	7582.72	20943	30646	12568.4	8102.72	10084.1	9821.54	21783.2	17045.8	10365.8	25794.5	10335.5	9952.81	19414.5	0.379697	0.265988	0.305518	0.0186515	0.172543	-1.34322	-0.0152758	0.00481254	-0.948451	0.0474362	0.974791	0.98987	0.0958052	0.127893	0.98623	0.999287	0.18027	0.0286376	0.0707136
sp|P62899|RL31_HUMAN	P62899	RPL31	60S ribosomal protein L31 OS=Homo sapiens OX=9606 GN=RPL31 PE=1 SV=1	201.71	0	4	14618.9	16642.5	43549	42244.4	15223.2	15238.9	15243.7	15847.5	31625.1	38665.8	15630.7	42896.7	15231.1	15545.6	35145.5	0.0915471	0.0215062	0.00072532	0.0274632	0.141656	-1.45935	0.0343376	0.00511871	-1.16471	0.00734707	0.894663	0.979998	0.0209857	0.0758587	0.950736	0.993421	0.0860902	0.000743358	0.00700225
sp|P00918|CAH2_HUMAN	P00918	CA2	Carbonic anhydrase 2 OS=Homo sapiens OX=9606 GN=CA2 PE=1 SV=2	131.56	0	3	1151.11	7162.95	2094.99	2697.21	2156.72	3395.61	1465.26	5582.2	2916.47	8666.4	4157.03	2396.1	2776.16	3523.73	5791.43	1.02261	0.17772	0.315552	0.826147	0.70204	0.272586	0.0855366	0.00579743	-0.808036	0.809598	0.940121	0.996616	0.53816	0.856235	0.968691	1	0.630262	0.851683	0.876378
sp|P12956|XRCC6_HUMAN	P12956	XRCC6	X-ray repair cross-complementing protein 6 OS=Homo sapiens OX=9606 GN=XRCC6 PE=1 SV=2	256.28	0	6	25561.7	27467.9	76542.3	67819.7	54191.4	34691.1	25357.2	27287.9	80201.9	43264.8	26514.8	72181	44441.3	26322.6	61733.4	0.0508369	0.0854492	0.31027	0.0518644	0.423085	-1.44312	-0.710451	0.0105332	-1.15255	0.00772742	0.114785	0.957424	0.0623818	0.0758587	0.333888	0.979511	0.13522	0.0192869	0.0550191
sp|O75438|NDUB1_HUMAN	O75438	NDUFB1	NADH dehydrogenase [ubiquinone] 1 beta subcomplex subunit 1 OS=Homo sapiens OX=9606 GN=NDUFB1 PE=1 SV=1	32.36	0.00792254	1	1903.94	1761.08	3165.67	4137.34	2266.05	811.926	2531.92	1302.34	1926.24	1703.78	1832.51	3651.5	1538.99	1917.13	1815.01	0.0551273	0.188161	0.668114	0.453512	0.0866701	-0.982884	0.432923	0.0120524	0.0154589	0.0346338	0.523065	0.978241	0.957988	0.110107	0.726403	0.99295	0.970066	0.220106	0.303228
sp|Q9BQ48|RM34_HUMAN	Q9BQ48	MRPL34	39S ribosomal protein L34, mitochondrial OS=Homo sapiens OX=9606 GN=MRPL34 PE=1 SV=1	32.28	0.00790167	1	166.672	143.92	638.187	457.509	205.184	183.961	206.37	114.173	1221.15	455.556	155.296	547.848	194.573	160.271	838.355	0.103594	0.233202	0.077128	0.406769	0.645741	-1.80275	-0.327022	0.0129111	-2.26776	0.00743376	0.27319	0.974877	0.0247962	0.0758587	0.514042	0.990454	0.0888239	0.00874086	0.0318343
sp|O95801|TTC4_HUMAN	O95801	TTC4	Tetratricopeptide repeat protein 4 OS=Homo sapiens OX=9606 GN=TTC4 PE=1 SV=3	113.37	0	2	1343.04	1316.89	1875.56	2554	1727.03	2064.98	1415.76	1225.65	3107.25	3092.53	1329.96	2214.78	1896.01	1320.7	3099.89	0.0138992	0.216602	0.126038	0.101784	0.00335767	-0.718721	-0.505895	0.0137568	-1.2209	0.0842839	0.124782	0.946943	0.0130101	0.182706	0.348113	0.971042	0.0701247	0.0103542	0.035667
sp|Q96I24|FUBP3_HUMAN	Q96I24	FUBP3	Far upstream element-binding protein 3 OS=Homo sapiens OX=9606 GN=FUBP3 PE=1 SV=2	17.63	0.00842697	1	1.59304	161.56	737.596	33.0314	7.94973	107.164	1.03064	244.56	23.1636	208.157	81.5768	385.314	57.5566	122.795	115.66	1.3866	1.29298	1.21888	1.40234	1.13099	-3.28237	-0.863432	0.0150627	-2.1138	0.356281	0.784373	0.997194	0.49691	0.476917	0.883131	1	0.595388	0.827524	0.856706
sp|P54886|P5CS_HUMAN	P54886	ALDH18A1	Delta-1-pyrroline-5-carboxylate synthase OS=Homo sapiens OX=9606 GN=ALDH18A1 PE=1 SV=2	273.37	0	5	3800.84	4443.25	9607.53	9386.17	3709.34	4347.74	4018.47	4112.7	9111.79	7436.6	4122.05	9496.85	4028.54	4065.59	8274.19	0.110201	0.016482	0.112054	0.0163876	0.14316	-1.20838	0.0332531	0.0156012	-1.00222	0.0138747	0.905615	0.940767	0.0338984	0.0814338	0.956881	0.968045	0.0997261	0.00266475	0.015188
sp|Q9UJW0|DCTN4_HUMAN	Q9UJW0	DCTN4	Dynactin subunit 4 OS=Homo sapiens OX=9606 GN=DCTN4 PE=1 SV=1	23.63	0	1	50.6017	557.538	57.3864	165.971	38.6536	291.32	87.628	314.571	89.0166	361.657	304.07	111.679	164.987	201.099	225.337	1.17887	0.687517	1.08289	0.797977	0.855546	0.783308	0.662525	0.0167407	-0.0952198	0.626589	0.725258	0.991836	0.953879	0.709855	0.845634	1	0.967189	0.957106	0.964692
sp|P62854|RS26_HUMAN	P62854	RPS26	40S ribosomal protein S26 OS=Homo sapiens OX=9606 GN=RPS26 PE=1 SV=3	70.99	0	1	24337.2	28219.1	66463.3	68318.4	30910	27973.3	26717	25074.4	60854.9	43964	26278.1	67390.8	29441.7	25895.7	52409.5	0.104458	0.019465	0.070533	0.044851	0.227892	-1.3625	-0.166145	0.0179302	-0.980931	0.00944167	0.548562	0.932229	0.0467327	0.0776569	0.740146	0.964462	0.113557	0.003341	0.0172826
sp|Q8NEV1|CSK23_HUMAN	Q8NEV1	CSNK2A3	Casein kinase II subunit alpha 3 OS=Homo sapiens OX=9606 GN=CSNK2A3 PE=1 SV=2	42.6	0	1	4891.68	3333.3	6420.07	8856.77	5653.91	1261.76	4181.1	3791.5	3677.02	1639.9	4112.49	7638.42	3457.83	3986.3	2658.46	0.267951	0.225571	0.89817	0.0691079	0.541842	-0.901045	0.596299	0.0203137	0.717567	0.0817704	0.540989	0.94637	0.272498	0.178297	0.73648	0.971042	0.379408	0.292834	0.377803
sp|Q99590|SCAFB_HUMAN	Q99590	SCAF11	Protein SCAF11 OS=Homo sapiens OX=9606 GN=SCAF11 PE=1 SV=2	60.39	0.00127551	2	2397.96	2464.8	217.299	92.7269	2553.33	2222.61	2246.26	2551.53	502.881	636.997	2431.38	155.013	2387.97	2398.89	569.939	0.0194407	0.568249	0.0979307	0.0899839	0.166394	4.0982	0.0293198	0.0221953	2.10282	0.00279527	0.910682	0.913021	0.00318263	0.0520192	0.958111	0.954641	0.0516907	9.28689e-05	0.00191511
sp|O00479|HMGN4_HUMAN	O00479	HMGN4	High mobility group nucleosome-binding domain-containing protein 4 OS=Homo sapiens OX=9606 GN=HMGN4 PE=1 SV=3	360.41	0	2	4593.07	3609.42	11779.8	16496.3	4394.25	4340.85	4182.8	3817.85	18370.1	13758.2	4101.25	14138.1	4367.55	4000.33	16064.2	0.169594	0.235892	0.00864475	0.0645087	0.203005	-1.77554	-0.101184	0.0269981	-1.96514	0.00930354	0.725626	0.911491	0.00608946	0.0776569	0.845634	0.954641	0.0559752	0.000423384	0.00496987
sp|P06576|ATPB_HUMAN	P06576	ATP5F1B	ATP synthase subunit beta, mitochondrial OS=Homo sapiens OX=9606 GN=ATP5F1B PE=1 SV=3	601.58	0	11	36527.6	30993.4	37784.9	38276.5	21947.4	27362.9	34245.4	31797.8	36973.7	48227.8	33760.5	38030.7	24655.1	33021.6	42600.8	0.115914	0.00914125	0.155315	0.0524105	0.186801	-0.176659	0.45734	0.0280553	-0.327708	0.540705	0.183366	0.8969	0.360499	0.637648	0.416394	0.94725	0.46779	0.133642	0.206206
sp|Q9NQT5|EXOS3_HUMAN	Q9NQT5	EXOSC3	Exosome complex component RRP40 OS=Homo sapiens OX=9606 GN=EXOSC3 PE=1 SV=3	69.46	0	2	24350.7	29280.9	56062.8	33946.7	44082.7	13684	25903.5	26468.6	39438.5	15074.3	26815.8	45004.7	28883.4	26186	27256.4	0.130004	0.347484	0.744204	0.0152596	0.632075	-0.708197	0.120607	0.0282461	0.131111	0.150152	0.870978	0.89697	0.837406	0.266742	0.935336	0.94725	0.878873	0.699631	0.749469
sp|Q9NXV6|CARF_HUMAN	Q9NXV6	CDKN2AIP	CDKN2A-interacting protein OS=Homo sapiens OX=9606 GN=CDKN2AIP PE=1 SV=3	49.59	0.00227273	1	217.003	145.523	315.254	369.265	279.975	265.973	169.647	178.564	333.06	558.496	181.263	342.259	272.974	174.106	445.778	0.278845	0.111586	0.0362714	0.0362126	0.357593	-0.941104	-0.618807	0.0299909	-1.27918	0.0603354	0.135923	0.921775	0.0516684	0.145683	0.365817	0.958732	0.120312	0.0241353	0.0623189
sp|Q75N03|HAKAI_HUMAN	Q75N03	CBLL1	E3 ubiquitin-protein ligase Hakai OS=Homo sapiens OX=9606 GN=CBLL1 PE=1 SV=1	170.51	0	2	5315.04	6100.72	502.745	452.052	1778.71	1840.74	4443.67	6980.04	534.753	723.1	5707.88	477.399	1809.72	5711.85	628.926	0.0973323	0.0750861	0.024239	0.313994	0.211761	3.5783	1.65397	0.0320376	3.19492	0.0004237	0.00409713	0.924722	0.00103149	0.0470347	0.082171	0.95995	0.0414223	2.31708e-05	0.000863508
sp|O75717|WDHD1_HUMAN	O75717	WDHD1	WD repeat and HMG-box DNA-binding protein 1 OS=Homo sapiens OX=9606 GN=WDHD1 PE=1 SV=1	71.09	0.00141044	2	1826.62	1492.38	466.874	961.427	1642.2	1771.24	1666.33	1561.63	767.367	963.006	1659.5	714.15	1706.72	1613.98	865.186	0.142416	0.489674	0.0534604	0.045868	0.159894	1.30122	-0.046797	0.0335322	0.941595	0.0636445	0.866733	0.882443	0.0454085	0.15128	0.934064	0.940457	0.111052	0.0255442	0.0649675
sp|Q9NT62|ATG3_HUMAN	Q9NT62	ATG3	Ubiquitin-like-conjugating enzyme ATG3 OS=Homo sapiens OX=9606 GN=ATG3 PE=1 SV=1	20.59	0.00588235	1	877.915	674.036	24.565	1127.41	1299.73	659.621	763.953	738.183	1096.92	1326.61	775.975	575.985	979.674	751.068	1211.77	0.185784	1.3539	0.462015	0.0242615	0.13403	2.20865	-0.267433	0.0347223	-0.649077	0.367709	0.5978	0.887934	0.118832	0.487087	0.770476	0.944242	0.212587	0.450302	0.527774
sp|P20042|IF2B_HUMAN	P20042	EIF2S2	Eukaryotic translation initiation factor 2 subunit 2 OS=Homo sapiens OX=9606 GN=EIF2S2 PE=1 SV=2	73.85	0.00146199	2	289.068	241.813	692.166	1521.97	317.725	320.881	285.819	232.363	782.061	890.109	265.441	1107.07	319.303	259.091	836.085	0.125883	0.530012	0.00698979	0.145892	0.0913802	-1.95684	-0.272256	0.0369105	-1.65798	0.0244989	0.346922	0.882221	0.00663869	0.0948868	0.588079	0.940457	0.0584478	0.00349253	0.0176477
sp|Q5T653|RM02_HUMAN	Q5T653	MRPL2	39S ribosomal protein L2, mitochondrial OS=Homo sapiens OX=9606 GN=MRPL2 PE=1 SV=2	120.07	0	3	523.951	398.919	1415.47	931.802	765.211	442.991	458.297	433.16	2312.6	1575.9	461.435	1173.63	604.101	445.729	1944.25	0.1916	0.291404	0.377163	0.0398769	0.267929	-1.32885	-0.348803	0.0371725	-2.06201	0.0294271	0.446713	0.882325	0.00713117	0.101816	0.658632	0.940457	0.0601224	0.00422907	0.0193801
sp|Q9UQB8|BAIP2_HUMAN	Q9UQB8	BAIAP2	Brain-specific angiogenesis inhibitor 1-associated protein 2 OS=Homo sapiens OX=9606 GN=BAIAP2 PE=1 SV=1	125.01	0	3	739.858	2291.41	1060.37	2545.06	1335.19	1286.79	718.273	2230.47	1314.63	1812.35	1515.63	1802.71	1310.99	1474.37	1563.49	0.723864	0.582362	0.0261039	0.725247	0.225102	-0.335356	-0.00963218	0.0408018	-0.245483	0.708882	0.989199	0.966625	0.742605	0.777681	0.995724	0.984692	0.803698	0.979241	0.981815
sp|P50990|TCPQ_HUMAN	P50990	CCT8	T-complex protein 1 subunit theta OS=Homo sapiens OX=9606 GN=CCT8 PE=1 SV=4	242.51	0	5	3650.93	3373.01	5990.66	4826.34	4437.47	3091.01	3577.47	3250.35	7703.63	7087.48	3511.97	5408.5	3764.24	3413.91	7395.55	0.055958	0.152223	0.25293	0.0677541	0.0589114	-0.615671	-0.0777575	0.041384	-1.07426	0.100318	0.814517	0.837952	0.0208742	0.202763	0.904624	0.918617	0.0860902	0.019535	0.0554096
Biognosys|iRT	NA	NA	Kit Fusion	1068.83	0	11	2.36302e+06	1.46781e+06	4.1114e+06	3.72698e+06	3.4766e+06	1.47544e+06	2.11766e+06	1.5452e+06	4.46133e+06	1.70143e+06	1.91542e+06	3.91919e+06	2.47602e+06	1.83143e+06	3.08138e+06	0.330482	0.0693583	0.571498	0.221025	0.633333	-1.07167	-0.282261	0.0420164	-0.564964	0.0508669	0.658731	0.914163	0.434102	0.132689	0.817255	0.954834	0.538058	0.394771	0.477733
sp|Q96A65|EXOC4_HUMAN	Q96A65	EXOC4	Exocyst complex component 4 OS=Homo sapiens OX=9606 GN=EXOC4 PE=1 SV=1	47.19	0	1	1305.58	791.669	1494.98	1595.79	1393.65	1026.49	1143.45	852.58	2192.56	1339.81	1048.63	1545.38	1210.07	998.013	1766.18	0.346541	0.0461263	0.214554	0.206082	0.341405	-0.603362	-0.234463	0.0421846	-0.753488	0.190533	0.590242	0.914849	0.188689	0.311632	0.767214	0.954863	0.292918	0.255424	0.340417
sp|Q9NX40|OCAD1_HUMAN	Q9NX40	OCIAD1	OCIA domain-containing protein 1 OS=Homo sapiens OX=9606 GN=OCIAD1 PE=1 SV=1	41.51	0.00312826	1	451.452	289.242	844.101	822.459	462.807	347.352	407.838	301.098	466.325	754.545	370.347	833.28	405.079	354.468	610.435	0.309708	0.0183654	0.201538	0.212931	0.333864	-1.20525	-0.149978	0.0443116	-0.715046	0.0327153	0.709799	0.905457	0.191022	0.105946	0.839061	0.952915	0.295939	0.0496304	0.101523
sp|Q99623|PHB2_HUMAN	Q99623	PHB2	Prohibitin-2 OS=Homo sapiens OX=9606 GN=PHB2 PE=1 SV=2	255.21	0	5	8161.93	7047.91	15561.3	16106.3	8153.91	7522.18	6869.41	7855.03	11611.7	11665.9	7604.92	15833.8	7838.04	7362.22	11638.8	0.103582	0.024337	0.0569913	0.094664	0.00328942	-1.06167	-0.0462673	0.0461514	-0.617812	0.0201295	0.862454	0.835849	0.0961583	0.0890364	0.931426	0.918129	0.180586	0.00717795	0.0283298
sp|Q86U86|PB1_HUMAN	Q86U86	PBRM1	Protein polybromo-1 OS=Homo sapiens OX=9606 GN=PBRM1 PE=1 SV=1	37.35	0.00488759	1	315.433	296.083	86.9349	222.653	582.157	496.995	337.23	259.74	701.73	186.066	305.758	154.794	539.576	298.485	443.898	0.04475	0.619967	0.111604	0.183573	0.821426	1.13527	-0.815651	0.0462689	-0.241697	0.131412	0.0378453	0.851735	0.771014	0.2419	0.202638	0.925476	0.827986	0.181961	0.262699
sp|Q14126|DSG2_HUMAN	Q14126	DSG2	Desmoglein-2 OS=Homo sapiens OX=9606 GN=DSG2 PE=1 SV=2	79	0.00152905	1	1630	1684.96	1396.74	1358.78	685.496	1464.29	1339.48	1919.36	1576.78	2240.05	1657.48	1377.76	1074.89	1629.42	1908.41	0.0234502	0.0194841	0.51232	0.251645	0.245753	0.266606	0.726083	0.047644	-0.181463	0.34759	0.213211	0.867972	0.609779	0.47065	0.449991	0.93455	0.691874	0.32807	0.413065
sp|Q9Y2X3|NOP58_HUMAN	Q9Y2X3	NOP58	Nucleolar protein 58 OS=Homo sapiens OX=9606 GN=NOP58 PE=1 SV=1	68.99	0.00138504	2	1016.71	744.6	3121.88	3856.72	937.508	977.823	846.599	836.968	2370.71	2902.78	880.655	3489.3	957.665	841.784	2636.75	0.218485	0.148916	0.0297674	0.00809071	0.142686	-1.99567	-0.138051	0.0477253	-1.59215	0.00563187	0.660269	0.857083	0.0117482	0.0691134	0.817833	0.928254	0.0697577	0.000325686	0.00409395
sp|Q9H300|PARL_HUMAN	Q9H300	PARL	Presenilins-associated rhomboid-like protein, mitochondrial OS=Homo sapiens OX=9606 GN=PARL PE=1 SV=2	32.24	0.00877193	1	416.655	338.276	756.421	1172.11	396.364	409.862	330.081	399.465	369.048	500.728	377.466	964.265	403.113	364.773	434.888	0.146827	0.304829	0.023678	0.134501	0.214105	-1.32659	-0.102454	0.0480832	-0.195391	0.0282674	0.714447	0.849312	0.589817	0.100084	0.839061	0.92443	0.674203	0.0178839	0.0525834
sp|Q06830|PRDX1_HUMAN	Q06830	PRDX1	Peroxiredoxin-1 OS=Homo sapiens OX=9606 GN=PRDX1 PE=1 SV=1	251.86	0	6	14991.2	13675.4	19101.6	18807.5	21936.9	15131.3	16315.2	11743.1	19844.5	17984.6	14333.3	18954.6	18534.1	14029.1	18914.5	0.0649141	0.0109737	0.259646	0.230447	0.0695309	-0.404652	-0.347597	0.0488367	-0.399899	0.192007	0.336419	0.860467	0.224641	0.312707	0.578126	0.930597	0.331525	0.394063	0.477633
sp|Q9BQ52|RNZ2_HUMAN	Q9BQ52	ELAC2	Zinc phosphodiesterase ELAC protein 2 OS=Homo sapiens OX=9606 GN=ELAC2 PE=1 SV=2	81.11	0.0015528	2	982.438	1299.05	1660.94	1202.34	946.844	749.133	1060.63	1123.03	1115.03	826.286	1140.74	1431.64	847.989	1091.83	970.658	0.196254	0.226509	0.164864	0.0404101	0.210345	-0.322974	0.423699	0.0497887	0.235048	0.403543	0.247862	0.844697	0.536579	0.517919	0.492686	0.922697	0.629648	0.270646	0.355951
sp|P62316|SMD2_HUMAN	P62316	SNRPD2	Small nuclear ribonucleoprotein Sm D2 OS=Homo sapiens OX=9606 GN=SNRPD2 PE=1 SV=1	20.54	0.0058651	1	586.347	375.046	927.903	1197.33	682.468	403.485	633.45	323.882	553.61	892.151	480.697	1062.62	542.976	478.666	722.88	0.310824	0.179287	0.363314	0.457308	0.331153	-1.16845	-0.162226	0.0500615	-0.583667	0.0439974	0.735722	0.922921	0.265697	0.122518	0.852476	0.958732	0.372892	0.170485	0.249195
sp|Q9NZJ7|MTCH1_HUMAN	Q9NZJ7	MTCH1	Mitochondrial carrier homolog 1 OS=Homo sapiens OX=9606 GN=MTCH1 PE=1 SV=1	35.38	0.00661626	1	996.203	914.844	1165.99	1344.47	1303.02	912.086	1035.35	819.082	90.0467	1427.69	955.523	1255.23	1107.55	927.215	758.87	0.0602077	0.100542	0.24959	0.164928	1.2464	-0.391244	-0.191498	0.0519569	1.4128	0.219488	0.570356	0.828896	0.41378	0.344588	0.758818	0.915225	0.520122	0.559564	0.631112
sp|P20851|C4BPB_HUMAN	P20851	C4BPB	C4b-binding protein beta chain OS=Homo sapiens OX=9606 GN=C4BPB PE=1 SV=1	67.62	0.00136799	1	2632.05	1782.48	8829.04	16583.1	1770.21	1930.76	2100.1	2078.22	4582.28	9185.74	2207.26	12706.1	1850.49	2089.16	6884.01	0.272165	0.431523	0.0613489	0.00740693	0.472855	-2.48191	0.228488	0.0521348	-1.58269	0.00986794	0.518057	0.86197	0.0421752	0.0776569	0.722092	0.930903	0.108167	0.00208985	0.0130168
sp|Q7L1Q6|BZW1_HUMAN	Q7L1Q6	BZW1	Basic leucine zipper and W2 domain-containing protein 1 OS=Homo sapiens OX=9606 GN=BZW1 PE=1 SV=1	27.79	0	1	1534.71	880.042	1533.24	2403.88	1670.43	1387.15	1159.93	1082.87	1965.99	2693.4	1207.38	1968.56	1528.79	1121.4	2329.7	0.383413	0.312733	0.131028	0.0485905	0.220785	-0.72417	-0.389363	0.052353	-0.985535	0.205559	0.389151	0.891681	0.0954288	0.330541	0.617943	0.946133	0.179783	0.114542	0.182455
sp|P04843|RPN1_HUMAN	P04843	RPN1	Dolichyl-diphosphooligosaccharide--protein glycosyltransferase subunit 1 OS=Homo sapiens OX=9606 GN=RPN1 PE=1 SV=1	200.19	0	4	2142.43	6170.84	4509.93	7588.81	3850.14	4256.81	2489.08	4933.42	7118.13	12400.4	4156.64	6049.37	4053.48	3711.25	9759.24	0.685293	0.359888	0.0709408	0.465721	0.382724	-0.686131	-0.154983	0.0532573	-1.36954	0.38817	0.818841	0.94531	0.132003	0.506552	0.906669	0.970756	0.229951	0.220537	0.303462
sp|P98175|RBM10_HUMAN	P98175	RBM10	RNA-binding protein 10 OS=Homo sapiens OX=9606 GN=RBM10 PE=1 SV=3	167.74	0	4	7070.42	12477.8	1373.83	1564.71	3970.56	6878.25	7979.32	10255.9	1016.63	2310.94	9774.1	1469.27	5424.4	9117.61	1663.79	0.391196	0.0918666	0.379037	0.176558	0.55008	2.6795	0.845852	0.0542185	2.6154	0.00459156	0.171487	0.896417	0.0162255	0.0654834	0.405654	0.94725	0.0754881	0.00234801	0.0141066
sp|P07195|LDHB_HUMAN	P07195	LDHB	L-lactate dehydrogenase B chain OS=Homo sapiens OX=9606 GN=LDHB PE=1 SV=2	605.16	0	11	18403	24667.7	25242.3	36598.9	19251.5	22843.8	18119.2	23203	38697.9	53108.3	21535.3	30920.6	21047.6	20661.1	45903.1	0.2057	0.259707	0.120688	0.173989	0.221984	-0.512539	0.0228955	0.0553648	-1.08931	0.23638	0.942665	0.852093	0.043142	0.363258	0.968691	0.925476	0.108757	0.0420181	0.0896778
sp|Q9Y265|RUVB1_HUMAN	Q9Y265	RUVBL1	RuvB-like 1 OS=Homo sapiens OX=9606 GN=RUVBL1 PE=1 SV=1	398.74	0	6	14793.3	12845.5	17337.3	31887.2	17468.8	6818.4	16990.9	10351.3	10788.5	8975.42	13819.4	24612.3	12143.6	13671.1	9881.94	0.0996599	0.418019	0.620159	0.343423	0.129733	-0.770324	0.336963	0.055818	0.486335	0.154667	0.591471	0.877222	0.179285	0.271289	0.768157	0.940457	0.284516	0.266302	0.351538
sp|P18887|XRCC1_HUMAN	P18887	XRCC1	DNA repair protein XRCC1 OS=Homo sapiens OX=9606 GN=XRCC1 PE=1 SV=2	103.73	0	2	2955.89	6378.46	1271.22	1813.68	1360.77	5256.12	3552.8	4896.99	1686.69	3953.98	4667.18	1542.45	3308.44	4224.89	2820.33	0.518542	0.248681	0.832546	0.224974	0.568451	1.51584	0.699192	0.0579751	0.749651	0.0546781	0.479881	0.913352	0.338138	0.138552	0.688897	0.954641	0.44521	0.345633	0.431617
sp|Q9UHD8|SEPT9_HUMAN	Q9UHD8	2009-09-01	Septin-9 OS=Homo sapiens OX=9606 GN=SEPT9 PE=1 SV=2	140.13	0	3	2862.17	3175.23	4093.23	4029.43	3568.45	2973.14	2223.29	3766.78	3229.4	4337.31	3018.7	4061.33	3270.8	2995.04	3783.36	0.073332	0.0111069	0.128699	0.364406	0.207068	-0.429924	-0.11166	0.0589687	-0.312049	0.173773	0.690352	0.874279	0.38129	0.292637	0.828414	0.93861	0.486495	0.563567	0.634688
sp|P26639|SYTC_HUMAN	P26639	TARS	Threonine--tRNA ligase, cytoplasmic OS=Homo sapiens OX=9606 GN=TARS PE=1 SV=3	312.63	0	6	9095.74	6236.09	14938.5	18120.8	10878.7	8035.84	8715.25	5983.72	18294	11919.9	7665.92	16529.7	9457.26	7349.48	15106.9	0.263775	0.136132	0.212555	0.262805	0.298351	-1.12736	-0.312023	0.0606255	-0.971381	0.0367547	0.432416	0.869982	0.0839407	0.113167	0.643773	0.935583	0.163683	0.0447944	0.0938144
sp|P98179|RBM3_HUMAN	P98179	RBM3	RNA-binding protein 3 OS=Homo sapiens OX=9606 GN=RBM3 PE=1 SV=1	32.82	0	1	424.647	301.111	82.3178	315.564	333.109	994.928	369.62	317.685	207.22	228.25	362.879	198.941	664.019	343.652	217.735	0.240724	0.82904	0.704765	0.106862	0.0682968	1.14968	-0.687014	0.0614603	0.717393	0.237227	0.371942	0.834177	0.101919	0.364187	0.608501	0.917722	0.188978	0.222377	0.30462
sp|P04075|ALDOA_HUMAN	P04075	ALDOA	Fructose-bisphosphate aldolase A OS=Homo sapiens OX=9606 GN=ALDOA PE=1 SV=2	911.51	0	17	89409.2	154058	80957.5	205517	100296	78767.9	133382	94551.6	73097.3	144946	121733	143237	89531.8	113967	109022	0.375521	0.614903	0.170022	0.240925	0.466005	-0.136266	0.401013	0.0636127	0.189282	0.844323	0.38098	0.882078	0.747252	0.883701	0.611975	0.940457	0.80587	0.897226	0.91217
sp|Q13330|MTA1_HUMAN	Q13330	MTA1	Metastasis-associated protein MTA1 OS=Homo sapiens OX=9606 GN=MTA1 PE=1 SV=2	64.75	0.00134048	1	1201.8	1183.02	501.374	663.806	1064.2	1068.39	1595.99	813.815	167.267	119.375	1192.41	582.59	1066.3	1204.9	143.321	0.0111362	0.197148	0.00277938	0.459025	0.236285	1.04744	0.161227	0.0652248	3.07693	0.0291629	0.52853	0.883471	0.00119635	0.101816	0.727437	0.940808	0.0434673	0.00045866	0.00522325
sp|P02786|TFR1_HUMAN	P02786	TFRC	Transferrin receptor protein 1 OS=Homo sapiens OX=9606 GN=TFRC PE=1 SV=2	32.09	0.00874126	1	3002.6	1952.11	5161.23	3782.06	7214.33	2720.39	2801.04	1910.51	10799.7	4856.8	2477.36	4471.64	4967.36	2355.78	7828.24	0.299838	0.218091	0.639714	0.267301	0.536806	-0.867818	-0.871716	0.0656639	-1.58084	0.0966124	0.24861	0.86729	0.0550786	0.198661	0.492686	0.93455	0.123862	0.126196	0.197441
sp|P26640|SYVC_HUMAN	P26640	VARS	Valine--tRNA ligase OS=Homo sapiens OX=9606 GN=VARS PE=1 SV=4	326.69	0	5	9307.74	9940.8	27050.2	18583.7	9992.19	10620	9592.83	8799.42	24370.7	15300.5	9624.27	22816.9	10306.1	9196.13	19835.6	0.0465119	0.262381	0.0430762	0.0610067	0.323339	-1.22087	-0.0988618	0.0662133	-1.00539	0.0256398	0.699483	0.740823	0.0594235	0.0968474	0.833096	0.855141	0.130475	0.01322	0.0415097
sp|P47755|CAZA2_HUMAN	P47755	CAPZA2	F-actin-capping protein subunit alpha-2 OS=Homo sapiens OX=9606 GN=CAPZA2 PE=1 SV=3	80.81	0	1	1075.79	1735.41	6957.6	2115.58	1397.05	1408.19	1193.35	1418.33	3128.95	2628.84	1405.6	4536.59	1402.62	1305.84	2878.9	0.331828	0.754713	0.00561752	0.121822	0.122835	-1.48948	-0.0377751	0.0707342	-1.06971	0.129624	0.91987	0.843477	0.0561611	0.24035	0.962534	0.922025	0.124996	0.0792844	0.137175
sp|P25685|DNJB1_HUMAN	P25685	DNAJB1	DnaJ homolog subfamily B member 1 OS=Homo sapiens OX=9606 GN=DNAJB1 PE=1 SV=4	130.23	0	3	13634.4	16607.8	1463.01	1201.55	28713.7	28415.2	13226.2	15508.5	1322.14	1259.39	15121.1	1332.28	28564.4	14367.3	1290.76	0.139045	0.138768	0.00738943	0.112327	0.0343764	3.50456	-0.924643	0.0713285	3.54369	0.000625747	0.0284458	0.768914	0.000490967	0.0470347	0.186905	0.873679	0.0356769	1.19176e-06	0.000438817
sp|O75880|SCO1_HUMAN	O75880	SCO1	Protein SCO1 homolog, mitochondrial OS=Homo sapiens OX=9606 GN=SCO1 PE=1 SV=1	31.94	0.00869565	1	298.649	373.23	953.43	896.511	404.352	569.569	317.256	317.779	1066.09	1605.17	335.94	924.97	486.961	317.517	1335.63	0.156983	0.0435126	0.239908	0.00116497	0.285397	-1.46946	-0.523482	0.0724247	-1.97019	0.00916669	0.190078	0.754779	0.00813157	0.0776569	0.422872	0.864131	0.0614296	0.00123094	0.00920789
sp|P35658|NU214_HUMAN	P35658	NUP214	Nuclear pore complex protein Nup214 OS=Homo sapiens OX=9606 GN=NUP214 PE=1 SV=2	40.57	0.00309917	1	1123.36	1105.15	849.505	1043.7	1166.49	789.977	1081.53	1034.56	1059.56	854.381	1114.26	946.601	978.234	1058.05	956.972	0.0115619	0.14506	0.272159	0.0313854	0.151608	0.242833	0.215003	0.0749845	0.227821	0.426292	0.537362	0.696141	0.477325	0.542553	0.734658	0.820951	0.579474	0.876923	0.89811
sp|Q96AE4|FUBP1_HUMAN	Q96AE4	FUBP1	Far upstream element-binding protein 1 OS=Homo sapiens OX=9606 GN=FUBP1 PE=1 SV=3	45.72	0.00219058	1	51.4891	181.975	59.3178	139.485	198.133	161.065	117.179	72.0612	12.0734	347.681	116.732	99.4015	179.599	94.6201	179.877	0.790421	0.570283	0.145941	0.33717	1.31929	0.0897158	-0.884018	0.0750365	0.579207	0.924173	0.307417	0.928028	0.785296	0.946502	0.553205	0.962264	0.839189	0.896528	0.91217
sp|P25205|MCM3_HUMAN	P25205	MCM3	DNA replication licensing factor MCM3 OS=Homo sapiens OX=9606 GN=MCM3 PE=1 SV=3	235.83	0	7	2967.96	3554.91	4447	4018.98	3747.9	4010.75	2754.79	3450.3	6134.05	7562.14	3261.43	4232.99	3879.33	3102.54	6848.1	0.127255	0.0714989	0.047912	0.158516	0.147458	-0.380187	-0.255336	0.0753112	-1.06818	0.242476	0.379118	0.769109	0.0297251	0.369649	0.611504	0.873679	0.0950907	0.019874	0.0560479
sp|O95757|HS74L_HUMAN	O95757	HSPA4L	Heat shock 70 kDa protein 4L OS=Homo sapiens OX=9606 GN=HSPA4L PE=1 SV=3	73.42	0.0014556	2	1752.42	1861.72	3642.79	3824.87	2911.97	2821.39	1877.46	1565.4	4195.05	5255.71	1807.07	3733.83	2866.68	1721.43	4725.38	0.0427699	0.0344815	0.0223417	0.128187	0.158717	-1.04724	-0.666211	0.0753352	-1.3783	0.0186368	0.0549459	0.734112	0.0123563	0.0883223	0.238203	0.851257	0.0701066	0.00221965	0.0136031
sp|P25705|ATPA_HUMAN	P25705	ATP5F1A	ATP synthase subunit alpha, mitochondrial OS=Homo sapiens OX=9606 GN=ATP5F1A PE=1 SV=1	798.27	0	16	22989.5	21998.5	42785.7	24247.5	34558.1	18996.7	21903.5	20776.2	47799.5	29063.3	22494	33516.6	26777.4	21339.9	38431.4	0.031152	0.391105	0.410929	0.0373531	0.344732	-0.518293	-0.188197	0.0761404	-0.728908	0.273667	0.667672	0.695283	0.135282	0.398868	0.821549	0.820951	0.233385	0.375499	0.461362
sp|O96000|NDUBA_HUMAN	O96000	NDUFB10	NADH dehydrogenase [ubiquinone] 1 beta subcomplex subunit 10 OS=Homo sapiens OX=9606 GN=NDUFB10 PE=1 SV=3	31.41	0.00942588	1	253.22	238.509	313.161	705.909	315.541	115.055	378.231	143.447	243.724	300.976	245.864	509.535	215.298	260.839	272.35	0.0423083	0.545036	0.65846	0.636474	0.148644	-0.935976	0.367142	0.0773254	-0.140232	0.153526	0.579084	0.899292	0.654774	0.27022	0.762407	0.947838	0.728591	0.450139	0.527774
sp|Q15651|HMGN3_HUMAN	Q15651	HMGN3	High mobility group nucleosome-binding domain-containing protein 3 OS=Homo sapiens OX=9606 GN=HMGN3 PE=1 SV=2	113.58	0	1	36415.1	32644.3	92153.7	126040	40113.1	31838.2	36592.9	29166.4	103304	77102.3	34529.7	109097	35975.7	32879.7	90203.3	0.0772198	0.219633	0.162643	0.159715	0.205398	-1.64424	-0.0517335	0.0777479	-1.37212	0.0088828	0.858643	0.748485	0.0155681	0.0776569	0.929934	0.86073	0.074009	0.00164253	0.0110907
[truncated: 587 more rows]
