# Supplementary material for: The TDG protein environment connects active DNA demethylation with chromatin and RNA biology
Source: Cell Mol Life Sci. 2025 Nov 25;83(1):15. doi: 10.1007/s00018-025-05943-y (PMC12748351; doi:10.1007/s00018-025-05943-y)
Supplement: Supplementary file 4 — Supplementary file4 (XLSX 347 KB) [file 18_2025_5943_MOESM4_ESM.xlsx]

## Sheet: Suppl. Table S3
Supplementary Table S3: TDG-BioID2-MS data in mESCs
This table comprises seven sheets, presenting data from the two TDG-BioID2 datasets generated using approaches A and B. It includes a comprehensive list of proteins identified through MS (both all proteins and nucleolar), along with normalized LFQ values, Log2FC of TDG-BirA* against each control, and their corresponding -log10(p-value) and q-value. The final sheet contains the high-confidence pro…
Tables/ Tabs			Content Description
appr.A_all proteins_LFQ_Anova			This table contains all proteins identified in approach A. protein names are listed along with their normalized relative protein abundance (LFQ) in each sample, -Log(p values) and Anova q value
appr.A_nucleolus_LFQ_Anova			This table contains nucleolar proteins identified in approach A. protein names are listed along with their normalized relative protein abundance (LFQ) in each sample, -Log(p values) and Anova q value
appr.A_LogFC			all proteins identified using Approach A, along with their TDG-BirA fold enrichment (Log2FC)* values, indicating their abundance relative to their specific control samples.
appr.B_all proteins_LFQ_Anova			This table contains all proteins identified in Approach B. protein names are listed along with their normalized relative protein abundance (LFQ) in each sample, -Log(p values) and Anova q value
appr.B_nucleolus_LFQ_Anova			This table contains nucleolar proteins identified in Approach B. protein names are listed along with their normalized relative protein abundance (LFQ) in each sample, -Log(p values) and Anova q value
appr.B_LogFC			all proteins identified using Approach B, along with their TDG-BirA fold enrichment (Log2FC)* values, indicating their abundance relative to their specific control samples.
high confidence proteins			List of proteins of high confidence proteins.

## Sheet: appr.A_all proteins_LFQ_Anova
approach A: all proteins
T: Maj Protein IDs new	Gene name	minusLOG(ANOVA p-value)	ANOVA q-value	LFQ-TDG-BirA*_1	LFQ-TDG-BirA*_2	LFQ-TDG-BirA*_3	LFQ-no-BirA*_1	LFQ-no-BirA*_2	LFQ-no-BirA*_3	LFQ-NLS-BirA*_1	LFQ-NLS-BirA*_2	LFQ-NLS-BirA*_3
NLS-BirA-HA;TDG-BirA-HA		5.6917	0	19.6445	19.399	19.1914	14.5524	15.3814	14.8901	19.9926	20.0077	19.578
A2A432	Cul4b	0.575578	0.606218	17.734	16.5896	17.1806	17.5842	16.3093	16.8578	17.532	18.1769	17.4359
F6VYE2	Zmym4	2.11835	0.1232	18.0967	18.3362	18.806	17.2653	15.7618	16.3396	17.5685	17.7548	17.8292
H7BX50	Mga	2.86002	0.05	18.8564	18.4389	19.1513	15.6698	16.5608	16.7551	18.5166	19.5566	18.5945
A2BE28	Las1l	0.501764	0.659192	17.809	17.8015	18.0189	17.3404	16.9876	15.3394	14.5548	17.0252	17.7888
A2BH40	Arid1a	0.748099	0.529693	16.0909	17.3753	17.4699	18.2698	17.6895	17.6382	17.5938	17.5887	17.2158
B2RRE4	Znf518b	0.201962	0.840462	15.8247	14.567	15.3998	14.7812	15.402	16.327	15.9108	15.1585	16.3974
B2RY56	Rbm25	0.628705	0.568091	19.6165	19.0989	20.0539	19.6946	20.3498	19.6393	20.0137	20.5982	20.0654
C0HKE1		1.61244	0.194667	26.2742	26.0821	26.5251	27.9367	27.035	27.1026	26.4132	26.3552	26.8651
D3YXK2	Safb	1.36604	0.278024	17.3644	17.5213	17.8808	17.3485	17.9314	17.3702	17.1987	15.3655	14.9238
E9PVX6	Mki67	2.40379	0.0810769	15.2972	14.4616	15.0508	15.3858	16.6101	16.8147	17.1915	18.3513	17.7195
E9Q557	Dsp	0.340122	0.782701	22.8005	24.3126	22.842	20.0296	22.4989	23.7463	22.7302	23.1671	23.6221
A0A286YDA2		1.59677	0.197477	20.5672	18.9662	20.7702	20.4585	19.5934	21.3431	22.3005	22.0522	22.8749
E9Q7G0	Numa1	0.274558	0.797601	16.9111	15.3918	17.5591	17.494	19.4816	15.8782	17.3382	17.6519	18.1329
F6ZDS4	Tpr	0.324842	0.781192	17.246	17.381	17.1953	16.3227	17.5354	15.7408	17.0893	17.0669	13.646
G3X9C2	Nccrp1	0.0207543	0.981309	17.4011	19.878	15.3444	15.9898	17.6607	17.9716	17.3788	17.311	17.8439
A0A087WNZ7	Trip12	0.192294	0.848421	16.9467	15.727	16.8971	17.7217	16.824	16.607	17.0791	17.1119	15.7322
E9Q6R3	Sec22b	0.0544868	0.955743	20.3342	19.5348	20.9481	21.0851	20.5959	19.7012	20.0385	20.0799	20.5624
I7HJS1	Emd	0.0623852	0.950536	19.9784	18.3807	19.7131	18.8466	22.1173	18.2618	18.9589	19.4274	19.1419
G3X9I4	Alyref2	1.06013	0.379127	19.7136	19.4504	20.1996	20.1061	20.0991	19.7452	19.4856	19.0251	19.5056
O08715	Akap1	0.268032	0.7922	17.2283	15.8546	17.3854	16.525	18.6016	16.2352	15.8271	16.211	16.7117
O08749	Dld	0.118309	0.906447	19.402	18.5601	19.3588	20.0442	18.719	19.456	19.3671	19.3571	18.8432
O08784	Tcof1	3.07453	0.0327059	20.8826	20.8375	21.4266	19.7463	19.8571	17.3616	23.8685	24.4222	24.5662
B1AZS9	Prdx4	0.272537	0.798119	19.832	19.2295	20.0985	19.4027	19.1916	19.6338	19.8314	19.3631	19.174
G3UZ34	Eftud2	0.341136	0.781396	20.2656	20.1783	20.7532	20.7995	19.519	21.3087	20.2628	19.912	19.5893
B0R029	Snap23	0.305305	0.794391	18.8607	19.0456	19.4767	18.6941	20.0852	19.611	18.5305	19.0654	19.2809
A0A338P7C0		0.253216	0.798861	18.6479	17.6037	17.8008	18.8644	17.0582	14.9544	18.1515	18.8238	16.9565
O09106	Hdac1	1.12199	0.342779	21.0985	20.7299	21.2243	21.4769	21.8813	21.0511	20.675	20.7363	20.9646
Q9CQM8	Rpl21	0.00894618	0.991598	20.7571	20.6703	22.4974	23.4713	19.5873	20.9852	21.0955	22.077	20.2213
O35129	Phb2	0.36703	0.758461	23.0401	22.4931	23.0821	23.7622	22.8585	23.1362	22.9584	23.1493	23.2229
A0A0G2JG10		0.00370818	0.997696	17.9368	17.5889	17.8634	19.4491	19.0489	14.5547	17.2945	18.0658	18.1945
O35343	Kpna4	0.697411	0.552015	17.6111	16.3308	16.3529	17.4358	18.121	17.264	16.915	16.4609	17.2317
O35344	Kpna3	0.66402	0.562859	18.3796	15.2097	17.4705	18.0853	19.8784	18.5545	17.7731	17.7315	18.5622
E9Q1V3	Dhodh	0.289548	0.789919	17.3082	17.053	15.6206	17.4537	15.3631	16.2717	14.8737	14.0347	17.3837
E9Q855	Scamp3	0.459255	0.69854	18.1955	17.0819	18.3063	17.8029	18.2556	18.4436	15.8945	17.8647	17.7835
A0A0N4SW94		0.213306	0.828085	17.3806	17.3138	18.5724	14.9778	18.9027	16.722	16.5322	16.9786	17.08
O35691	Pnn	0.154367	0.877877	16.4312	16.6611	16.1734	16.585	16.7946	16.3199	16.3297	16.6277	16.3893
Q8C2Q7	Hnrnph1	0.159092	0.874682	19.4836	19.8383	19.3229	19.2824	20.1318	18.6114	19.4334	19.9613	19.6847
O35841	Api5	0.0454674	0.966366	20.0325	19.6961	20.2878	20.9023	20.2868	18.6801	19.0556	20.255	19.8883
O35855	Bcat2	0.0282048	0.976971	18.8118	15.4143	18.8401	18.2017	17.2512	18.3398	19.2545	17.7031	17.2785
O35857	Timm44	0.315201	0.789408	17.9221	15.6755	18.532	19.2906	17.957	17.987	18.034	18.0589	17.5136
O54734	Ddost	0.558097	0.61567	22.3211	21.9314	22.6332	22.5342	22.1275	22.6569	22.1929	21.8201	22.0882
O54825	Bysl	0.0484302	0.961666	17.7706	17.1988	17.5673	19.0141	18.3949	13.2953	17.327	15.4976	17.6448
O55022	Pgrmc1	0.96801	0.408259	19.3124	18.5534	19.0597	18.9533	19.3758	19.2619	18.6559	18.5525	18.7413
O55029	Copb2	0.221071	0.822422	18.9645	18.4572	19.4464	19.2521	19.061	19.5587	18.6969	18.6088	19.5789
O55131	Sept7	0.862852	0.483565	17.5886	16.1808	17.4161	19.3208	17.911	17.9322	16.62	17.5078	17.7594
O55135	Eif6	0.29961	0.790499	18.6732	17.9482	18.6057	18.5291	18.4431	20.2682	19.1097	18.2821	18.2436
O55142	Rpl35a	0.633766	0.565373	19.3755	18.1302	18.2308	18.7877	17.0596	17.5486	17.9965	20.2917	19.5686
O55143	Atp2a2	1.04105	0.378	20.6365	20.3544	20.9853	21.5107	21.069	21.0562	20.9546	20.7036	20.98
O70126	Aurkb	0.494167	0.667231	15.5118	15.0154	14.9767	17.1792	16.4276	15.5035	15.131	14.7381	17.0889
O70194	Eif3d	0.458332	0.698718	18.4509	17.912	18.2044	19.0924	18.5101	18.4477	17.8308	18.6409	18.7118
O70310	Nmt1	0.957989	0.412948	17.8075	17.4913	17.8064	19.0759	18.6248	18.7386	17.5393	15.9402	18.4367
M0QWY0	Emc8	0.652862	0.573514	15.2288	17.5409	16.6074	17.2504	17.6803	18.2116	15.7996	17.3588	16.6157
O70435	Psma3	0.238025	0.810382	19.0609	18.5837	18.4483	18.6304	19.1707	14.8	18.7106	19.2887	17.844
O70456	Sfn	0.434201	0.714993	21.5188	21.3233	21.7792	21.5354	22.2729	21.8372	21.7309	21.5833	21.9663
O70503	Hsd17b12	0.853232	0.481515	19.7355	19.7055	20.1415	19.6347	19.1356	19.4326	20.4984	19.9489	19.594
O88271	Cfdp1	2.52749	0.0704348	17.695	17.8706	18.285	15.3076	16.9533	15.9804	19.1826	18.4946	18.5046
G5E8J8	Wiz	0.0422586	0.962016	15.1471	15.3126	15.5408	15.0618	15.5164	15.5309	15.7403	14.9372	15.6639
O88477	Igf2bp1	0.755316	0.526588	21.394	21.1549	21.412	22.9235	21.8349	21.5592	21.4689	21.8494	21.8498
A2BFF8	Dync1i2	0.00234251	1	15.5386	15.5382	16.9017	15.7933	17.674	14.6145	15.3419	16.0521	16.4229
O88491	Nsd1	3.57318	0.012	17.6951	17.4797	18.0268	15.5546	15.0335	15.8956	17.3933	17.7405	17.9284
O88532	Zfr	1.13321	0.334615	16.1157	16.3859	16.5851	17.4503	16.8914	16.512	16.9111	17.0926	17.0923
O88569	Hnrnpa2b1	0.0868386	0.926	23.1539	23.4525	23.7038	23.1454	24.3137	23.5171	23.2915	23.4664	23.9239
O88696	Clpp	0.261449	0.796455	19.281	18.5835	18.8718	18.8953	19.281	17.8182	18.9665	17.8821	18.2561
O88967	Yme1l1	1.04789	0.375351	16.4496	16.6658	16.5426	18.6073	17.3315	17.0734	17.34	16.9725	16.794
O88986	Gcat	0.134146	0.898228	18.5237	14.6957	18.5987	19.0992	14.8827	18.6579	18.8976	17.7593	18.7291
P00405	Mtco2	0.358762	0.762675	20.5136	19.976	20.1141	19.8264	19.9046	19.4285	19.9476	19.3407	20.6135
Q91VB8	haemaglobin alpha 2	1.02153	0.390312	16.4238	15.2199	23.2707	22.8232	23.9201	23.3665	23.0068	22.546	22.6753
E0CZ27	H3f3a	0.334518	0.786031	21.1252	15.4601	20.7083	23.0989	20.1908	22.8169	15.2848	22.0482	21.1517
P03930	Mtatp8	0.412885	0.730045	22.0582	20.7793	22.2622	22.5883	21.635	22.3277	21.4798	21.949	20.8227
P05064	Aldoa	0.0204834	0.980952	21.0785	22.2441	21.6795	20.8351	22.6828	21.4921	21.7586	21.417	21.4071
P05202	Got2	0.933346	0.429198	20.6424	19.793	21.4584	20.2643	20.8677	20.3925	20.0868	19.3996	18.0909
P05213	Tuba1b	1.15446	0.332613	24.5851	24.5694	24.6099	23.6055	23.8787	24.2606	24.5138	23.7822	23.9033
D3YZ57	Fyn	0.0298151	0.97538	17.7101	16.694	17.6554	17.8554	17.1651	16.6324	17.7864	17.4725	16.8594
A0A1B0GSR9		0.586396	0.599651	18.022	19.885	18.1697	16.7543	17.0142	17.9494	14.8625	18.3156	17.5459
P07356	Anxa2	0.109973	0.909696	20.921	22.2291	19.8001	18.2189	21.0134	21.5051	20.5555	20.9636	20.5188
P07901	Hsp90aa1	0.77086	0.517638	23.4601	23.8594	24.0152	23.0362	23.5299	23.2425	23.5565	23.3781	22.6479
P08003	Pdia4	1.67742	0.185684	17.6593	17.85	18.3705	18.9601	19.6231	18.679	18.3924	18.3976	18.3194
P08113	Hsp90b1	0.14477	0.88859	19.7682	20.1932	19.7047	19.6619	20.9654	19.3331	19.6626	20.2675	18.6606
P08249	Mdh2	0.662381	0.561315	22.7741	22.3004	22.9103	22.8854	22.8312	22.9629	22.8192	21.8341	22.3654
P08752	Gnai2	0.533061	0.63746	20.1621	19.6193	20.6136	20.4451	20.2646	20.6554	20.0292	19.9409	20.1158
A0A0R4J0V5		0.620009	0.575093	18.6433	17.6576	18.436	19.906	18.8153	18.3481	18.5824	17.859	18.1865
P09103	P4hb	0.0450112	0.965395	14.6855	18.5591	16.1407	15.9265	17.2943	15.007	15.6134	15.8219	16.5349
P09242	Alpl	0.169709	0.868011	18.1433	17.8901	18.3018	18.405	18.9929	17.0131	17.7169	18.1211	17.2849
P09405	Ncl	4.64667	0	24.9868	25.0602	24.9889	24.2537	24.7396	24.4857	26.8879	26.732	27.3082
P09411	Pgk1	0.299892	0.792692	18.6792	19.912	19.1822	18.7988	19.4981	19.2952	18.5133	18.766	19.1986
P09602	Hmgn2	0.256278	0.799471	15.5435	15.0326	15.422	16.5081	15.306	15.5256	15.3376	16.1272	15.3118
A0A3B2WBF0		0.245566	0.80377	20.0581	19.1939	20.6929	19.2778	17.6887	20.2526	20.1172	19.8702	18.5111
Q3THW5	H2afv	0.0994133	0.923005	23.4575	22.6062	23.4908	24.0892	22.0206	22.2432	22.9651	22.7856	23.0341
P0DP28		0.85106	0.483457	15.54	17.8925	17.4287	16.1877	15.2524	15.1229	14.5481	15.9222	15.716
P10107	Anxa1	0.156542	0.873796	15.1107	18.6143	16.896	19.6089	17.3879	15.4899	16.0367	16.4616	16.6254
P10126	Eef1a1	0.79302	0.523167	26.3169	26.2715	26.4881	26.25	25.1465	25.6036	26.4368	26.1761	25.7455
P10639	Txn	1.00568	0.399465	19.0744	17.7004	18.2155	18.9304	21.5241	20.1444	19.5228	19.1849	19.9933
P10711	Tcea1	0.504732	0.659624	16.3811	16.1229	16.5563	16.3495	16.619	15.1112	17.0072	16.3981	16.7895
P10852	Slc3a2	1.50196	0.236676	21.845	21.416	21.738	20.7754	21.5755	21.0981	21.0826	20.5518	20.4572
Q8CGP2	Hist1h2bp	0.857306	0.484574	28.4612	28.616	28.6938	29.301	28.7546	29.2192	28.7627	28.6044	29.2196
P11031	Sub1	1.17845	0.318512	17.6762	17.1504	17.5519	16.6905	15.7377	15.6738	14.2845	16.3682	16.3446
D3Z2T9	Cdk1	0.281684	0.793313	18.1595	17.9708	18.1184	19.0736	18.418	18.0083	18.4776	18.5303	17.5957
P11499	Hsp90ab1	0.856324	0.483163	25.1209	25.1835	25.3563	24.4972	25.0109	24.5074	25.0462	24.8249	24.1397
P11983	Tcp1	1.05764	0.373269	20.4883	20.4198	20.341	20.1538	20.5567	20.3017	20.3162	19.807	19.6927
P12970	Rpl7a	0.0935222	0.922343	22.8862	22.3753	23.1953	24.438	22.3501	22.6525	23.1425	23.3786	22.9497
P14094	Atp1b1	0.265999	0.793429	20.4152	18.5099	19.624	19.3502	18.2467	19.1835	19.1303	19.119	18.8843
P14115	Rpl27a	0.00682969	0.991196	22.8143	22.7494	23.1678	24.3268	21.755	22.9616	23.3835	23.0841	22.5473
P14131	Rps16	0.641811	0.571017	20.6076	20.2674	21.3182	22.9353	21.3088	21.3096	20.7809	21.1069	21.869
P14148	Rpl7	0.125572	0.902635	22.7837	21.7826	23.2028	24.2544	22.7045	22.2441	22.6371	23.0767	22.7377
P14206	Rpsa	0.791951	0.519927	24.1496	23.6972	23.9419	23.2901	24.0036	23.9197	23.5229	23.2076	23.5303
P14576	Srp54	0.424243	0.72274	18.2904	16.6226	17.9225	17.6767	17.6455	15.2028	17.3459	15.7732	15.5807
P14602	Hspb1	0.53867	0.631857	19.8609	20.7892	19.6591	19.7319	21.3457	20.9648	20.0014	19.8878	19.5771
P14733	Lmnb1	0.200462	0.840395	22.5909	23.1597	22.9653	22.8522	23.8367	22.752	22.6958	22.8217	23.008
F8WIT2	Anxa6	0.997143	0.402675	22.2659	21.3468	21.5387	21.9214	22.6277	22.4035	21.8304	20.9109	21.4278
P14869	Rplp0	0.530299	0.637615	23.7003	23.1888	23.7861	23.5118	22.2153	22.9611	23.4828	23.2013	22.7354
P15864	Hist1h1c	0.024923	0.977827	22.4651	20.98	24.1483	23.6217	21.4168	22.7902	22.7445	22.632	23.1234
P16125	Ldhb	0.288355	0.787965	17.3523	17.6612	17.46	17.1958	17.5888	15.4237	16.3266	16.9092	17.672
P16460	Ass1	0.245693	0.804672	15.9428	17.5507	18.1419	19.0829	16.1312	15.5682	15.2335	17.866	14.2164
A3KGU5	Sptan1	0.432589	0.712556	16.6406	16.6798	14.6961	16.9194	17.1788	16.2323	17.0716	16.4088	17.0761
P16858	Gapdh	0.705247	0.549344	23.9974	24.267	24.5489	23.832	23.9322	23.4519	24.5983	24.0072	23.7831
Q3TE85		0.292612	0.788423	19.0046	19.3624	20.0044	20.7143	19.32	19.2271	20.3695	19.9101	19.8562
P17182	Eno1	0.342866	0.780879	21.9513	22.2444	21.6853	20.7805	22.1458	21.4906	21.8511	21.7683	21.4143
P17427	Ap2a2	0.498998	0.662206	18.4863	15.4816	18.6753	19.1217	18.9752	18.452	18.5532	18.5995	19.2144
G3UVV4	Hk1	0.306797	0.792828	16.3312	16.5095	14.5941	17.5289	16.8926	15.7389	16.409	17.5158	15.8054
P17742	Ppia	1.30566	0.293021	22.4695	22.9714	22.7402	21.733	22.5511	22.4827	21.9408	21.6068	22.0527
H7BXC3	Tpi1	0.0776645	0.936015	17.8965	18.7403	17.7891	16.9355	20.1088	18.4855	18.1812	18.0025	17.9979
P17809	Slc2a1	0.444735	0.709501	19.7535	19.1188	19.345	19.2697	17.5315	19.2956	18.9995	18.7695	18.2575
P17897	Lyz1	0.544884	0.629587	15.9598	16.2938	15.5748	14.6777	15.6809	15.9313	15.5492	14.8219	15.4255
P17918	Pcna	0.364982	0.758233	21.8703	21.0569	21.8816	21.3792	18.5808	21.4586	21.8094	21.2641	20.8045
P18155	Mthfd2	0.228563	0.814019	15.3752	16.4623	17.3156	16.3144	16.025	15.2562	15.7907	15.2403	16.3931
J3QP71	Bsg	0.724902	0.542206	19.6991	18.879	19.1435	19.7958	20.0486	19.784	19.8752	19.1444	18.7254
P18760	Cfl1	0.444302	0.708417	19.9859	20.6124	20.6249	19.2775	20.0912	20.4174	20.4852	20.3886	20.1726
A0A494BAM8		0.157283	0.873412	17.373	14.2283	17.5937	15.5598	17.2117	15.2286	17.3306	16.4238	16.9801
P19253	Rpl13a	0.386835	0.745833	21.3957	20.8273	21.441	23.1228	21.0238	21.7713	22.0728	21.9361	21.4349
P19783	Cox4i1	0.92097	0.432928	20.8438	20.0136	21.0668	20.8797	21.5456	21.2499	20.5842	20.3936	20.5303
P20029	Hspa5	0.217911	0.827175	20.359	21.4419	21.1461	20.6013	20.9421	20.9398	20.9523	21.4019	21.0708
A0A0A6YWC8	Vim	0.243892	0.804261	22.162	22.18	21.8439	22.0667	22.7353	21.719	21.6536	21.7723	22.1518
P21619	Lmnb2	0.179515	0.862076	17.5053	17.7774	17.4002	17.2427	17.7989	17.6478	17.4721	17.8991	17.7901
P23116	Eif3a	0.149149	0.885089	17.5053	16.7695	18.4718	17.9978	18.0949	16.2776	17.8596	18.2919	17.7894
Q9DCC5	Cbx3	1.60305	0.197187	19.5077	20.179	20.9091	18.4759	15.439	18.1738	19.8507	20.6975	20.4371
D3Z3E8		0.0425514	0.962477	18.7979	18.1924	19.0765	20.8557	17.5107	18.8842	18.3548	19.7311	18.3694
P24270	Cat	0.0272722	0.9761	17.0054	18.6667	15.1465	16.1782	16.731	18.2042	16.0516	16.6528	17.3585
P24369	Ppib	0.0125757	0.986362	21.5097	21.0947	21.2368	21.502	20.9007	21.3678	21.5378	21.5054	20.5759
P24472	Gsta4	0.637293	0.569103	17.9609	17.8297	17.8093	17.2391	16.6555	16.2843	17.7906	17.7306	15.7267
A2A9P6	Cdk11b	1.05892	0.374694	16.4702	16.1612	16.3359	16.4257	17.2937	17.1847	16.9572	17.321	16.6987
P25206	Mcm3	0.168917	0.868469	21.881	20.9323	21.3878	21.9847	21.6098	21.2254	21.9957	21.2705	21.8396
P25444	Rps2	0.0951304	0.921023	21.9831	21.6334	21.9658	23.2139	20.8215	22.0219	22.6116	22.4852	21.7189
A2AWT6	Ubtf	0.0854542	0.92808	19.2932	19.0549	19.4826	19.6192	19.038	18.4586	19.6086	19.1756	18.4309
P26040	Ezr	0.271177	0.795379	18.7848	14.7363	20.3112	20.4251	18.9664	19.3917	18.7594	19.0987	18.8239
P26041	Msn	1.10342	0.351644	19.3596	19.4848	19.25	21.4173	20.1712	20.0124	20.3642	19.848	19.5666
P26231	Ctnna1	1.44451	0.264053	20.3023	19.8644	20.6044	20.8927	21.0044	20.9979	20.9023	20.7131	20.4728
Q80XR5	U2af2	1.20936	0.309426	19.0607	19.4478	19.2107	17.7424	17.0491	18.0805	17.1891	19.1122	17.276
P26443	Glud1	0.394156	0.739784	23.1946	22.7725	23.5006	24.0513	22.96	23.2219	22.9447	23.1661	22.6172
P27048	Snrpb	0.127672	0.901401	19.6831	19.6262	19.1333	20.6693	16.2496	19.6966	19.5945	19.1217	20.5687
P27659	Rpl3	0.043766	0.962539	23.9932	23.3142	24.0541	25.1565	23.3292	23.582	24.1151	24.4931	23.3839
P27661	H2afx	1.69939	0.182667	27.1741	27.0113	27.5014	28.7023	28.0064	28.0262	27.7659	28.0905	28.4563
P27773	Pdia3	0.133551	0.89823	21.475	20.9798	21.8462	21.0231	22.2244	21.2468	21.1962	21.6212	20.7126
P28231	Gjb3	0.707697	0.549134	17.4231	16.5962	17.0483	17.7184	17.6563	16.7987	16.9159	16.6908	16.5554
D3Z124	Apex1	0.111863	0.907044	18.3833	18.3773	18.6543	19.9257	16.6565	16.9253	18.4548	18.4536	17.8038
P28667	Marcksl1	0.288989	0.789678	16.403	16.5772	15.8252	15.8259	17.4827	17.2741	15.9828	16.1801	16.9324
P29341	Pabpc1	1.2893	0.295837	20.2238	20.6401	20.7108	20.3014	20.536	20.2375	19.9529	19.4027	20.1243
P29758	Oat	0.051966	0.95638	18.9696	18.6763	19.2187	18.6616	19.5052	18.7976	18.7552	19.0587	18.7763
P30416	Fkbp4	0.0283651	0.977725	18.9266	19.3418	18.8064	19.1882	18.9305	19.1266	19.0341	19.5838	18.2476
P30681	Hmgb2	0.269206	0.793541	22.2018	21.9464	21.8921	22.4556	21.7656	23.3491	22.6257	22.516	21.7997
P32037	Slc2a3	1.2409	0.307245	21.3487	20.5329	20.6371	19.6381	20.2893	20.215	20.5557	20.8614	20.7985
P32067	Ssb	0.466774	0.693113	20.2651	19.7667	19.8287	21.5459	20.2698	18.8476	21.2589	20.4768	21.3018
P35278	Rab5c	0.782066	0.515434	18.6598	18.1025	18.0886	18.6322	19.9207	18.8997	19.0776	18.4211	19.0562
P35279	Rab6a	0.684546	0.554175	20.9557	20.7079	21.4733	20.5382	19.1026	20.5224	20.5973	21.2576	20.2409
P35293	Rab18	0.271749	0.796975	19.7537	19.332	20.6976	19.438	19.3177	19.8789	19.4195	19.8781	19.255
P35486	Pdha1	0.728978	0.54834	18.6881	19.3536	19.8503	20.1102	18.9004	20.3687	19.1209	18.7029	18.4582
P35550	Fbl	0.675375	0.559022	23.2236	22.9223	23.3373	25.0186	23.2598	23.8591	23.6607	23.703	23.4471
P35564	Canx	0.399317	0.738395	22.8411	21.9167	22.7907	21.759	23.0699	21.8031	21.8515	21.9173	21.8951
P35700	Prdx1	0.275782	0.797791	20.9912	21.6613	21.7928	20.6469	20.7697	21.7139	21.7665	21.4901	20.9552
E9QAT0	Fmr1	1.30308	0.28925	14.7664	14.9069	15.6888	16.9246	16.8117	16.7865	16.2504	16.009	14.2694
P35979	Rpl12	0.294084	0.786963	24.115	23.5112	23.7038	23.8518	23.2931	23.3766	23.831	23.4275	23.4291
A0A1B0GQU8		0.394927	0.743015	23.2513	22.5038	23.3309	24.8564	22.9912	23.3703	23.467	24.0428	23.4774
Q05DV1	Por	0.0550263	0.95601	19.0477	15.4203	19.6908	19.9403	15.2623	19.2839	18.901	18.7667	18.7693
P38647	Hspa9	1.71168	0.181962	23.224	23.2415	23.4749	23.5285	23.938	23.7942	23.4025	23.2807	23.3507
P40142	Tkt	0.91828	0.432791	19.8323	19.8808	20.4107	20.5233	21.281	20.264	20.7046	20.7081	20.5533
P41105	Rpl28	0.403023	0.736035	21.6492	21.5111	21.7819	23.413	21.7599	21.6224	22.1576	22.1166	22.548
P42125	Eci1	1.36377	0.276233	19.9873	19.4535	19.9246	20.4124	20.1944	20.3409	20.0704	19.7531	19.928
H3BL49	Cct8	0.0624767	0.952722	20.9195	20.5183	21.0932	20.2069	21.5831	20.8576	20.9682	20.5039	20.6032
P43247	Msh2	0.29965	0.791842	21.3049	21.0247	21.5975	21.5849	21.0809	21.2803	21.078	21.352	20.776
P43274	Hist1h1e	0.0631313	0.953558	17.3759	16.6636	19.5184	19.2504	15.5955	17.6154	18.4293	17.1981	18.7547
P43275	Hist1h1a	0.174393	0.864675	20.1287	15.3811	21.0173	21.0072	18.8987	20.6348	20.0242	19.2576	20.6808
P43276	Hist1h1b	0.161361	0.872124	19.3069	15.2589	20.7897	20.5737	17.7931	19.8351	19.9753	19.207	20.1259
P43277	Hist1h1d	0.066598	0.950468	18.5317	15.604	19.77	19.8035	19.0742	15.9108	19.2062	18.1893	18.8814
P45952	Acadm	0.511722	0.655069	19.7123	19.3318	20.1653	21.3743	19.5291	20.942	20.3835	20.4744	19.8672
P46061	Rangap1	1.39569	0.2736	17.3636	17.1032	17.7012	17.7992	18.3475	18.6742	17.8168	17.6415	17.4009
P46460	Nsf	0.900897	0.445326	18.2863	17.3478	18.3523	18.7738	18.4112	18.4805	17.9543	17.7947	18.0021
P46471	Psmc2	0.558124	0.617254	18.9443	19.3192	20.1472	19.4127	19.3125	19.2993	18.9434	18.5204	19.2254
G3UY29	Rab11b	0.12169	0.904402	21.3915	21.1911	21.6546	20.8114	21.3391	21.8937	21.0177	21.5034	21.0322
A0A571BDN7		0.186173	0.856819	16.953	17.3225	17.4762	18.3155	17.3443	17.1002	17.5287	17.5413	16.7317
P46978	Stt3a	0.680944	0.555913	19.6061	17.1365	17.7409	17.6598	14.8845	18.5582	19.0308	19.3325	19.3845
P47738	Aldh2	0.648642	0.571219	21.8887	21.7848	22.1414	21.7854	22.2964	21.7142	21.5256	21.887	21.0447
A0A0N4SVM0		0.65228	0.571986	19.587	18.4035	19.1092	18.7078	19.4307	19.4146	18.8618	18.3784	18.1795
P47757	Capzb	0.318586	0.785406	18.8472	18.1324	18.6617	19.3991	18.7423	14.7332	19.4609	19.2854	18.798
P47758	Srprb	0.366879	0.757084	18.0142	17.3846	17.4834	17.6211	19.0782	17.6607	15.594	17.8358	17.8257
P47911	Rpl6	0.514585	0.651045	23.1913	22.0879	23.0705	24.7968	22.97	23.342	23.1167	23.3397	23.0533
P47915	Rpl29	1.10267	0.350088	20.2905	19.9543	20.3935	22.3001	21.6107	20.7271	20.4415	20.8683	21.5826
P47955	Rplp1	0.130234	0.897265	21.033	20.2775	20.1029	19.8521	20.0754	20.5138	20.5692	19.0647	20.6667
P47962	Rpl5	0.121245	0.903826	22.3312	22.1891	22.8104	23.7402	22.689	21.9817	22.4006	23.0406	22.1033
P47963	Rpl13	0.774297	0.517722	23.3022	22.6516	23.274	24.9378	23.8494	23.3171	23.5937	23.5608	24.0296
P48678	Lmna	0.0825917	0.927362	15.6595	18.1793	15.4637	15.5	16.4016	15.8978	16.6188	15.3607	17.0527
P48771	Cox7a2	2.05794	0.130424	17.801	17.054	17.5327	16.0585	14.9258	15.8854	17.8819	17.6158	16.7615
P48962	Slc25a4	0.0203007	0.980135	17.9264	17.6788	18.0687	19.286	15.3891	18.8404	19.0836	17.6005	15.9186
Q5EBP8	Hnrnpa1	1.79563	0.160851	23.1992	23.1744	23.2125	23.8972	23.8642	23.4356	23.8317	23.8276	24.4073
P49717	Mcm4	0.084173	0.929289	20.7197	19.7906	21.0982	21.4272	20.8143	19.8154	20.6006	20.7648	19.596
P49718	Mcm5	0.0587865	0.952388	20.3253	19.1692	20.0382	20.6013	19.6113	19.7612	20.4351	19.5675	20.2054
P50247	Ahcy	0.32868	0.787685	18.2556	18.5279	15.2094	18.018	19.3553	18.6106	15.9551	19.4734	15.1484
P50516	Atp6v1a	0.0622823	0.948496	16.1165	14.6622	16.5173	15.3394	16.8809	16.1599	16.2864	16.6915	15.1478
P50543	S100a11	0.115804	0.906592	17.4937	18.243	15.1154	16.5	17.0017	19.5342	17.1239	18.6425	17.3704
P50580	Pa2g4	0.0300055	0.976129	20.8352	20.3639	21.1123	21.1706	20.8331	20.4663	20.7522	20.6029	20.8354
P51150	Rab7a	0.0312804	0.975429	21.4325	20.8494	21.727	21.4306	20.6668	21.6847	21.6124	20.6274	21.3064
A0A140T8T4		0.279493	0.795504	23.1734	22.8559	22.9308	23.4472	22.114	21.9097	22.9503	22.5014	22.6771
P51660	Hsd17b4	0.910745	0.436543	17.0599	16.4622	17.2765	17.8821	17.5253	17.4868	17.136	17.6275	16.8921
P51881	Slc25a5	0.189857	0.851321	23.5366	22.8955	24.0216	24.4484	22.8291	23.4447	23.2443	23.1454	23.0341
P52293	Kpna2	0.117414	0.906838	20.0522	19.2936	19.702	19.5577	20.0462	18.2579	20.0591	19.092	19.364
P52480	Pkm	0.334399	0.784668	21.5288	22.0207	21.8621	21.4501	22.0993	20.8704	22.4834	21.9265	21.5234
P53994	Rab2a	0.543977	0.628144	19.3488	19.0164	19.091	18.7202	17.6078	19.0787	19.1096	18.7478	18.6525
P54071	Idh2	0.163963	0.870576	22.1402	20.634	22.0987	22.3753	21.0748	20.6226	22.112	22.4067	21.2978
P54276	Msh6	0.170793	0.86854	21.7719	21.0213	21.8612	22.3798	21.7252	21.3862	21.6916	21.5987	21.5081
P54823	Ddx6	0.0155792	0.98159	18.5964	18.0943	18.2975	18.8957	18.1112	18.0736	18.8268	18.1287	18.2751
P56135	Atp5j2	0.131029	0.898167	21.6618	19.9023	21.1751	22.6886	20.2541	21.2756	20.7783	21.095	20.8338
P56183	Rrp1	0.601452	0.589424	19.0333	18.33	19.198	18.9728	19.3873	19.4245	19.0715	19.3292	19.6825
G5E850	Cyb5a	1.22201	0.312	19.6244	19.3755	19.2548	19.0546	19.3709	19.6545	18.9235	19.043	18.4833
P56480	Atp5b	1.22936	0.311259	25.687	25.5426	25.695	25.6252	25.7213	26.3626	25.2543	25.0234	25.445
P56546	Ctbp2	0.351428	0.77044	19.2289	18.993	20.6706	19.9799	19.5347	19.6247	19.2579	18.9994	19.1911
G3UXT7	Fus	0.422191	0.720528	20.2877	19.2223	20.2006	20.8158	20.263	20.1604	20.3406	19.9794	20.4101
D3YUQ9	Eef1d	0.0528673	0.955924	20.7396	20.9551	21.0858	20.3425	21.5025	21.4621	21.0419	21.2906	20.6369
P57780	Actn4	0.193228	0.849165	17.3593	17.34	18.2311	16.8619	17.8422	16.6277	16.3311	17.7496	17.8071
P57784	Snrpa1	1.34153	0.277867	19.3454	18.9471	19.8102	21.0169	20.4571	19.9154	19.7637	19.8222	19.9773
P58252	Eef2	0.531558	0.637674	23.0982	23.0626	23.3935	23.6526	23.0986	23.3302	23.1462	23.1884	22.5102
P59017	Bcl2l13	0.744743	0.533008	16.8425	15.762	17.2349	17.3881	18.7013	16.5704	14.9141	15.8849	16.8765
A0A1W2P7L7		0.844974	0.486495	15.3401	17.4963	17.6331	18.6266	17.7627	16.1773	15.3124	16.3589	13.7984
P60060	Sec61g	0.859261	0.485216	18.0828	18.2664	17.717	17.3499	14.8604	16.3957	18.655	17.303	16.5254
P60122	Ruvbl1	0.311366	0.789897	20.0262	19.7448	20.3584	19.764	18.9523	20.1881	19.7635	19.8379	19.6058
P60229	Eif3e	3.59883	0.0133333	17.6341	17.5101	17.6749	18.4017	18.6168	18.6689	17.2686	16.9037	16.6094
P60335	Pcbp1	0.036713	0.968301	22.1493	21.2637	22.0106	21.4154	21.4274	22.1457	22.1272	21.766	21.3435
P60710	Actb	0.980965	0.41308	20.8926	20.2821	20.4028	19.28	19.8327	18.4084	20.1053	18.2468	19.4764
A0A087WQ34	Morf4l1	0.477692	0.678364	16.3006	15.8706	16.3019	17.7545	16.9644	16.3148	15.7042	16.9182	17.2383
P60766	Cdc42	0.11854	0.906967	18.2026	17.7362	17.8922	17.5227	19.0491	18.1034	18.8297	18.5412	17.5312
P60843	Eif4a1	0.217802	0.82612	24.1421	23.3543	23.8467	23.6134	24.2916	23.6076	23.7984	23.6143	23.2183
P60867	Rps20	0.326168	0.786263	21.2059	21.0113	21.3826	22.8331	21.0628	21.6024	21.3391	21.8718	20.5675
P61089	Ube2n	0.0388629	0.965561	19.4479	18.2697	18.3637	17.9688	18.8867	18.7834	18.9106	18.9508	18.2776
P61161	Actr2	0.489538	0.66801	17.3808	17.0607	18.2831	18.0292	14.55	16.1583	14.9619	17.3929	15.3463
A0A494BB86		0.301207	0.794348	17.6602	16.7688	17.5579	17.6599	17.9011	17.6767	17.2493	17.3572	18.1777
P61222	Abce1	0.0911112	0.924704	17.651	17.8246	18.1265	19.4892	16.6118	18.3294	18.881	17.9014	18.2584
P61255	Rpl26	0.0831646	0.928575	22.4056	21.461	22.4439	23.2581	21.9903	21.618	22.2706	21.9384	21.7188
P61358	Rpl27	0.0707981	0.944553	22.0139	21.7509	22.5793	23.901	20.281	22.4834	21.7261	22.1929	21.2449
P61514	Rpl37a	0.00399831	0.998132	19.9006	20.1198	20.6478	21.0239	19.6302	19.8123	19.9766	20.9519	19.5826
P61804	Dad1	0.737676	0.538041	19.5158	19.0861	19.5364	18.2954	17.5295	19.3122	19.3183	18.6111	18.8982
B2M1R6	Hnrnpk	0.000273197	0.999478	23.4048	23.195	23.0518	23.2084	23.4859	22.963	23.495	22.8485	23.2917
P61982	Ywhag	0.482118	0.673404	22.1998	21.5246	22.1912	22.0543	24.0098	22.1824	21.8142	22.3765	21.308
A0A1W2P756		0.718532	0.540775	17.185	16.817	16.3363	17.5621	16.6866	17.7528	17.1222	16.1243	15.165
P62082	Rps7	0.477052	0.678667	21.0302	20.4116	20.5383	20.4368	19.4941	20.4579	21.0264	20.0782	21.072
P62137	Ppp1ca	1.52595	0.228348	18.8807	17.7369	18.3751	18.5917	16.4542	17.9559	15.5306	16.7647	15.5704
P62192	Psmc1	0.785742	0.524164	17.1613	17.5062	17.5232	17.196	17.2167	16.4184	17.7259	17.6629	17.1826
P62242	Rps8	0.0933636	0.921574	24.0275	23.6904	23.8607	25.2237	23.3857	23.6673	24.4721	24.0588	23.9917
F8WJ41	Rps15a	0.256607	0.800962	19.5356	19.7538	20.7925	21.0524	19.5876	19.8232	19.6459	19.7804	19.4129
P62259	Ywhae	0.270929	0.794579	21.2798	20.5185	21.4269	20.3599	21.2855	21.2563	20.7445	20.8388	20.4397
P62264	Rps14	0.960426	0.414854	21.0674	20.3775	20.8378	22.7744	21.7786	21.0987	21.028	21.4459	21.1335
P62267	Rps23	0.0163506	0.985026	21.7188	21.3558	21.556	22.7548	20.8171	20.9535	21.7715	21.7417	21.4288
F6YVP7	Gm10260	0.0477771	0.962024	23.0456	22.5023	22.6155	23.8225	21.5037	21.8907	22.8998	22.9356	21.8595
P62274	Rps29	0.240557	0.806361	15.2688	19.6078	18.9118	16.0186	15.5116	15.507	15.0562	20.884	14.1882
P62281	Rps11	1.1151	0.349545	21.1187	20.7668	21.1435	23.224	22.9552	21.1904	20.9296	21.1069	21.5608
P62301	Rps13	0.00814749	0.992432	22.2723	21.9083	22.355	23.8181	21.2617	21.7137	22.5721	22.3411	22.0024
P62305	Snrpe	0.320821	0.784465	21.2205	20.6544	20.9799	21.3636	21.4113	21.4795	21.9253	20.5671	20.7959
P62307	Snrpf	2.71174	0.0630909	17.986	16.9666	17.3081	15.7224	16.0424	15.8286	14.734	14.4099	15.6116
P62315	Snrpd1	0.0245663	0.976603	19.2453	18.3768	20.6873	21.4417	18.1008	19.7694	19.8314	19.9468	19.0331
P62317	Snrpd2	0.78297	0.521309	21.539	20.9112	21.2902	22.1349	21.6802	21.5451	21.6783	21.4109	21.0813
P62320	Snrpd3	0.324958	0.785541	20.8448	20.6594	20.9444	21.4724	20.2683	20.8348	21.2986	21.1388	21.0748
P62702	Rps4x	0.404357	0.737322	24.1283	23.2176	24.1078	25.2703	23.9888	24.0781	24.0602	24.2343	23.6121
A0A1D5RLW5		0.113879	0.909176	22.0254	21.2068	21.9076	23.1994	20.134	21.1774	22.2329	22.1875	21.7871
P62751	Rpl23a	0.0188382	0.980822	21.3447	21.0164	21.6588	22.6246	20.6816	20.272	21.0455	21.5463	20.9089
P62754	Rps6	0.177377	0.862278	21.943	21.7877	22.3467	23.6851	22.2199	21.5827	22.3752	22.0918	21.8222
P62806	Hist1h4a	0.124089	0.902449	25.4042	25.2542	25.1391	26.2159	24.2971	26.426	25.9007	25.4084	25.6345
P62827	Ran	0.376696	0.750469	23.115	22.8488	23.6209	24.0025	23.6292	23.164	23.5337	23.442	23.1749
P62830	Rpl23	0.367149	0.75972	20.0906	19.3654	20.6074	21.5855	20.8245	19.9022	19.8101	20.1428	20.8067
P62849	Rps24	0.185446	0.857259	21.0507	20.5478	21.3535	22.3461	20.5805	20.8938	21.5459	21.4787	21.3124
A0A1L1SQA8		0.0271117	0.973092	20.8718	20.0613	20.697	21.5888	19.4982	19.8255	21.0554	20.6329	19.5551
P62855	Rps26	0.0623516	0.94939	21.7362	20.2706	20.7698	21.2813	19.756	21.1114	20.3757	21.3726	20.0268
G3UYV7	Rps28	0.213718	0.82828	16.0834	18.671	17.9052	16.9903	18.7474	18.4012	17.6325	18.8662	18.7205
P62862	Fau	0.80679	0.514673	18.4324	19.7977	19.7113	21.5156	19.8278	20.3538	20.0798	19.6494	19.5655
P62874	Gnb1	0.0162538	0.98404	21.3149	19.7427	21.2622	20.7439	20.0509	21.1227	20.7466	20.6885	20.7301
P62880	Gnb2	0.718849	0.542366	20.1783	18.6822	19.8176	20.1746	20.6394	20.3446	20.0188	19.6736	20.0089
A0A2I3BQF4		0.976855	0.412315	21.8025	22.0139	21.5874	21.6081	20.3319	19.9416	21.0722	21.3199	20.5
P62900	Rpl31	1.06333	0.382086	21.4326	20.5676	21.1367	22.3338	21.7281	21.6697	21.4653	21.3062	20.5897
P62908	Rps3	0.128007	0.901585	22.5481	22.0863	22.7398	23.2604	20.909	22.1869	22.799	22.757	22.1649
P62911	Rpl32	0.0117747	0.985571	21.121	20.69	20.859	22.2212	19.6232	20.6084	21.2826	21.2593	20.3809
P62918	Rpl8	1.18384	0.32261	22.2024	21.6417	21.3662	23.8545	23.1337	22.276	22.2778	22.7084	22.0138
P62960	Ybx1	0.112776	0.906746	18.936	19.1483	18.917	19.0988	19.4827	16.3421	19.5732	18.9596	17.5713
P62983	Rps27a	1.17848	0.321167	23.3261	23.3518	23.4699	24.1359	23.833	23.6042	23.2908	23.7108	23.2369
P63017	Hspa8	0.804562	0.512019	25.4619	25.2997	25.4297	25.4903	25.0941	25.3662	25.2702	25.1082	25.0189
P63028	Tpt1	0.433377	0.713049	20.1219	19.5663	19.413	19.269	19.4528	20.1976	19.8514	15.9366	19.1302
B1AXY0	Dnaja1	0.588431	0.601568	15.7445	16.1362	16.5944	17.4465	16.2372	15.6377	15.7863	15.7616	14.8686
P63038	Hspd1	0.520379	0.647979	23.4925	23.5983	23.8437	23.2633	23.6728	23.3795	23.4126	23.2237	23.5634
P63085	Mapk1	0.782726	0.519036	16.4078	16.1048	17.0901	17.3708	16.7802	17.2628	16.3954	16.5708	16.8275
A0A0G2JGC1		0.373994	0.754722	17.8657	18.1524	19.2223	19.2728	15.9923	15.9034	18.4719	18.0312	17.5641
P63101	Ywhaz	0.33153	0.784563	23.6769	23.6464	23.854	23.2295	25.5072	23.4563	23.2727	23.4446	23.1143
P63154	Crnkl1	0.178143	0.861498	15.9224	15.9956	17.2812	16.7532	15.6189	16.2541	13.8556	16.9079	16.0897
A0A0J9YUZ4		0.425726	0.721097	19.0912	19.4331	19.6071	20.1257	19.1778	20.19	19.7208	19.3145	19.4356
P63166	Sumo1	0.864843	0.483125	18.9058	18.78	18.5095	17.9897	17.8823	18.5181	17.8704	18.3272	18.6528
P63168	Dynll1	1.95861	0.139459	18.6712	18.5558	18.0037	17.1023	15.7718	16.8605	15.2253	15.5484	16.9272
A0A0A0MQM0	Eif5a	0.639155	0.570528	19.789	18.8821	19.1329	18.4552	19.4598	19.821	18.4616	18.8497	14.9686
P63260	Actg1	0.865188	0.485298	26.8324	26.6577	26.6632	26.0422	26.7576	26.4098	26.4311	25.9359	26.2884
P63276	Rps17	0.42255	0.72116	21.3755	21.1134	21.2254	21.5382	22.2083	21.4088	21.554	21.0074	22.019
P63325	Rps10	0.132665	0.899303	21.8959	21.0773	21.4042	22.7191	21.5528	21.0336	21.744	21.9075	21.689
P67778	Phb	0.522182	0.64671	24.5599	24.0821	24.5232	24.3169	25.0944	24.3302	23.7755	23.8454	24.5261
P67984	Rpl22	0.052942	0.956913	21.767	22.0081	22.4381	22.9671	20.9481	21.9425	22.27	22.7808	21.6537
P68134	Acta1	1.65211	0.185627	22.9105	23.1053	24.1036	22.3404	21.8737	21.4907	22.5005	22.6261	22.1417
P68040	Gnb2l1	0.46752	0.693422	22.8303	22.5913	23.2504	22.6111	21.5923	22.5857	22.4927	22.665	20.8658
P68254	Ywhaq	0.0933327	0.920559	19.8848	15.9601	19.2249	18.898	20.5036	15.3133	19.7144	19.1458	18.81
P68369	Tuba1a	0.74085	0.536379	19.4346	20.1231	19.2242	18.2849	16.4545	19.2606	20.1881	18.9062	18.8337
P68372	Tubb4b	0.0444745	0.963211	20.3742	20.6549	20.6467	19.2852	22.1901	20.8403	20.7982	20.9642	20.8364
P68510	Ywhah	0.394973	0.744568	20.4026	20.6345	20.857	19.9021	21.3328	20.6951	20.3897	20.3581	19.606
P70168	Kpnb1	0.568336	0.611534	20.3751	20.3698	20.4803	20.5982	22.291	20.3609	19.8245	19.5495	20.7661
A2AC29	Ebp	0.83818	0.49002	18.8795	18.3183	18.9504	18.8383	18.3009	18.9578	18.2838	17.9929	18.3445
P70279	Surf6	2.3528	0.0831111	17.5342	17.6214	18.368	18.6189	18.1257	16.4005	21.0122	20.3317	20.7677
P70372	Elavl1	0.583241	0.59731	18.1465	19.7697	18.8582	20.8515	20.642	18.8774	19.2357	19.7449	19.632
A0A0N4SV00		0.557631	0.614674	17.877	18.1182	18.5355	17.4242	17.8542	17.9599	17.7909	18.2759	17.8554
P80314	Cct2	0.0452133	0.965877	20.0896	19.5503	19.117	18.7004	20.8269	19.9931	20.3648	18.9495	20.2745
P80315	Cct4	0.464154	0.693281	19.8492	19.8083	19.8461	19.8294	20.1029	19.9052	20.2406	19.7785	20.1153
P80316	Cct5	0.182389	0.862649	17.553	17.7371	18.4664	18.0607	19.5506	17.6981	18.2267	17.7391	18.4888
P80317	Cct6a	0.0230545	0.979121	20.6729	20.4209	20.14	20.4794	20.2072	20.7786	21.1625	19.7829	20.6543
P80318	Cct3	0.0744688	0.939833	21.7222	21.5331	21.9038	21.9096	21.5512	21.2866	22.0054	21.3571	21.5556
P83882	Rpl36a	0.0826193	0.92847	20.3687	19.9502	20.6682	21.6875	19.2696	19.9455	20.4891	20.495	20.9779
A0A1W2P7H9		0.062699	0.953634	15.0398	20.5584	19.1709	18.6425	17.8949	19.8149	16.3976	19.1099	18.3058
A2A547	Rpl19	0.446773	0.709632	23.5048	23.5188	23.5902	25.2862	23.5927	23.7158	24.3017	24.1646	23.8658
P84104	Srsf3	0.635824	0.567776	20.8522	21.4257	21.7697	20.8039	20.7507	21.1442	21.2208	21.1819	21.499
P97310	Mcm2	0.334829	0.786511	21.0971	20.6047	21.2139	21.3576	19.6075	19.9634	20.9493	20.6196	20.0852
Q3ULG5	Mcm6	1.65486	0.188414	20.3028	19.7398	20.4456	20.6633	21.2248	21.205	20.3707	20.0309	19.7505
P97315	Csrp1	0.40102	0.738722	16.7936	15.3746	16.6062	16.2937	16.9188	17.7638	14.6999	16.324	16.8317
P97350	Pkp1	0.13865	0.891603	18.6741	18.9725	16.6446	16.2431	18.2501	17.8412	15.1462	19.7338	16.0042
P97351	Rps3a	0.292416	0.787522	22.9692	22.5205	23.1653	24.3799	22.9499	22.8345	23.252	23.2959	23.3316
P97376	Frg1	0.139797	0.891356	17.2772	17.3578	17.5606	18.6519	17.8856	16.2822	17.5362	18.0154	14.9653
P97379	G3bp2	0.991553	0.405391	17.4756	17.6423	17.8722	18.2923	19.0079	18.0056	17.8822	18.2806	18.5688
P97384	Anxa11	0.113266	0.908047	18.4527	17.0015	18.6686	18.6351	17.1659	17.9761	18.6126	18.4252	17.968
P97452	Bop1	0.232342	0.812889	18.6695	18.3159	18.8302	19.1332	18.8226	18.4152	18.9049	18.7327	18.8178
Q3UNN4	Smarcc1	0.298535	0.788671	20.8525	19.0965	19.9308	20.6759	20.4065	19.9904	20.2512	19.1403	19.7745
P97762	rp9	0.230774	0.813373	19.5413	19.4682	19.4238	19.2815	18.86	19.4938	19.6399	19.8534	18.9104
P97807	Fh	1.58564	0.204	23.9815	19.7594	19.3855	17.0476	17.5715	16.4946	17.0891	17.0595	16.8223
P97855	G3bp1	1.01834	0.391716	20.1744	20.1116	20.0927	20.1146	20.1508	20.3302	20.2884	20.3526	20.7684
E9QAL4	Atp8b2	0.172281	0.867648	19.2251	19.1195	19.0061	18.7773	19.1564	19.147	19.2296	19.0449	19.1175
P99024	Tubb5	0.998625	0.404226	24.1232	24.4056	24.098	23.1901	23.8067	23.8058	24.1214	23.7225	23.5043
P99027	Rplp2	0.584621	0.599257	21.5992	21.1948	21.3641	21.0024	22.0606	21.6079	21.3624	20.8925	20.759
Q00PI9	Hnrnpul2	0.0193471	0.980324	20.476	19.8312	20.3815	21.1165	19.4937	20.2228	20.2228	20.2758	19.9563
Q01320	Top2a	0.0306974	0.975733	19.3398	18.7838	20.2958	21.1626	17.8319	19.3626	19.6166	19.8703	19.7513
Q01768	Nme2	0.164349	0.871364	18.9798	19.2736	19.56	18.4978	19.0181	19.5719	19.2081	20.2332	18.8386
Q01853	Vcp	1.97195	0.140889	21.6226	21.7742	21.863	21.3861	21.1774	21.287	21.6701	21.3861	21.586
E9Q6A9	Ctnnb1	0.48451	0.673048	19.0765	17.8103	18.8843	18.8969	19.2255	18.9398	18.0101	18.4677	18.7716
Q02257	Jup	0.223032	0.82192	22.2076	23.4167	22.2166	20.973	22.1648	22.9174	21.8702	22.3242	22.3537
E9QAD3	Mtf2	0.62222	0.576335	18.9683	18.091	18.5711	18.7056	17.0381	15.6657	18.5823	17.6698	19.1031
Q03265	Atp5a1	0.0327614	0.973432	26.392	25.897	26.5246	26.9572	26.2208	25.9184	26.4494	26.1463	26.1667
Q04447	Ckb	0.011888	0.986401	20.1017	19.1329	19.9509	18.8644	20.9194	19.6472	20.4733	20.0308	19.1278
Q04750	Top1	0.596009	0.595434	19.5492	19.4912	19.1262	20.01	19.8362	20.3824	18.6401	20.0851	19.7655
Q05816	Fabp5	0.0761018	0.938961	17.1254	18.7075	17.2256	14.8872	18.1027	18.3248	16.3439	15.8941	18.7537
Q05CL8	Larp7	0.43758	0.713117	17.9786	17.1313	18.3267	19.3728	17.3636	17.4439	18.4781	18.5512	19.2937
Q06185	Atp5i	0.358896	0.763919	20.6861	20.6439	21.4874	21.2035	19.804	20.4247	20.4057	20.7081	20.0548
A0A2C9F2D2		0.105618	0.916755	19.8318	19.6158	20.2976	19.7211	19.6491	21.3059	19.1205	19.3923	20.8312
Q07417	Acads	0.932914	0.427281	17.4526	17.1059	17.2081	18.0121	17.2583	17.7423	17.2776	17.2553	16.9583
A0A1B0GS13		0.266702	0.793464	19.1309	15.6566	18.8644	18.3892	20.4102	19.1485	19.5057	18.7684	16.4321
Q08288	Lyar	0.326309	0.787458	15.5483	14.6394	15.7217	15.3247	15.3585	17.2835	15.5021	15.5802	14.4969
A2AW05	Ssrp1	0.36504	0.759525	20.318	19.3406	19.5978	19.3707	19.1153	19.6223	19.5851	18.9433	19.5729
E9Q3N1	Slc7a1	0.650084	0.571423	19.8439	14.8	17.9452	14.2989	15.878	16.4827	15.1894	15.1974	14.8763
Q0P5X1	Lrriq1	0.337667	0.783397	21.5537	22.5597	22.1101	22.7552	24.3576	22.3479	20.5672	23.0982	23.0201
H3BJJ9	Zc3h18	3.57186	0.0109091	16.1669	16.1138	16.5381	15.1283	14.2511	14.9407	17.9755	17.2079	17.8477
Q0VBL3	Rbm15	0.331901	0.78677	16.0276	16.5087	16.9092	18.2417	16.4575	16.9666	16.961	14.3903	17.0002
Q14CH7	Aars2	1.42964	0.269737	15.5873	15.3509	15.7868	16.3601	15.8484	16.6337	15.4132	15.0604	15.7445
H3BKN0	Nsun2	0.414881	0.729267	19.2223	18.0279	19.4647	19.5566	16.0189	18.3894	19.9963	20.0439	18.4644
Q9R0X4	Acot9	1.83821	0.151273	21.2432	21.8747	21.1777	21.6233	21.9998	21.2742	20.668	20.2438	20.6571
Q3TDN2	Faf2	0.0894027	0.926113	19.3074	18.666	19.6137	19.9647	19.0672	19.6376	19.6069	18.378	20.3958
Q3TFK5	Gpatch4	0.15853	0.873478	15.7232	16.0625	15.1818	15.3673	15.5326	16.5241	15.3414	16.6503	16.2282
A0A0U1RNT6		0.268792	0.79291	17.9231	17.7369	18.7098	18.7264	17.9125	18.4269	17.9097	18.1762	17.8601
G3UX35	Smarca4	1.50701	0.237086	16.9131	16.9965	16.7357	18.4686	17.0538	17.3294	16.5501	15.8062	15.0355
Q3TWW8	Srsf6	0.286602	0.788368	18.0123	15.3167	19.6483	18.737	18.6948	19.0473	18.7802	18.9897	18.2876
Q3U0V1	Khsrp	0.570802	0.61112	17.9847	18.2403	18.8016	18.647	20.6985	18.8422	18.5893	18.747	19.0872
A0A494B987		0.105042	0.915789	18.3922	18.2472	18.2829	17.8196	18.6557	18.6777	18.0599	18.6742	17.7425
Q3U821	Wdr75	0.243066	0.804757	17.0402	14.7361	16.9879	17.7396	16.3796	17.1166	17.1587	15.8995	16.4942
Q3U9G9	Lbr	0.312375	0.789213	21.5031	20.8341	21.3523	22.6147	21.196	21.0329	21.8261	21.8806	21.6476
Q3UHX0	Nol8	2.45043	0.07168	18.2208	17.1859	15.6728	15.2222	16.0126	16.8583	20.1852	19.8337	20.0836
Q3UHX9	D2Wsu81e	0.161796	0.873802	17.1227	16.85	17.5819	17.6344	16.5626	16.4482	17.3056	17.0737	17.006
Q3UKJ7	Smu1	2.07559	0.134581	19.2249	19.1689	18.7567	19.0334	19.2675	18.9966	18.2819	17.7849	18.4539
Q3UL36	Arglu1	0.262055	0.796455	26.0588	26.3874	26.1963	26.2673	27.8101	26.2373	25.7548	26.3694	26.8843
Q3UV17	Krt76	0.453198	0.699962	26.5637	28.1233	26.8954	25.8342	26.7824	26.8721	26.8274	27.1093	27.7212
A2ALR9	Usp48	1.31125	0.296217	18.4806	17.7003	18.194	18.3133	18.5703	18.1612	18.641	19.2393	18.8753
Q3V1V3	Esf1	3.11917	0.029	17.9631	17.9298	17.4606	15.4477	16.0668	15.8152	18.0787	19.4163	18.446
Q3V3R1	Mthfd1l	0.153411	0.879074	20.6185	19.8039	21.2622	20.9582	19.9906	20.5621	20.5688	19.8416	20.1909
Q4FK66	Prpf38a	0.84669	0.486348	18.6321	18.4229	18.6893	18.0903	18.641	18.0468	18.7057	18.7697	18.507
Q4VBE8	Wdr18	1.34801	0.275865	19.8734	18.7333	18.9362	18.6704	17.4504	18.5079	15.5161	18.1067	14.4887
Q3U741	Ddx17	1.46316	0.253405	21.2581	20.9038	21.2076	22.1646	22.1309	21.3399	21.2587	21.077	21.1366
E9QKA4	Srrm1	0.943864	0.425126	17.788	17.6406	16.2907	16.553	18.1419	16.2854	17.9569	18.5358	19.5075
Q569Z5	Ddx46	0.234027	0.812465	18.7286	17.8598	18.6302	19.136	18.5456	16.0832	19.444	18.4484	18.5922
Q569Z6	Thrap3	1.61713	0.194839	19.6657	19.5443	19.4598	18.8575	18.7272	19.729	21.2469	21.0503	19.8799
Q571G4	Lin54	0.147856	0.885773	16.3089	16.8163	16.3877	15.63	15.9051	17.0531	15.0891	16.8263	16.1911
Q587J6	L1td1	0.639865	0.571195	17.9082	15.9041	17.7841	18.2876	16.4835	18.1095	16.893	16.0718	15.458
Q58FA4	E2f8	0.249399	0.798776	17.3667	17.5841	17.3964	19.4109	17.3918	17.9431	17.2202	18.9808	15.246
Q5F2E7	Nufip2	0.637008	0.567523	16.6806	16.5817	16.4793	15.792	17.2034	16.6996	17.1584	16.8919	17.5722
Q5RJG1	Nol10	1.3574	0.275494	16.1424	16.6938	15.967	16.852	16.9273	17.0822	16.6137	16.7834	16.4104
Q5SFM8	Rbm27	0.146943	0.885436	17.2244	16.8616	16.7608	17.2846	17.0926	17.2057	17.2661	17.5813	16.4806
Q5SSI6	Utp18	0.271688	0.795628	17.8316	17.4716	18.607	19.2568	17.9991	18.1164	18.2016	18.0164	18.069
Q5SU73	Coil	0.724802	0.537937	18.0321	15.1763	18.5147	17.3256	17.214	18.0021	19.1247	18.2984	19.8755
Q5SUF2	Luc7l3	0.170414	0.868126	20.5819	20.8221	21.0974	20.6435	21.1301	19.8958	20.6718	20.7475	20.9391
Q5SVQ0	Kat7	0.823202	0.50342	15.3088	15.2091	15.6943	16.6997	16.1007	16.7032	15.0919	16.2932	16.9213
Q5SWD9	Tsr1	0.273339	0.798293	18.0063	17.7548	18.0073	18.4916	14.916	17.6304	18.1696	17.6828	17.9269
D3Z132	Thoc6	0.324904	0.782669	17.7091	16.3325	17.6852	16.7761	17.3406	17.4475	14.2305	17.1718	17.1936
D6RCZ6	Parl	0.72485	0.540063	16.523	15.2551	14.9527	18.1409	15.8637	16.0359	15.9543	14.131	14.6875
Q5XJY5	Arcn1	0.033455	0.97335	16.9686	17.0839	17.4933	18.0067	15.1272	17.2143	17.8806	15.2415	17.8763
Q60520	Sin3a	0.470232	0.689564	17.5979	16.9443	15.4607	18.209	17.4529	17.1594	17.1021	16.9379	17.2949
Q60596	Xrcc1	0.291658	0.787116	15.8534	15.6883	16.2041	16.4333	15.3753	15.692	16.0925	15.7998	17.0528
Z4YJV4	Ogdh	0.251059	0.798032	18.9873	18.7757	19.1971	19.436	18.6607	19.9063	19.1889	18.7787	19.1591
Q60605	Myl6	0.38305	0.74903	15.3745	16.5832	16.1389	14.8355	16.3739	14.2588	16.209	15.5304	15.4588
Q60668	Hnrnpd	0.00111971	1	21.7907	22.035	22.7032	22.677	21.8611	21.9856	22.0924	22.3327	22.043
Q60692	Psmb6	0.334115	0.783581	19.4665	19.0499	19.2808	19.2389	20.6985	19.4771	20.1185	19.3685	19.5358
Q60737	Csnk2a1	0.367394	0.761041	19.5012	17.9989	18.3533	18.1085	18.5697	14.9753	18.033	17.5681	18.048
Q60749	Khdrbs1	0.583818	0.598579	19.5959	18.419	19.7414	21.7991	19.6666	19.4341	18.982	19.144	19.2075
Q60838	Dvl2	1.93888	0.140421	17.4854	18.4713	18.9405	14.2362	16.5057	16.4541	18.3986	19.8989	19.2108
Q60848	Hells	0.676388	0.560448	16.6335	15.4979	17.0201	18.9898	16.5121	17.8304	16.997	17.5538	18.0674
Q60865	Caprin1	0.587009	0.600193	14.5382	15.4757	15.8856	14.3764	18.486	18.4632	18.721	15.8928	18.8084
G3UX26	Vdac2	0.262476	0.796853	23.4057	22.3422	23.4638	23.0955	21.4057	22.857	22.9407	22.7043	22.2784
Q60931	Vdac3	0.105563	0.91568	16.8723	15.7549	16.8683	17.8584	15.9042	16.7979	16.7083	17.2274	16.6155
Q60932	Vdac1	0.11639	0.906611	25.1645	24.7832	25.0673	25.0624	24.2394	25.1479	24.8655	24.7406	24.9913
Q60953	Pml	0.0632655	0.954532	17.0427	16.2641	16.803	14.7281	17.3883	16.8867	16.3989	16.8826	16.5484
Q60972	Rbbp4	0.971059	0.412335	21.15	20.775	20.1415	20.4417	19.3406	19.3436	20.1318	19.8986	20.0555
A2AFI9	Rbbp7	0.873896	0.476593	17.3818	17.8155	17.4067	16.7233	17.3036	17.8624	14.3496	17.5352	15.2529
Q61024	Asns	0.539135	0.632771	18.9978	19.6186	18.4962	18.0139	16.1049	18.7776	19.0153	18.9081	17.4984
Q61029	Tmpo	0.436073	0.712523	21.7347	21.2922	21.7784	22.2759	21.8724	21.691	22.0103	21.5332	22.0496
A0A1Y7VLT3		0.629962	0.56774	16.4795	17.2081	17.9623	17.7521	17.2716	17.3154	14.8439	17.5473	15.9335
Q61171	Prdx2	0.144249	0.886198	19.1728	19.9863	19.257	17.9129	19.0016	19.8542	20.1984	18.5241	18.3488
D3Z774	Ezh2	0.0987797	0.919694	20.8375	20.6691	20.2605	21.3566	19.6357	19.6932	21.0268	19.9545	20.5019
Q61191	Hcfc1	2.26928	0.107571	20.7015	21.0806	20.8756	20.316	20.0054	19.8905	20.675	20.6761	20.4077
E0CXB9	Ctnna2	0.212006	0.828449	18.5189	18.0485	16.042	15.0151	19.3049	15.7765	18.822	18.074	17.1811
Q61316	Hspa4	0.276051	0.798678	18.3173	18.2534	18.4531	18.3284	18.2938	16.5637	18.0095	18.5014	17.6867
Q61335	Bcap31	0.242337	0.804546	20.7193	19.4712	20.5599	19.9931	23.2108	20.4627	20.5838	20.7868	20.6118
Q61425	Hadh	0.0440799	0.962837	16.8553	15.7549	17.3159	16.6143	15.7876	17.0887	17.3824	15.0264	16.5056
A0A0N4SV80		0.790774	0.519306	15.2023	14.9982	13.9401	14.7573	16.2331	14.982	16.1045	15.5064	15.982
Q61466	Smarcd1	0.510081	0.65619	20.2418	17.6561	19.0472	20.4565	20.5043	19.6076	19.5181	19.963	18.653
Q7TSF1	Dsg1b	0.205214	0.836072	19.9008	21.2529	19.2144	18.6805	19.1587	20.4477	18.9002	18.8541	20.5309
Q61539	Esrrb	0.1917	0.84871	18.2257	17.726	18.0242	18.91	15.1745	17.6813	18.2611	17.8984	17.9951
Q61543	Glg1	0.526719	0.640108	17.1984	15.3707	16.9139	17.6478	17.3374	17.2374	17.044	16.0181	17.0676
Q5SUT0	Ewsr1	0.719066	0.544234	15.3788	15.5831	16.493	16.5022	16.1206	16.9804	15.7021	16.2127	15.8729
A0A0G2JEP0		0.0318849	0.974842	20.0498	19.6857	20.5069	20.949	19.4082	19.9822	20.0531	20.0829	19.7377
Q61598	Gdi2	0.314811	0.788803	19.6408	18.4986	19.1265	17.9256	18.4497	18.583	20.197	17.9227	18.6472
Q61655	Ddx19a	0.0640352	0.954297	17.4837	15.6383	17.2152	17.5827	16.7866	15.3023	17.5473	16.279	17.1349
Q61656	Ddx5	0.567127	0.612453	24.8804	24.0526	24.7269	25.9442	24.9877	24.7224	24.9238	24.7677	24.7893
Q61686	Cbx5	0.392044	0.742972	18.504	18.5327	17.8281	18.505	18.594	17.6466	19.4593	18.3023	18.6202
Q61687	Atrx	0.55891	0.617406	17.5205	16.0869	16.777	17.0195	17.9918	17.4805	17.0007	16.8795	16.9999
Q61753	Phgdh	0.711374	0.548432	16.6762	14.6124	16.2266	16.2941	17.3779	16.7176	16.8801	16.7684	17.291
Q61881	Mcm7	0.380205	0.74865	22.3448	22.0371	22.3037	22.452	22.4554	22.3075	22.5061	22.0731	22.0824
Q5SQB0	Npm1	2.04099	0.131765	23.6048	23.8635	24.1065	22.1106	24.2341	23.4091	25.74	25.3868	26.144
Q61990	Pcbp2	0.582625	0.596617	22.6362	21.9164	22.224	22.0633	21.474	21.9984	22.1467	21.6693	21.7177
Q62093	Srsf2	0.00789124	0.991656	18.5054	18.2832	19.7269	18.6852	18.8216	19.1885	19.1192	18.7126	18.6468
Q62167	Ddx3x	0.384008	0.749897	23.1789	22.4792	23.1775	23.7376	22.766	23.1573	23.2915	23.3324	23.4998
Q62186	Ssr4	0.137976	0.891804	20.3779	19.7739	20.1829	19.4598	19.545	21.0977	19.8998	19.5207	19.8233
Q62189	Snrpa	0.647163	0.571509	15.7363	14.9305	17.8387	18.0667	17.3169	17.7332	18.0005	16.6427	17.0341
Q62261	Sptbn1	1.38318	0.278173	19.263	18.7778	18.4531	19.8145	21.093	20.0493	19.749	18.5343	18.8412
Q62318	Trim28	0.763043	0.51978	24.8371	24.2846	24.5191	24.1746	24.4712	23.8468	24.31	24.1041	23.9419
Q8C872	Tfrc	0.977292	0.414439	20.5821	20.2644	20.8991	20.4474	20.687	20.5512	20.4514	19.7315	19.9409
Q62376	Snrnp70	0.192721	0.848872	19.2192	19.6087	19.3828	19.3519	19.4706	19.7337	19.4401	19.6957	19.4676
A0A0N4SVQ1		0.130903	0.89724	17.7477	15.572	19.0348	18.2829	17.3239	19.5133	18.7093	18.7414	16.4148
Q62446	Fkbp3	0.634377	0.568211	18.0436	18.202	18.7062	19.9844	18.5868	18.986	18.2933	19.1865	18.0561
A2AU62	Raly	0.72734	0.547855	21.5316	21.1415	22.0793	23.7039	22.372	21.8758	22.0847	22.6006	22.2232
Q640M1	Utp14a	3.15269	0.0309333	20.3427	20.7189	20.9726	18.3402	18.3323	14.9308	24.372	24.9091	24.5896
Q64127	Trim24	0.362651	0.761722	16.5939	15.3258	16.3007	16.8532	17.6539	15.8462	16.6793	16.0723	15.0892
Q64133	Maoa	0.377188	0.750776	16.2756	16.2585	15.4205	18.2389	16.4481	15.8267	16.3333	15.7456	16.2336
D3YVH4	Sf1	0.395288	0.745357	15.3233	17.1937	17.4498	17.0691	16.9728	16.7584	16.7265	18.1676	17.8799
Q9JI95	Cpn10-rs1	0.412206	0.730103	18.3593	19.0771	20.3006	18.1359	19.828	19.6328	20.2906	19.8576	20.0173
Q64521	Gpd2	1.86334	0.1595	14.9221	15.0801	17.5151	18.1649	19.0558	18.6642	16.2916	15.1723	15.1225
Q64523	Hist2h2ac	0.536513	0.632186	22.8883	22.1651	23.4358	25.1081	22.8502	23.6973	22.9061	23.4105	22.9314
Q5SXR6	Cltc	1.14042	0.333437	22.1218	22.2762	22.2363	21.6112	21.7344	21.9351	21.9046	21.7082	21.0217
Q6A026	Pds5a	0.229564	0.813736	17.421	17.1762	17.2054	18.7237	17.4628	16.9242	16.8999	17.091	17.7243
A0A1W2P855		0.464558	0.694431	17.6265	17.3548	17.5516	18.5249	15.1675	17.2805	18.1028	17.9301	18.9684
Q6DFW4	Nop58	0.609043	0.585426	20.2737	19.0816	20.7615	21.9474	20.9335	20.3015	20.0695	20.3971	20.2865
Q6EJB6	Utp14b	0.288883	0.78837	23.3926	23.8823	23.5258	23.4641	23.486	23.8339	23.789	22.441	23.4133
Q6GQT9	Nomo1	1.5628	0.213373	18.5673	18.0365	18.5167	18.8085	19.0896	18.5315	18.273	17.7075	17.6621
Q6J1H4	Utf1	0.423372	0.722844	18.9204	15.4708	18.6835	18.9958	15.467	16.9866	18.6644	19.0127	19.2754
Q6NS46	Pdcd11	0.216602	0.824887	17.6848	16.1348	17.623	18.4323	15.5464	16.2678	14.2364	15.5477	17.9551
Q6NV83	U2surp	0.832821	0.493463	22.5084	22.9615	22.5891	21.8922	22.5746	22.5069	22.5943	22.9863	23.0213
Q6NVF9	Cpsf6	0.49262	0.668614	20.7911	20.1363	20.2827	20.1149	20.112	19.4943	20.4433	19.7569	20.4891
A0A0A6YXI9	Zc3h11a	1.50096	0.233389	16.1215	16.0404	16.9063	15.0127	15.8648	15.299	17.8482	16.5494	16.6707
A0A0J9YUS5		0.53759	0.631715	16.8952	16.7991	17.1307	17.5688	17.9444	17.063	14.2709	17.1479	16.9974
A0A0G2JDG8		1.90426	0.150974	17.3271	16.8593	17.5676	15.9577	15.0259	17.0461	18.3592	18.2113	18.2341
Q6P4T2	Snrnp200	0.251375	0.798995	20.9041	19.7412	20.9516	21.5955	20.6641	20.786	20.6871	21.1022	20.4949
Q6P5B0	Rrp12	0.125027	0.902621	16.8103	16.1112	16.578	19.4156	16.6942	14.679	16.1451	17.4993	18.8855
Q6P5D8	Smchd1	1.98192	0.143771	20.5288	20.5257	20.7059	17.8723	18.0973	15.1727	18.0531	18.2946	18.4895
Q6P8I4	Pcnp	3.78235	0.0105	18.7088	19.2963	19.3917	14.8607	15.2065	16.2983	18.8579	19.3626	18.9684
Q6P9L4	Usp49	0.377706	0.751034	19.6763	19.746	19.8355	20.4079	20.1813	20.1544	19.9425	15.5723	20.1612
Q6P9R1	Ddx51	0.180224	0.861845	17.0593	15.9096	15.4683	18.0191	18.0124	15.2747	17.0453	14.064	17.2434
Q6PAC3	Dcaf13	0.0551648	0.957075	18.6601	16.7411	16.0071	19.074	15.6551	14.9036	15.658	18.2928	17.5755
Q6PB66	Lrpprc	0.233668	0.812013	21.3458	20.5437	21.3079	21.185	20.7652	20.6259	21.1918	20.833	19.7749
H7BX95	Srsf1	0.0990265	0.92157	17.8893	18.5297	19.815	17.9816	18.0306	19.1974	18.4167	18.8754	18.9737
E9QAS4	Chd4	0.754531	0.525339	19.7172	19.5041	19.8521	20.742	20.5221	20.1126	19.5307	19.3557	20.6548
Q6PE01	Snrnp40	0.014036	0.983729	18.9142	18.2474	18.2534	19.1122	17.9678	18.0101	18.9585	18.3053	17.9449
A0A1B0GSX7		0.633875	0.567134	18.496	17.7864	18.0045	15.2933	18.6121	14.4117	17.8987	17.3889	17.4667
Q6PGB6	Naa50	0.508643	0.656336	16.6655	16.9913	17.6264	18.3541	18.0192	17.0042	16.8521	15.979	17.7266
Q8BN72	Dhx29	1.82059	0.152609	15.2289	16.0588	14.9769	16.39	14.9185	16.3257	17.5551	17.1081	17.6203
Q6PR54	Rif1	0.767412	0.519777	20.5767	20.1667	20.3916	21.2197	19.0861	18.9578	21.3369	21.4143	20.6863
Q6ZQI3	Mlec	0.0379025	0.966937	19.5497	18.7222	19.302	19.5179	18.2531	19.6097	19.3937	19.1472	19.3575
Q6ZQL4	Wdr43	1.21597	0.312429	19.3847	18.1363	19.0693	19.8536	19.888	19.6707	19.2606	19.183	19.252
Q6ZWN5	Rps9	0.0247804	0.977031	20.8968	20.415	20.0243	21.6647	20.1327	20.3239	19.03	21.3711	21.3203
A0A0G2JDW7		0.60432	0.588	20.8107	20.0992	20.9302	22.4139	21.8609	20.5515	21.2453	21.4219	20.6974
I7HLV2	Rpl10	0.124076	0.901316	20.5787	20.3779	21.0805	21.9114	17.6559	19.9734	20.1411	21.0872	19.6467
Q6ZWV7	Rpl35	0.203392	0.838574	19.8521	19.0162	20.4217	22.3118	19.2558	19.0209	19.3252	19.4332	19.0146
Q6ZWX6	Eif2s1	0.142954	0.887047	20.5113	19.3653	20.0515	20.5533	20.4471	19.7007	20.4951	20.854	19.676
Q76MZ3	Ppp2r1a	0.354384	0.767325	19.7306	19.748	19.8321	19.1008	20.2449	18.536	19.7011	19.1797	18.2758
B1AV14	Apool	0.00759247	0.990141	16.715	15.2796	16.9965	17.192	15.5543	16.3619	16.4211	15.6881	17.26
Q78PY7	Snd1	0.441149	0.712322	20.8343	20.8945	20.7053	22.2045	21.438	20.5869	20.8103	21.0482	21.1526
Q791V5	Mtch2	0.113167	0.907036	19.7155	18.4603	20.1197	19.6814	17.9894	19.2663	19.5633	19.232	18.4916
Q7M6Y3	Picalm	1.01542	0.391359	18.4191	18.8552	18.157	19.4011	18.6977	19.0905	18.9424	18.9259	19.2019
Q7TML3	Slc35f2	0.0888926	0.9239	15.6296	13.7216	16.4268	14.5264	16.2092	16.6647	16.1171	15.7013	15.2087
Q7TNC4	Luc7l2	0.284143	0.790235	22.187	22.7072	22.1475	21.2477	23.1956	20.4472	22.2271	22.5142	22.3082
Q7TNV0	Dek	0.369861	0.758905	19.663	18.0257	19.7427	18.8646	17.4253	18.3199	20.076	18.6035	18.3279
A0A0G2JFJ6		0.124384	0.902947	19.0336	15.4254	19.6275	18.4394	20.0299	18.4721	21.7015	17.5767	18.1777
Q7TPV4	Mybbp1a	0.727103	0.54596	22.5696	22.0103	22.6104	24.0963	22.6364	22.6875	23.1249	23.1038	23.4586
A0A571BEI5		0.139861	0.892492	16.1358	15.0203	16.7576	17.0181	15.5397	16.6219	16.4063	16.5633	16.0757
Q80SZ7	Gng5	0.545709	0.630331	17.4196	18.7176	17.7223	17.4729	19.4576	17.6755	17.1053	17.9094	14.1164
Q80TA9	Epg5	0.914231	0.435191	15.949	15.8758	14.5336	15.1608	16.1701	15.9049	15.6816	23.2273	19.6424
E9Q6M7	Pum1	0.731422	0.546504	15.4849	15.5521	15.2218	16.0577	16.2251	16.1391	15.9805	16.3952	15.0413
E9PW15	Suz12	0.935658	0.428818	18.8598	18.1767	18.8013	20.1113	19.0213	19.4588	19.1611	20.0799	19.1172
Q80U93	Nup214	0.516191	0.64983	15.2098	16.1786	15.6353	16.0801	16.1344	15.6954	15.0891	15.8698	15.3272
A2A6U5	40057	0.229675	0.814704	17.8599	17.1438	17.6045	18.3677	15.6992	18.2847	18.5604	18.2522	17.7755
Q80UU9	Pgrmc2	0.59838	0.593333	19.573	19.1338	19.8871	19.2292	20.236	19.7773	19.4285	18.7128	19.2047
F6ZSG0	Mtdh	1.07686	0.36895	15.6715	15.3598	15.2849	16.0159	18.878	15.748	17.3393	18.0984	17.8366
Q80X85	Mrps7	0.0572406	0.95344	16.6423	16.0993	16.6526	18.5851	15.7894	14.9474	16.606	16.9037	17.0836
Q810A7	Ddx42	0.621535	0.575691	19.1336	18.9966	18.5524	20.2857	19.2212	18.946	19.4889	19.5218	19.5127
Q8BFR5	Tufm	0.988846	0.405432	21.1969	21.3416	22.0345	21.8672	22.7363	21.5982	20.992	21.3962	20.9074
J3QMX2	Tnpo1	0.958247	0.414977	15.9926	16.9508	17.4564	17.2787	19.0006	18.0468	15.8869	17.4944	15.4322
A2AL12	Hnrnpa3	0.969735	0.411476	23.2967	23.7461	23.9477	23.4434	22.9232	23.1026	23.3556	23.2277	23.3202
Q8BG32	Psmd11	0.682653	0.554604	18.904	19.1653	19.2017	18.5758	15.5352	18.0901	19.0763	17.7024	18.6821
Q8BG79	Cwf19l2	3.52355	0.01	15.7719	15.3916	15.6428	18.1428	19.6102	18.5112	18.3029	18.401	18.6386
Q8BG81	Poldip3	0.195318	0.845786	16.7671	16.4484	16.3223	17.6308	17.5647	15.3544	16.5558	15.1744	16.6556
G3UZA0	Krr1	0.689821	0.551412	16.6333	14.8457	15.8783	17.4605	17.3996	16.1154	15.8447	16.7396	15.8413
Q8BGQ7	Aars	0.25333	0.801299	22.9976	22.6058	21.2329	22.199	23.0703	22.3388	23.3306	22.1314	23.3704
Q8BGS0	Mak16	0.673594	0.559871	15.5068	16.3561	14.5218	16.5157	15.8286	16.4716	18.4488	18.1981	15.3656
D6RFQ8	Gpt2	0.116658	0.906976	16.1011	15.8633	16.8754	16.7512	14.8824	15.9792	16.1633	15.6476	16.5088
A0A2I3BQL9		0.304366	0.792029	18.2097	17.357	19.0973	19.7611	18.5377	18.4219	18.3763	18.7534	18.3456
Q8BH74	Nup107	1.03703	0.380821	18.4424	17.2094	18.3309	18.78	18.8899	18.9821	18.4747	18.1259	18.0121
Q8BHC4	Dcakd	0.284315	0.791127	15.7903	16.8411	18.0749	18.9437	15.3321	18.9044	15.8276	15.2419	17.5675
Q8BHE8		1.26237	0.299231	17.1492	16.1772	16.6952	17.1698	17.7198	17.8363	16.8221	16.7999	17.1357
Q8BHN3	Ganab	0.371945	0.755751	16.8776	17.1822	15.1879	17.1416	15.1299	17.217	18.1443	17.0568	17.1118
Q8BJ71	Nup93	0.295915	0.790804	18.0968	18.3592	18.2322	18.4289	16.8515	19.2276	17.5333	18.4277	16.056
Q8BJW6	Eif2a	0.560428	0.617655	18.7997	18.1142	17.94	19.6595	19.9419	18.0786	18.9093	18.6907	19.4242
Q8BK67	Rcc2	0.295075	0.787922	23.133	22.5459	23.087	23.8432	23.2409	22.7865	23.2308	22.9857	23.2375
Q8BK72	Mrps27	1.4116	0.275221	19.1535	17.8594	17.6172	15.713	16.3675	16.6007	17.6033	16.2325	17.5842
A0A3Q4EH04		0.436244	0.713948	17.8718	18.1951	18.9404	15.4953	15.5926	18.5777	18.1614	17.7695	14.8412
Q8BMK4	Ckap4	0.464051	0.691688	16.0935	16.3737	15.8349	14.2304	15.5366	16.6093	16.0025	16.4365	16.7862
Q8BMS1	Hadha	0.38105	0.750212	17.8452	17.4632	18.1559	19.4348	17.6563	18.5129	18.0488	19.251	18.1059
A0A494BAX5		0.378642	0.750653	16.5967	17.4336	15.9958	18.0606	15.8668	17.4388	15.4283	17.4597	14.4526
Q8BP67	Rpl24	0.181931	0.862358	21.1494	19.9721	21.6318	22.788	20.6974	20.9606	21.4368	21.2398	21.7408
Q8BT07	Cep55	0.350949	0.769972	18.8202	18.2245	18.9247	19.1837	15.926	19.5744	18.6525	16.2982	16.494
Q8BTI8	Srrm2	0.359901	0.762929	24.522	24.2541	24.024	23.5453	25.2087	23.2949	23.4188	23.466	23.812
B7FAV1	Flna	0.361116	0.762146	19.1326	14.9473	18.2862	18.6926	19.2856	18.2883	19.0118	18.4048	18.8141
Q8BTW3	Exosc6	0.103457	0.918718	17.0314	17.3728	17.4793	15.4637	17.9735	17.4588	17.557	17.4541	17.1815
Q8BU14	Sec62	0.756068	0.528051	15.2545	16.5627	16.4191	17.4049	17.3439	16.4253	16.3361	16.3989	16.9097
Q8BVY0	Rsl1d1	0.276272	0.799527	20.987	19.9396	20.8215	22.1138	20.1545	20.9877	21.1922	21.0518	21.2843
A0A2R8W6Y5		0.353953	0.766822	16.3055	17.1158	16.7443	17.2702	17.3852	16.0354	17.065	17.3971	17.3516
Q8BWY3	Etf1	0.0872018	0.926247	19.026	17.0168	18.548	18.9096	16.3871	18.1142	18.58	18.1001	18.1694
Q8BX22	Sall4	0.455524	0.700821	17.7335	17.5394	18.175	18.0009	17.9184	18.5871	18.3549	17.84	18.4954
Q8BY71	Hat1	0.614344	0.579	16.8243	16.4442	17.6391	17.3438	16.8055	16.6176	17.653	18.3085	17.0756
Q8BZR9		0.0838716	0.929123	15.604	15.8141	15.6553	15.6971	15.8513	15.1675	16.6658	16.6465	14.5271
A0A1B0GSB4		0.00776958	0.990821	18.0521	18.4373	17.3042	18.3183	18.9716	16.7357	17.3143	18.0412	18.8367
A0A0J9YTY0		0.774189	0.515758	19.8558	18.8254	19.1157	19.6603	19.8806	20.18	19.7269	18.9919	18.9942
Q8C2Q3	Rbm14	0.969283	0.409041	19.7794	20.0752	20.4855	20.657	20.4029	20.3784	20.7798	20.7476	20.3877
Q8C4J7	Tbl3	0.222707	0.82144	18.5877	17.4455	18.3813	18.465	15.8979	17.811	18.5928	17.8124	17.5001
Q8C7V3	Utp15	0.389553	0.74531	17.7907	14.7042	17.7752	19.0738	16.2547	17.1164	15.9157	14.9941	16.5861
Q8C854	Myef2	0.0676314	0.949973	16.1415	18.7789	18.8889	18.8505	17.4564	18.0811	17.433	17.883	17.7022
E9Q800	Immt	0.696687	0.549	21.9356	22.3563	22.315	21.9793	22.4122	22.5692	22.0373	22.0147	21.6944
Q8CCI5	Rybp	0.408443	0.734429	15.7328	16.2865	16.4227	16.1923	15.9024	15.9959	14.8978	16.3401	15.5624
Q8CCS6	Pabpn1	0.616968	0.576927	18.574	18.8773	19.0226	19.4928	18.7186	19.1059	18.901	18.1871	18.6706
Q8CEC6	Ppwd1	0.0162467	0.982941	16.0388	15.7067	15.6638	15.9784	16.371	14.7302	14.9258	15.9926	16.0948
Q8CFA2	Amt	0.0161142	0.982317	20.3806	19.1139	20.5676	21.2993	18.9041	20.0856	20.5607	20.1282	18.969
E9Q2X6	Smc4	1.14152	0.334866	16.015	15.9961	16.3098	18.0595	17.4028	17.3096	16.5862	15.8208	17.7937
Q8CG48	Smc2	0.399511	0.739851	17.9521	17.7898	17.7675	18.3662	18.6506	17.6661	18.1398	17.8916	15.9515
Q8CGK3	Lonp1	0.724592	0.536439	16.5979	16.0338	17.8452	17.9435	16.4036	15.7705	14.8497	15.0211	16.216
A0A2R8W6J9		0.559544	0.617834	21.0858	22.4987	20.6647	19.1732	19.4548	21.7447	22.186	20.6995	21.8064
Q8CH18	Ccar1	0.632602	0.56585	18.0737	17.8136	17.6135	18.0461	18.42	18.0893	17.8576	17.8276	18.2473
Q8CHT0	Aldh4a1	1.19935	0.313828	17.6932	17.0529	18.2548	19.2306	18.9397	18.519	18.7085	17.7079	18.3869
A0A1I7Q4G8		0.25193	0.799	15.2146	15.954	18.2917	18.6285	18.6124	15.7459	16.2803	14.5325	17.8931
Q8CI11	Gnl3	0.588927	0.602732	20.1545	19.491	20.0603	20.8304	20.3522	20.0068	20.212	20.036	20.3572
F8WHL2	Copa	0.711268	0.546523	18.4278	18.4577	18.7945	20.419	18.6487	19.1201	18.8664	18.5425	18.1548
Q8CIM8	Ints4	0.308229	0.792971	15.6036	15.5426	14.8832	15.7848	15.8004	15.501	15.7748	15.0393	15.69
Q8JZN5	Acad9	1.11347	0.34806	18.2715	16.174	14.9551	18.9799	19.2276	18.2749	18.0446	18.4721	17.6651
Q8JZQ9	Eif3b	0.036029	0.969116	17.0867	17.2567	17.608	18.1152	18.3493	16.1885	17.6589	17.2245	17.5464
Q8JZX4	Rbm17	1.72085	0.179538	17.4128	17.2322	18.2028	15.5939	17.9131	15.7117	19.005	19.5055	18.9441
Q8K0C4	Cyp51a1	0.0952742	0.921754	17.7475	15.2624	17.8501	19.1085	15.4991	15.5757	17.6347	17.7797	17.1332
Q8K0D5	Gfm1	0.388328	0.746004	18.8353	15.8553	18.264	18.69	19.5079	18.5201	17.9885	16.0402	18.7582
Q8K224	Nat10	0.592973	0.59726	19.6444	19.3388	19.7431	20.7454	17.1666	19.7531	20.8351	21.1581	20.4216
Q8K273	Mmgt1	0.205917	0.835988	18.4477	15.1421	18.2754	18.6448	16.3294	18.2121	15.6289	15.8265	18.0471
Q8K2B3	Sdha	0.508926	0.657305	23.379	23.104	23.6514	23.6844	24.1087	23.4753	23.6951	23.353	22.692
Q8K310	Matr3	0.666267	0.566349	20.6602	19.7106	20.7183	21.361	22.0758	20.581	20.6046	21.1205	20.0296
Q8K327	Champ1	0.356274	0.764966	16.7533	15.2953	16.4545	15.9142	15.4982	15.4519	16.0559	15.9907	15.6259
Q8K3F7	Tdh	0.551172	0.621011	24.5173	23.86	24.2765	24.0058	21.2568	23.2917	24.3185	23.2968	22.9348
Q8K3Y3	Lin28a	0.093893	0.922796	17.8548	16.0233	18.1608	17.7636	15.4568	17.9995	16.8706	16.9197	16.514
Q8K411	Pitrm1	0.0436323	0.961516	18.7356	15.0729	19.2953	18.4599	18.8454	16.5694	18.4832	18.0335	15.4006
Q8K4L0	Ddx54	0.13877	0.892725	16.3469	16.4688	16.4001	18.5239	17.4439	14.9026	16.7046	16.9554	17.6919
G8JL54	Commd1	0.93972	0.426149	18.327	21.2444	19.8662	14.64	15.3097	19.602	18.8867	19.9827	20.135
Q8K4Z5	Sf3a1	0.313453	0.789766	19.6544	20.0024	20.4494	20.0268	19.4981	19.6316	19.9096	19.5526	19.9926
Q8R081	Hnrnpl	0.593894	0.597117	22.8855	22.5462	22.877	23.538	22.7193	23.2445	22.8995	22.9602	22.8605
A0A140LHB6		0.501914	0.66053	18.767	18.3926	17.8264	16.1501	19.9732	15.9211	14.8726	15.4097	17.9558
Q8R0G9	Nup133	0.782132	0.517458	19.8288	18.6163	19.0841	19.3281	20.3122	19.7887	19.4011	18.5794	18.6623
Q8R1B4	Eif3c	0.500025	0.661426	18.1177	17.7418	17.9514	18.7793	16.9876	14.2421	18.4968	18.5684	18.2262
Q8R2M2	Dnttip2	1.82399	0.1544	17.2173	17.3203	18.7387	17.3915	15.7014	17.0032	19.2224	19.0841	19.2106
Q8R2Q8	Bst2	0.312689	0.789859	17.2949	15.6314	15.3044	15.7885	17.5626	17.4318	17.2486	16.0005	17.7821
Q8R2U0	Seh1l	0.24088	0.806719	17.9315	17.4349	18.1812	18.6397	16.8931	17.3716	17.3191	17.4966	17.1916
Q8R2Y8	Ptrh2	0.347348	0.772754	15.7758	17.0345	17.0639	17.4118	15.9818	18.4908	17.4444	15.481	15.4081
Q8R323	Rfc3	1.40371	0.27559	16.6751	16.7942	16.6016	16.5952	16.0393	16.3801	16.9014	16.6964	16.9806
Q8R326	Pspc1	4.07203	0.00514286	19.6956	19.5588	20.1446	17.2191	16.0762	15.9882	20.1667	20.3737	20.0562
A0A2R8VHT7		1.14885	0.333312	16.1238	14.8281	16.2386	17.2004	17.0497	16.4295	16.0937	15.629	15.9684
Q8R4R6	Nup35	2.82127	0.0510476	17.6087	17.9336	17.7336	18.5844	18.5364	18.4801	17.6159	17.752	18.0293
F6V084	Tmx1	0.367415	0.762617	17.2441	16.3601	17.0078	15.753	17.1467	16.0312	16.3847	17.4457	16.8975
Q8VBZ3	Clptm1	0.256457	0.800059	19.1629	19.1205	19.043	19.2836	18.8557	18.6989	18.885	19.1173	19.5917
Q9CWY6	Rbpms2	1.30419	0.290568	15.6055	15.615	15.2458	17.2788	16.5538	14.8786	17.6445	17.1709	17.3833
Q8VCF0	Mavs	0.139954	0.89345	17.579	16.4844	17.3999	16.4618	18.6834	17.7248	16.8775	17.2466	17.5439
D3YU17	Ncln	0.617923	0.576395	17.276	17.1024	15.4992	18.8158	19.6123	17.3884	17.3156	18.2737	14.3682
Q8VCY6	Utp6	0.487807	0.670299	16.9041	14.0641	15.0756	17.4305	16.3904	16.6718	14.1254	16.6284	16.1166
Q8VDD5	Myh9	0.0574178	0.954208	18.5384	18.7214	18.2102	19.3055	16.7365	18.3612	19.5421	17.8054	18.0539
Q8VDF2	Uhrf1	0.409266	0.73387	19.6725	19.6985	19.8858	20.9099	19.5756	20.135	19.9275	19.3106	19.9431
A0A087WP83	Hdlbp	1.19	0.321026	16.4046	15.6281	16.5559	17.3251	16.9504	16.2922	17.0425	17.2362	17.8883
Q8VDM4	Psmd2	0.259888	0.797921	19.1487	19.6561	19.2722	19.0064	19.1851	19.7708	19.8461	19.1867	19.8434
Q8VDN2	Atp1a1	0.0276085	0.976402	21.5227	20.3493	21.6465	21.4299	20.7121	21.01	21.0908	21.0744	21.0171
Q8VDW0	Ddx39a	0.90695	0.437935	21.8302	20.3593	21.5414	20.659	20.5442	20.0592	20.1224	19.8145	20.6731
F7ARZ1	Mrps23	0.060415	0.951981	18.5384	17.4731	18.0345	18.7795	17.6197	18.2774	18.4342	17.5792	18.1293
Q6PFB2	Rcc1	0.418369	0.72429	21.0954	19.8254	20.8458	21.8375	21.159	20.6145	20.7551	20.5259	20.8157
Q8VE97	Srsf4	0.236711	0.811237	16.3509	15.8197	15.7977	15.5007	15.6848	16.5635	16.932	15.7472	16.3403
Q8VEK3	Hnrnpu	0.187646	0.85456	24.2407	23.9706	24.7411	25.6033	24.0958	24.424	24.4731	24.4846	24.3053
Q8VEM8	Slc25a3	0.216871	0.825605	21.6656	21.6731	22.582	23.0779	21.9629	22.0796	22.2014	22.2598	21.6382
Q8VH51	Rbm39	0.143241	0.887517	21.829	21.9981	21.9319	22.0041	22.4934	21.4453	22.1088	22.1317	22.1301
Q8VI33	Taf9	5.08859	0	21.3628	21.4292	21.5078	14.7133	15.4166	16.3225	21.6145	22.2038	21.5975
Q8VIJ6	Sfpq	0.780053	0.516652	21.3007	21.3454	21.8578	22.2915	21.9511	21.6375	21.9071	22.2346	21.7626
Q91V41	Rab14	1.26423	0.300816	20.82	20.7073	20.8474	20.1065	19.6265	20.1006	20.7284	19.7385	20.3748
Q3V117	Acly	0.477922	0.67955	18.2168	17.2435	17.7866	18.4283	18.9154	17.7886	17.5683	18.3944	17.3766
Q91VC3	Eif4a3	1.49487	0.233425	21.1195	20.1984	20.9787	21.5784	22.1083	21.2159	20.7075	20.5019	20.2922
Q91VE6	Nifk	0.846796	0.48868	20.7602	19.0064	20.8585	22.0202	21.2254	20.4948	21.5531	21.397	21.8657
A0A2I3BRL8		0.294193	0.788141	20.6194	20.123	21.0721	22.1578	21.2968	20.2629	20.7437	20.7327	21.1953
Q8C2Q8	Atp5c1	0.356889	0.764605	21.6604	21.3874	21.2622	22.3055	21.0562	21.3664	21.7901	22.1066	21.7588
I7HPY0	Sh3bgrl3	0.453862	0.700385	16.2756	13.5037	13.1276	15.5851	15.5326	15.0404	15.5356	16.1085	15.0304
Q91W43	Gldc	0.178445	0.861855	17.1093	16.882	17.1783	18.464	17.5205	16.4465	17.3673	16.9362	16.9893
A0A0G2JG00		0.000282355	1	18.7251	18.6728	18.4828	18.5058	19.1451	18.1833	18.1945	19.5382	18.1135
Q91WK2	Eif3h	1.29477	0.293072	17.0387	16.3811	17.7113	16.9132	17.335	17.5778	15.9339	16.5195	15.8075
Q91WM3	Rrp9	0.299175	0.789957	18.0231	15.3962	17.1193	18.1971	19.2261	15.9435	18.0994	17.8332	18.2047
Q91WS0	Cisd1	0.137353	0.891859	16.9937	16.8784	17.9052	17.5228	16.4164	16.797	17.116	17.6289	16.7013
A0A1W2P6L0		0.800206	0.515832	15.8239	15.249	14.6908	17.4347	15.86	16.6627	16.4589	14.9867	16.5871
Q91YK2	Rrp1b	0.855144	0.482457	19.8995	18.7868	20.1131	20.7009	19.0477	19.7346	20.7112	20.7351	20.8034
Q91YQ5	Rpn1	2.0623	0.1345	23.4419	23.0651	23.3105	23.8233	24.0233	23.8672	23.4623	23.2407	23.6158
Q91YR7	Prpf6	0.870546	0.479432	15.6904	14.0781	17.8353	19.0805	17.9715	17.597	16.929	17.6113	16.7511
Q91YU8	Ppan	0.321768	0.783962	18.8875	17.9074	19.4871	20.4296	19.4319	19.0426	18.4284	19.4731	20.7222
Q91ZW3	Smarca5	0.362028	0.761556	20.1713	19.8407	20.4677	21.9755	20.4706	19.911	20.0143	20.4598	19.8389
G3X956	Supt16	0.694355	0.547881	21.9983	20.7773	22.0721	22.7598	22.3573	21.933	21.4265	21.8224	21.6758
A0A494BAD7		0.529734	0.636886	18.378	14.5165	18.2299	20.0709	18.5706	18.9135	18.5163	18.958	16.6706
A0A087WR97	Tardbp	0.576678	0.606107	21.4767	20.9259	21.2236	21.4475	21.3364	21.8091	21.2745	21.413	21.3156
Q921M3	Sf3b3	0.455492	0.699133	21.2147	20.531	21.3342	20.8252	19.2548	20.8187	20.4638	20.7021	19.4658
Q921N6	Ddx27	0.422887	0.722279	19.3407	14.3493	18.7693	20.8216	18.3267	19.4583	19.2156	18.7621	19.3154
A0A1W2P733		1.38135	0.275561	18.5619	18.3666	18.5163	17.9186	15.1952	16.8959	15.147	15.9095	16.879
Q922J9	Far1	0.0217863	0.980624	18.0891	18.1451	19.2403	20.4209	17.1317	17.8776	18.5689	18.2099	17.9465
Q922P9	Glyr1	0.147764	0.884686	17.2647	16.2656	17.0611	17.4997	16.7581	14.736	15.3969	17.1942	15.9731
Q922Q4	Pycr2	0.808278	0.514476	18.0973	17.1631	18.1402	18.8462	16.1617	16.3903	17.1262	14.9129	15.0162
Q922Q8	Lrrc59	0.446266	0.708829	21.7446	21.2849	21.5302	21.6657	19.9359	21.3016	21.8544	21.8528	21.2852
Q922V4	Plrg1	0.21036	0.831067	17.6396	16.2792	17.8869	18.3722	18.1489	17.2622	17.998	15.4544	17.903
Q924C5	Alpk3	0.504392	0.658458	16.5678	16.0365	16.7478	14.5467	16.0536	15.9108	15.3687	16.8587	18.4177
Q924T2	Mrps2	0.26931	0.794651	17.1582	14.7028	17.241	17.0803	17.2439	16.9401	16.9893	16.8633	17.3025
Q925I1	Atad3	0.175223	0.864243	19.7233	18.8138	20.1062	21.3466	19.7484	19.0717	19.2088	19.9204	19.3957
Q99020	Hnrnpab	0.0509329	0.957336	21.8255	21.8395	22.6283	22.3707	21.9043	21.9242	21.909	21.8086	22.1988
Q99J95	Cdk9	0.258918	0.798778	14.8028	15.2929	16.9168	18.2878	15.0306	16.0731	16.6904	16.5615	16.8739
Q99JB2	Stoml2	0.339924	0.781745	19.088	18.3832	19.6042	19.291	19.1559	19.2648	18.6002	18.7897	19.0715
Q99JF8	Psip1	0.0272374	0.975124	18.4467	17.7954	18.3355	19.031	19.0933	15.4386	17.5373	17.695	18.4757
Q99JR1	Sfxn1	0.603224	0.586981	18.0905	18.0839	16.4081	19.1638	18.3676	17.9938	17.8838	17.6794	17.8292
Q99JY0	Hadhb	0.300409	0.793112	17.201	17.7254	17.7423	18.9542	18.4292	17.1661	17.7727	18.329	17.4471
A0A087WPR6	Actr3	0.381043	0.748626	17.4445	15.1062	15.7747	17.9765	17.939	16.2758	15.4803	16.352	17.8164
Q99K48	Nono	0.570576	0.609684	22.7845	22.8934	22.8847	23.2229	23.1462	22.1978	23.1375	23.8804	23.1398
Q99K85	Psat1	0.268764	0.791786	17.591	17.8534	18.0751	17.7978	18.1512	15.9671	18.7282	17.6648	17.6673
A0A286YDS5		0.0792018	0.934212	20.1835	19.1783	19.956	19.8875	19.1135	20.2435	18.9969	20.2661	19.2461
Q99KI0	Aco2	0.158537	0.874706	21.6316	20.7656	22.3459	22.7427	21.8048	21.4757	21.7031	21.8769	21.6683
Q99KP6	Prpf19	0.926126	0.432693	22.8219	21.9521	22.6486	22.4891	22.5114	22.493	22.329	21.5301	21.6923
Q99L28	Rsl24d1	0.296045	0.792157	17.7208	18.1657	17.9474	18.6377	17.8789	14.9577	18.3969	18.0981	18.318
Q99L45	Eif2s2	1.24067	0.304523	18.5032	18.0661	18.0513	18.6611	18.4986	18.8402	19.3931	19.0716	18.5126
Q99LX5	Mmtag2	0.149276	0.885914	17.0626	16.581	16.5525	15.9841	15.8327	16.9083	16.296	15.6652	17.7209
Q99M08		0.410147	0.733193	17.942	17.7816	17.7996	17.5579	18.5652	18.3959	18.1565	18.0646	18.3835
Q99M28	Rnps1	1.13457	0.335349	17.6083	17.729	18.1054	16.6163	17.2119	15.2805	17.4567	16.8917	17.4324
B1AU75	Nasp	2.50321	0.0705	19.1759	19.8699	19.5141	15.4759	14.4235	17.3299	19.4804	19.0727	19.5538
Q99ME9	Gtpbp4	0.270163	0.794582	18.7001	15.3045	18.6753	19.8116	18.528	18.0044	18.6238	17.7844	18.1596
Q99MN1	Kars	0.925976	0.430289	16.5225	15.4174	15.4584	16.4808	17.0639	15.9442	16.7627	16.6611	16.8631
A0A0G2JG65		0.181601	0.861734	18.6339	17.7809	14.053	19.3924	17.6212	15.376	14.1943	17.875	15.4361
S4W6E2	Klb	0.819728	0.506288	15.8265	21.2682	15.8039	19.5015	19.6718	20.3502	22.2222	20.5733	20.7218
Q99N87	Mrps5	0.908402	0.437665	17.4592	14.9492	17.094	20.4086	18.7428	17.4203	17.5488	17.5803	17.9501
Q99NB9	Sf3b1	0.102792	0.919008	18.4174	18.1443	19.8463	20.3821	18.9726	18.1254	18.8701	19.0462	18.0713
A0A2R8VHH1		0.976721	0.410337	19.3217	19.1935	19.3722	18.7671	18.9961	19.4639	18.5775	18.4676	19.0731
A2AVJ7	Rrbp1	0.670657	0.5626	18.6631	18.8264	19.1736	19.8128	20.8062	18.7848	19.8507	19.6468	19.5795
E9QME5	Trim33	0.725155	0.544223	17.6768	17.903	17.4954	17.485	14.8176	16.0445	17.4034	18.0174	16.2424
Q99PT1	Arhgdia	0.257246	0.800898	18.0792	19.0872	19.3415	17.7733	17.7928	18.7044	18.9546	18.7185	15.0898
Q99PV0	Prpf8	0.341353	0.78253	21.1586	20.362	21.3436	22.4391	20.9736	21.3012	21.0978	20.9222	21.5521
Q9CPN8	Igf2bp3	0.438906	0.712621	18.3997	18.2979	18.2276	20.1883	18.939	18.4764	19.7156	18.1306	18.4546
Q9CPP0	Npm3	1.28073	0.293347	19.0539	19.0395	18.8914	17.8197	16.808	18.9121	20.5869	18.8615	20.7324
Q9CPQ1	Cox6c	0.40496	0.739537	19.3787	18.2239	18.9733	19.8705	18.9471	18.6848	18.6776	18.6347	18.3676
Q9CPQ3	Tomm22	0.557203	0.614056	19.2862	18.7497	18.827	18.2488	15.1667	18.6766	18.6584	18.1619	18.9954
Q9CPQ8	Atp5l	0.250179	0.798318	17.3046	17.8039	18.4408	18.9082	16.9711	15.4741	16.4727	17.9224	15.8737
Q9CPR4	Rpl17	0.165544	0.872068	21.5295	21.3551	21.714	22.6967	21.0197	21.6417	21.8095	21.9861	21.8846
Q9CPS7	Pno1	0.383363	0.749893	14.5954	15.9645	15.1851	16.1627	15.7572	15.5568	15.2089	15.6132	16.0842
Q9CPY7	Lap3	0.0021331	0.999808	21.6287	20.8073	21.3896	21.2829	21.73	20.7159	21.5677	21.0752	21.1114
Q9CQ54	Ndufc2	0.0195672	0.980846	18.1841	14.909	17.5996	17.0495	16.3448	16.6547	16.5708	16.6307	16.8173
Q9CQ56	Use1	0.776772	0.516437	16.2962	16.2914	17.1908	16.6839	16.5794	15.8027	15.4193	16.3679	15.0533
Q9CQ69	Uqcrq	0.0446881	0.963962	17.7079	17.2491	18.3363	19.3225	16.3301	17.4182	17.2388	17.2414	17.8019
Q9CQA3	Sdhb	0.300693	0.793873	20.9327	20.5102	20.9149	21.0579	20.6078	19.237	21.0956	21.2298	20.3737
Q9CQC7	Ndufb4	0.404923	0.737893	14.7036	14.7877	17.2112	17.6298	17.7066	15.6235	16.8854	15.7943	13.963
Q9CQF3	Nudt21	2.9274	0.0466667	18.7763	17.9671	17.5196	20.0266	20.0913	20.1183	18.4277	18.1419	18.2577
Q9CQI7	Snrpb2	0.517143	0.652128	18.7816	18.4143	18.7923	19.9741	19.7515	18.4801	18.7673	19.3045	19.8916
Q9CQJ4	Rnf2	1.54189	0.221353	18.6663	18.5769	18.4741	14.7176	15.0331	17.754	17.9724	18.006	18.2843
Q9CQN1	Trap1	0.126391	0.902505	22.3358	21.6885	22.2336	22.2641	21.3412	22.0945	22.3443	21.2842	21.7525
Q9CQQ7	Atp5f1	0.316495	0.788821	21.8165	20.9844	21.544	21.9774	20.6121	21.6822	21.5975	22.1208	21.9675
Q9CQR2	Rps21	0.132286	0.899109	15.3837	16.9126	17.6025	16.5903	17.1338	15.9005	17.7817	17.7152	15.8941
Q9CQS2	Nop10	0.0958506	0.922679	17.5664	15.0683	18.1092	17.8451	15.4615	15.4645	15.1904	16.0777	17.4507
Q9CQS8	Sec61b	0.827678	0.498369	21.6335	20.7981	20.8595	22.6772	21.8441	21.5002	20.9596	21.6185	21.6145
D3Z5K6	Dnajc19	0.72645	0.544512	16.2457	16.3938	16.8953	18.377	16.6576	17.2094	16.5499	16.1882	16.9533
Q9CQV8	Ywhab	0.166442	0.871252	20.0629	20.244	19.9425	19.6103	21.1016	20.1833	20.0934	19.6035	20.1535
Q9CQW9	Ifitm3	0.685859	0.554007	19.9669	18.1375	19.9566	19.92	21.0369	20.5628	20.0164	19.701	19.8225
Q9CQX2	Cyb5b	1.16055	0.331639	20.3693	20.1083	20.2078	20.3815	20.827	21.2271	19.7019	20.3441	20.2044
A0A286YCS8		1.77519	0.162204	18.7407	18.3726	18.4353	21.1418	20.1894	19.4057	18.8404	19.0721	19.1303
Q9CR57	Rpl14	0.271811	0.798217	20.1134	19.5563	19.5104	20.9643	18.9956	15.7831	20.0696	19.814	19.9634
Q9CR62	Slc25a11	0.57499	0.605624	15.0446	15.4239	14.4767	16.6913	15.4797	15.0099	15.5594	16.007	15.6842
Q9CRB2	Nhp2	0.0447099	0.964993	16.8509	17.1908	17.2318	18.0454	16.8584	16.6799	17.2332	17.2149	17.3206
Q9D9P1	Chchd3	0.544731	0.628067	18.1287	17.792	18.2476	18.4521	20.1003	18.7769	18.1472	17.5178	19.3761
A0A0J9YUB6		0.295079	0.789319	16.0055	15.7488	16.0774	16.0971	16.1534	15.7839	16.3955	15.5305	14.6097
Q9CRD2	Emc2	0.264649	0.793623	16.7229	15.304	17.7431	18.1615	17.3479	16.6614	17.2618	16.804	16.7197
A0A0B4J1E2	Snw1	1.05681	0.371151	17.523	17.0549	17.0812	17.1137	17.5671	15.8529	17.7979	18.5642	17.9771
F7DAY5	Rprd1b	1.68146	0.184786	16.2615	16.218	14.8584	17.5401	17.3254	17.0871	16.9936	16.7998	16.7325
Q9CU62	Smc1a	1.05644	0.368626	18.275	15.5233	17.7202	19.2485	19.5757	18.5387	18.7321	18.5317	18.4449
Q9CW03	Smc3	0.0281368	0.976119	19.6742	18.5286	19.3953	20.2358	20.319	15.662	18.3332	19.0736	19.2196
Q9CW46	Raver1	0.10668	0.915069	18.228	17.7227	18.3862	18.399	14.9227	18.1416	18.6292	13.7998	18.7624
Q9CWF2	Tubb2b	0.373615	0.753833	18.7395	18.3923	18.1665	18.1308	19.7763	15.7983	19.1607	19.4057	19.1526
Q9CWK3	Cd2bp2	0.604593	0.58968	16.5984	15.3813	15.1014	16.1983	15.8674	15.3609	17.0468	15.8777	16.8368
Q9CWW6	Pin4	1.3261	0.284879	16.8733	16.6051	16.5125	17.7526	16.9415	17.314	16.5786	14.0317	15.298
F6QKD2	Ddx47	0.325648	0.785688	17.3221	14.9281	17.9644	20.1432	16.2031	18.2499	17.6033	18.0758	18.2638
Q9CWZ3	Rbm8a	0.120362	0.904528	18.5683	17.5823	17.5759	19.66	15.1787	16.3	16.0019	16.413	18.6749
Q9CX30	Yif1b	0.7379	0.540164	15.3894	15.3126	15.8673	16.0466	17.6081	16.0757	16.1236	17.1769	16.0267
Q9CX86	Hnrnpa0	0.235628	0.81083	22.5903	22.4801	22.2679	23.4967	22.5736	22.3491	22.5791	22.244	22.9011
Q9CXS4	Cenpv	1.00242	0.400633	17.4165	16.9911	17.382	18.836	18.8363	17.8212	16.975	17.3302	18.517
Q9CXW4	Rpl11	0.0271842	0.9742	22.7698	22.5622	23.3269	23.954	21.8686	22.2947	22.8048	23.0756	22.7233
Q9CXY6	Ilf2	0.507427	0.656461	21.3869	20.786	21.1618	20.7702	15.4541	20.4175	21.3032	20.2687	20.8288
A0A286YDB7		1.69459	0.1808	20.1509	19.8245	19.2764	18.1625	18.5743	19.1413	19.7661	19.8979	19.5486
D3YZA1	Chtop	0.338283	0.783639	16.5191	16.0856	16.077	17.6015	18.3153	15.5552	16.3115	16.7987	16.811
A0A0N4SWH2		0.252443	0.79958	19.3282	19.3201	19.898	19.6517	20.7387	15.8724	19.7528	20.4111	20.2543
Q9CYH6	Rrs1	0.159446	0.875261	16.4968	16.4776	16.1561	15.4294	15.0015	17.1714	17.0659	15.3434	16.906
A0A0R4J047		0.0419234	0.961781	20.442	20.8538	20.4093	20.0253	21.784	18.9991	20.3404	20.4487	20.459
Q9CYL5	Glipr2	1.31066	0.293849	18.5506	19.0527	18.3264	19.4844	19.7597	19.1756	18.5186	19.1662	18.7861
Q9CYN2	Spcs2	0.785349	0.52219	19.1725	18.9417	18.6835	19.8212	19.4213	19.6275	19.28	18.9804	20.1658
Q9CYX7	Rrp15	2.1681	0.118069	17.5429	17.4761	17.8188	16.8307	14.586	15.4955	18.4064	19.5901	18.3864
Q9CZ13	Uqcrc1	0.69512	0.549041	21.3592	20.6309	21.8967	20.6569	20.0667	21.0524	20.4035	20.9223	20.2616
Q9CZ44	Nsfl1c	4.70805	0	19.6975	19.5375	19.5964	15.5921	15.8436	16.9628	21.2964	21.3778	21.0591
Q9CZM2	Rpl15	0.694237	0.546214	23.1275	22.3746	22.6484	23.9638	22.775	22.8522	23.452	23.4524	23.4383
Q9CZN7	Shmt2	0.195691	0.846408	23.7208	22.9357	23.5687	24.1741	23.4692	23.3313	23.6325	23.3395	23.1701
Q9CZU3	Skiv2l2	0.054143	0.955419	16.9261	15.2301	16.7259	13.8989	18.8864	17.4386	15.5307	17.0411	15.6543
Q9CZU6	Cs	0.286776	0.789454	21.1816	20.2498	20.3439	20.213	20.8796	20.585	20.6816	19.9728	19.9812
Q9CZW5	Tomm70a	0.1669	0.871423	19.6899	19.3637	19.9279	20.7576	19.1073	19.6935	19.6091	19.3783	19.4293
Q9CZX8	Rps19	1.08761	0.361898	23.4382	23.2205	23.2653	24.2322	23.6295	23.3843	23.0911	23.232	23.1935
Q9D051	Pdhb	1.22874	0.309578	18.4767	19.427	19.9108	19.7352	20.6769	20.6368	18.9212	19.3949	18.9616
Q9D0D5	Gtf2e1	1.85945	0.156	18.1413	17.7937	17.8857	17.3893	15.5588	14.7035	19.407	18.3078	18.9101
B8JK33	Hnrnpm	0.0904782	0.924583	23.4306	23.316	23.6775	23.3732	23.7552	23.6221	23.3261	23.4274	23.7787
Q9D0F3	Lman1	0.26522	0.793758	21.1847	20.1587	21.2896	20.8973	21.4738	21.4264	20.9231	21.1596	21.0178
Q9D0F6	Rfc5	0.324137	0.780889	18.7363	17.6848	18.4861	19.6044	18.2729	17.9796	18.3561	18.4881	15.4867
Q9D0G0	Mrps30	0.490355	0.668377	16.0494	15.7539	17.2017	18.2564	17.4224	15.9518	16.2795	15.3985	16.5565
D6RCI7	Mrto4	0.00968874	0.990758	17.7806	17.9301	18.6234	18.7804	18.3086	17.1413	17.9819	17.9868	18.0821
D3Z5T2	Armc10	0.223667	0.821916	16.4952	16.749	18.4047	19.0638	15.5791	15.91	16.7062	15.3424	16.2316
A0A2R8VHK1		0.113381	0.909154	20.3365	17.3055	19.8538	19.63	19.0226	19.2634	19.3992	20.3356	19.4979
Q9D0R4	Ddx56	0.394572	0.742252	18.2726	18.3019	19.4004	20.6299	19.1783	18.7609	18.2356	18.8924	19.4419
Q9D0T1	Nhp2l1	0.0124216	0.985769	20.6495	21.056	20.7739	21.1156	20.1286	21.4844	20.9688	20.9711	20.7037
Q9D1D4	Tmed10	0.209668	0.831407	20.2797	19.3643	20.037	19.7455	18.6093	19.7212	19.0807	20.4935	18.2631
Q9D1G1	Rab1b	1.27038	0.299882	20.5408	19.7022	19.7349	18.7194	16.0629	19.0251	15.4182	14.6836	18.3718
D3Z4J5	Get4	1.05924	0.377007	14.7106	14.5352	15.4429	15.2374	16.9212	16.8494	14.5064	15.4383	15.441
A0A1W2P7G2		0.75402	0.5239	17.8522	17.9993	18.7539	18.9173	18.1291	18.1905	19.3606	19.0738	18.5012
Q9D1L0	Chchd2	1.37347	0.278072	14.7757	16.1532	16.4243	17.5638	18.15	17.1953	16.8236	16.7191	15.661
Q9D1Q4	Dpm3	1.77686	0.165	16.9496	16.3755	16.6154	16.026	15.6057	16.1956	15.9668	15.5292	15.2723
Q9D1R9	Rpl34	0.274745	0.798717	21.7613	21.0092	21.8927	23.5954	21.3222	21.76	21.9051	22.4959	22.1065
Q9D287	Bcas2	0.638847	0.569027	18.2443	18.9901	18.748	18.7412	19.6176	19.4114	19.4113	18.7492	19.2936
Q9D2G2	Dlst	0.00107153	1	16.6036	15.7064	17.2961	17.1836	17.274	14.9983	16.575	16.2256	16.7554
Q9D3D9	Atp5d	0.305053	0.79335	15.3362	18.1305	17.4614	17.4529	19.6457	17.5938	18.5078	16.6751	17.6577
Q9D554	Sf3a3	0.0836453	0.928541	19.6116	18.7387	19.5598	18.8458	20.0518	19.6301	19.4704	18.6831	19.5905
F6Q537	Lrrc48	0.222557	0.820481	25.539	25.1067	24.5595	24.2022	26.0632	25.0376	24.8338	24.3584	24.6652
Q9D6R2	Idh3a	0.564783	0.612671	18.8533	18.8049	18.9631	19.8649	20.4405	19.3394	18.5666	19.1683	20.6105
Q9D6Z1	Nop56	0.0729816	0.942002	20.8163	19.4661	21.0371	21.7466	19.6659	21.0265	20.9012	21.0228	20.2696
D3Z2J6	Tmx2	0.330795	0.784415	18.6171	18.2913	18.7207	18.549	18.3605	16.2658	18.3026	17.8677	18.5394
Q9D7N3	Mrps9	1.21102	0.314265	17.2927	16.9332	15.5685	18.5677	17.216	17.4137	16.6313	14.7053	15.3166
Q9D7Z3	Nol7	0.404214	0.736035	15.5546	16.5335	15.6092	16.0893	15.0191	16.0265	16.3504	16.3341	16.1387
D3Z3F1	Fip1l1	0.279667	0.796703	15.3038	16.2391	16.7189	14.5003	16.6193	17.1741	17.4856	16.1003	17.2603
Q9CQB4	Uqcrb	0.326448	0.788696	18.0552	17.9191	18.4655	18.2168	16.3342	18.05	17.1415	18.1143	17.1404
Q9D880	Timm50	0.763551	0.521362	20.428	18.4047	19.6913	20.3976	20.9859	20.34	19.4872	19.9555	19.5878
Q9D883	U2af1	0.278222	0.79657	21.7828	21.3002	20.984	21.5607	20.6894	21.1413	21.6656	21.0219	22.0227
Q9D8E6	Rpl4	0.34966	0.769034	23.9405	23.4837	24.2124	25.4555	23.8499	24.1305	24.2402	24.4598	24.1066
Q9D8N0	Eef1g	0.108136	0.913078	24.2114	23.7166	24.3585	24.0759	23.8006	24.3541	24.2257	23.897	23.6851
Q3TRH2	Psmd12	1.28817	0.293535	17.9045	17.4958	16.9899	15.3596	15.5382	15.9554	17.3261	18.1722	15.8331
Q9D903	Ebna1bp2	1.61877	0.197246	19.0101	17.8783	18.7689	19.7223	18.8335	16.9988	21.5878	21.7635	20.3023
Q9DAW6	Prpf4	1.84936	0.153524	17.4873	17.1622	17.1624	17.9122	18.1567	17.7256	17.8017	17.6212	17.5
Q9DB05	Napa	0.326576	0.789908	18.2964	17.5889	19.0115	16.9281	18.0814	17.7899	18.134	18.1643	16.691
Q9DB15	Mrpl12	0.200741	0.841223	17.0161	17.129	17.7758	17.6114	17.4441	14.8534	16.9186	17.2305	15.0924
A0A338P776		1.72135	0.18251	21.8745	21.9129	21.8835	23.182	22.3981	22.541	22.1857	21.7554	21.9737
Q9DB77	Uqcrc2	1.03362	0.379425	21.2037	20.7377	21.1987	21.9088	21.7423	21.1644	21.1668	20.9976	20.455
Q9DB85	Rrp8	0.295778	0.789478	16.1167	15.3991	16.9657	17.8386	16.3456	15.748	14.5791	17.0377	15.0638
Q9DBD5	Pelp1	0.217426	0.825767	18.8744	18.3593	18.3904	18.6336	17.0051	18.4844	18.3897	18.6178	17.8861
Q9DBE9	Ftsj3	0.123552	0.901171	19.4697	19.0254	19.5846	20.1089	18.9691	19.6114	19.7159	19.2697	19.8056
A2ACG7	Rpn2	0.496146	0.665728	21.7918	21.926	22.2555	21.575	20.5443	21.8957	21.9507	21.4587	21.0545
Q9DBJ1	Pgam1	0.783797	0.522523	20.5507	21.2291	20.6951	19.0704	20.7716	19.2926	20.2513	19.2082	20.1594
Q9DBR1	Xrn2	0.394261	0.741223	17.7081	17.3435	16.9847	18.413	18.0461	18.4368	17.5531	15.4078	18.6929
Q9DBY8	Nvl	0.440215	0.712557	17.192	18.1669	17.8417	18.2375	17.9126	18.3383	18.0714	18.0798	17.6964
Q9DC48	Cdc40	1.77504	0.15896	14.7966	15.1952	15.6277	15.0056	16.3057	16.01	16.8727	16.6246	16.8421
A0A1D5RLZ6		0.161694	0.872673	19.5571	18.7435	19.5178	20.5619	18.0168	17.5169	18.411	18.722	18.7137
Q9DCD0	Pgd	0.643996	0.573456	18.6377	19.2897	19.934	18.8932	18.471	16.4822	18.8365	18.6019	18.5304
Q9DCF9	Ssr3	0.792689	0.521438	19.4819	18.6379	19.4602	19.7244	14.5942	15.7173	19.8301	18.5831	19.5258
D3Z6P1	Paics	0.199239	0.841704	20.1746	20.2474	20.9365	20.3836	21.4509	20.5234	20.4659	20.4754	20.7103
Q9DCN2	Cyb5r3	0.0991183	0.922592	21.5867	20.6582	21.4847	21.6185	18.9928	21.6839	21.4398	21.668	20.6318
A0A0U1RQB4		0.77951	0.515474	16.9899	17.1597	18.2679	18.5947	18.0386	18.3012	18.0964	18.0345	17.5617
B1ASE2	Atp5h	0.212586	0.828419	19.8989	19.7835	20.0993	19.3516	19.3468	20.14	20.3011	19.8097	19.3911
Q9EP97	Senp3	0.69685	0.550876	17.3174	17.056	17.0153	18.8866	17.9149	17.2306	17.4878	18.339	17.6692
Q9EPU4	Cpsf1	0.42058	0.721564	17.5028	18.6296	18.6369	18.9683	19.4741	18.0978	18.1246	18.7317	16.098
A0A140LIW6		4.23729	0.006	19.153	20.2186	19.4726	15.4857	16.2298	15.7125	20.7138	21.9593	20.8304
Q9EQ61	Pes1	0.698929	0.553682	19.7335	19.745	20.3752	21.1356	20.1337	20.4107	20.3515	20.4887	20.2934
Q9EQH3	Vps35	1.06081	0.38105	18.3424	16.7605	17.1085	15.3142	16.7089	15.1458	15.0491	16.5824	16.0665
Q9EQU5	Set	1.21096	0.311509	20.5846	20.684	20.6791	19.61	20.5661	19.3415	20.6674	20.9395	20.5222
Q9ER72	Cars	0.132079	0.898356	17.1672	17.8103	18.0151	17.997	16.9567	17.2401	17.4917	17.6561	17.4301
G3UWM7	Dap3	0.0719247	0.942722	15.5999	14.5991	17.8795	17.8973	15.951	15.3474	16.1705	15.5286	15.7255
Q9ERU9	Ranbp2	3.3877	0.0107692	18.2746	18.1681	18.4862	18.0459	18.472	17.9886	19.4268	19.8135	19.4563
Q9ES97	Rtn3	0.0591117	0.952658	17.2625	15.3124	14.6335	16.5043	15.4564	16.272	17.088	14.8172	16.6684
Q9EST5	Anp32b	0.486335	0.671152	14.3747	16.0186	18.36	17.6668	15.8642	14.8525	18.3257	17.935	17.3554
A0A1Y7VLU4		1.11293	0.345672	15.5881	14.8977	14.6482	17.1059	15.9401	15.7773	15.3803	15.9375	15.6051
Q9ESX5	Dkc1	0.180716	0.862269	20.6486	20.184	20.3297	21.5396	20.4256	20.1201	20.3724	19.993	20.6749
A0A0G2JFV9		0.491621	0.668306	17.2957	15.3721	17.3026	17.3843	17.1162	17.6245	17.1325	18.1114	17.5063
Q9JHU4	Dync1h1	0.0603393	0.951067	22.5041	23.4183	22.7403	23.1513	22.5036	23.6407	23.3067	23.0981	22.5425
Q9JI13	Utp3	0.158016	0.873335	17.6933	17.2779	18.5947	18.4442	18.1515	17.701	17.611	17.9377	17.8172
A0A140LJ70		0.308077	0.79178	17.1206	17.0299	16.9348	16.2303	15.4079	16.365	16.6422	18.0715	14.7993
Q9JIG8	Praf2	0.817222	0.506182	19.1114	18.5214	18.952	19.0823	19.0574	18.5282	18.0514	18.0941	18.7919
Q9JIH2	Nup50	1.84479	0.152651	18.9738	19.5714	19.6007	17.2796	18.1226	16.9417	18.432	19.6004	20.0358
Q9JIK5	Ddx21	0.465308	0.694555	22.149	21.5081	22.5398	23.6874	22.1287	22.6056	22.6563	22.2475	23.0227
Q52KR6	Acin1	0.144376	0.887136	17.4759	17.8947	18.5741	17.4	17.9893	17.591	17.4276	17.6893	19.1141
S4R1Y5	Rpf2	0.231805	0.812819	17.7532	20.3175	19.2003	20.5257	17.4867	18.2785	18.0028	18.0345	18.1846
Q9JJI8	Rpl38	1.37023	0.277952	23.5456	23.7593	23.0117	22.9237	22.1232	21.7361	22.1797	22.8563	22.2355
Q9JJL8	Sars2	0.764627	0.521573	18.3826	17.7499	18.2713	19.1372	20.0705	18.1779	18.1558	18.5851	18.1216
Q9JKF1	Iqgap1	1.22055	0.310811	15.0403	15.711	15.2561	17.0992	15.8728	16.1559	15.7909	15.1858	15.4065
Q9JKX4	Aatf	0.584752	0.600613	16.0558	16.9068	16.4742	16.099	17.3216	16.0049	16.5778	17.6742	17.517
E9Q9A5	Pnkp	0.655631	0.571554	14.7087	14.9488	16.4356	17.16	17.5377	17.1517	17.2242	17.11	13.9893
Q9JM76	Arpc3	0.144494	0.888154	17.9733	15.7757	18.1292	17.6709	18.5324	17.7075	18.8701	17.1955	17.0599
A0A0A6YXF6	Rhoa	0.0215174	0.98038	18.3601	18.3978	18.9878	19.7791	17.3827	18.5549	18.8803	19.1834	18.1891
Q9QUM9	Psma6	0.298893	0.789088	19.3047	19.9352	19.1302	18.9631	19.1237	19.2989	19.5911	19.4825	18.9557
E9PUA5	Kifc5b	0.662534	0.562905	19.3087	17.8386	18.431	19.7539	18.366	19.2049	18.1617	17.9046	18.3413
H9KV01	Son	0.433792	0.714279	19.7868	18.5948	18.5566	18.1303	16.3737	18.3811	18.5622	18.4405	14.9017
Q9QXX4	Slc25a13	0.0400915	0.963716	19.2056	18.7527	19.2352	19.7878	18.8164	18.8667	18.7888	19.3737	18.8973
Q8BH80	Vapb	0.254158	0.802033	18.6762	17.7483	18.1993	18.1195	18.2563	18.5507	16.5275	18.5836	18.0385
Q9QYA2	Tomm40	0.621409	0.574	18.865	16.7004	18.1195	16.4003	19.1561	18.4586	16.5596	14.8807	17.2872
Q9R1R8	Rdh11	0.309061	0.792707	18.2056	17.4576	18.4341	18.7107	17.4801	18.5046	18.8185	18.1549	18.7351
Q9QZD9	Eif3i	0.540877	0.63272	16.8173	17.5899	17.7245	17.5216	18.9419	17.644	16.949	17.5407	17.4065
Q9QZQ8	H2afy	0.209119	0.831088	20.4031	19.5439	20.7496	22.0731	19.8711	20.6283	20.7618	20.2402	21.1038
Q9R099	Tbl2	0.102126	0.919245	17.0892	14.4091	17.0088	18.3563	14.8515	17.3936	17.066	16.8567	16.5639
A2AFP4	Rab9	0.0665198	0.949598	17.2707	16.1262	18.2576	17.3431	17.4219	17.531	16.8933	17.5507	16.9916
Q9R0P5	Dstn	1.03703	0.378316	16.8619	18.0268	17.5593	14.7862	16.8946	16.8316	17.9335	17.7627	17.6373
Q3TFP0	Srsf10	0.665178	0.565348	17.0076	17.0733	14.8169	16.9095	16.7054	16.2411	17.6826	17.0522	18.0054
Q9R190	Mta2	0.150342	0.885092	19.9503	19.8272	19.7013	20.7013	19.5095	20.0646	20.206	18.972	20.0449
A0A1B0GRU8		0.148471	0.88547	19.5851	19.1305	19.3695	19.4975	18.8406	18.7727	17.7028	19.1894	19.8137
Q9R1J0	Nsdhl	0.702824	0.549947	16.5338	16.2084	18.5204	17.2353	20.7726	17.7911	14.6794	17.5904	15.5854
Q9R1P4	Psma1	0.482672	0.674131	18.0354	18.3122	18.0892	17.9827	17.503	15.113	17.6444	17.5591	16.1894
Q9R1Q7	Plp2	0.3203	0.783536	21.2098	20.6561	20.9251	20.8256	21.785	21.3543	20.9308	21.1354	21.7443
Q9WTM5	Ruvbl2	0.642531	0.571892	20.8041	20.5891	20.76	20.3254	20.889	20.8815	20.2378	20.6989	20.0255
Q9WUM4	Coro1c	0.664434	0.563746	20.2637	19.0335	20.1922	21.6508	20.257	20.626	20.8472	20.0601	21.3453
F6TEU8	Ak4	0.35055	0.769163	16.1387	14.6426	16.1477	16.0365	17.0997	15.2818	16.9341	16.905	15.8064
F6THG2	Arpc1b	0.516901	0.650901	17.4706	14.2854	17.4627	18.398	17.5527	17.6042	17.5418	18.1632	17.283
Q9WV55	Vapa	0.0163847	0.98613	19.5559	18.8504	19.7332	19.6825	18.9597	19.4859	19.4	18.9895	19.5218
Q9WV70	Noc2l	0.0756568	0.938696	17.4152	19.0283	17.4749	20.7919	15.2399	17.7717	18.179	17.9674	15.2605
A0A140LHA2		0.564249	0.612346	19.7844	19.2653	19.5268	19.8745	19.0556	19.2943	19.0385	19.3758	18.6961
Q9WVA4	Tagln2	0.0961048	0.923252	17.4502	17.0534	16.9318	16.441	17.8016	17.8505	17.4217	16.4052	17.3186
Q9Z0H3	Smarcb1	0.331891	0.785251	18.491	18.3743	18.8035	19.6734	18.7228	18.5068	18.6847	18.7881	18.7835
Q9Z0N1	Eif2s3x	0.387831	0.745236	19.419	19.2227	20.4102	20.7845	20.3826	19.802	19.8196	20.8488	19.8902
B1AU25	Aifm1	0.0153983	0.981304	20.6058	19.9317	20.594	21.2554	19.8399	20.3244	20.1776	20.2773	20.6906
Q9Z110	Aldh18a1	0.838784	0.491862	21.1921	20.6771	22.0816	22.6798	21.946	21.9933	21.2289	21.6054	21.6734
Q9Z127	Slc7a5	0.382041	0.749826	21.0808	20.4114	20.8433	20.9601	22.2072	20.9767	21.4856	20.8465	20.6281
Q9Z130	Hnrnpdl	0.0415606	0.961476	16.0919	13.8117	18.7643	17.318	17.4147	15.4582	15.177	17.8267	15.4077
Q9Z1M8	Ik	0.165117	0.871482	18.1356	18.2207	18.0766	18.3456	18.2297	17.6216	18.1023	18.078	18.6672
Q9Z1N5	Ddx39b	0.195998	0.847242	23.8183	23.0009	23.6505	23.5715	23.7123	22.8633	23.3294	22.8366	23.3542
Q3V3M5	Arid3b	0.806572	0.512396	17.9577	15.2175	17.871	14.0434	16.174	15.5331	14.6039	15.8356	14.725
Q9Z1Q5	Clic1	1.28773	0.29092	15.4273	15.7452	15.8856	14.8664	14.8985	15.2442	15.536	15.9243	15.1934
Q9Z1Q9	Vars	0.44975	0.705818	20.2375	19.303	20.6868	21.5449	21.2961	19.9246	20.2697	20.6959	20.1947
Q9Z1X4	Ilf3	0.604693	0.591535	19.2591	19.2839	20.0227	21.1153	19.5421	19.165	20.4203	20.7643	20.4023
Q9Z204	Hnrnpc	0.643688	0.571661	23.4842	23.3286	23.3574	24.2231	24.0082	23.2763	23.8579	23.5881	24.179
Q9Z2I9	Sucla2	0.245238	0.803113	18.1363	17.4698	18.2677	18.4757	18.1626	18.0599	19.0094	18.4411	17.6917
Q9Z2N8	Actl6a	1.08561	0.360667	21.2203	20.5671	20.7935	20.7212	20.9819	20.5525	20.5085	20.02	20.3192
Q9Z2Q2	Knop1	1.35229	0.276455	14.5409	15.8352	15.2984	16.4836	14.8431	16.0698	16.6455	17.2538	16.9012
Q9Z2T6	Krt85	0.566072	0.612707	15.7017	15.4996	15.3298	15.7444	15.581	15.5093	14.4404	21.2928	18.6008
A0A338P7D7		0.587856	0.600764	19.3091	19.0092	18.7466	17.997	17.7135	19.1116	18.2878	18.5837	16.1241
A0A1B0GX25		1.14757	0.331873	15.6156	15.7448	15.3852	15.9712	15.7155	15.5198	15.4398	15.2562	15.2494
Q9Z2X1	Hnrnpf	3.36461	0.0111429	21.4315	21.9284	22.2028	19.9652	20.3755	19.9433	21.5545	21.5157	21.6905
Q9Z315	Sart1	1.25669	0.300152	17.8597	16.0203	17.3615	17.3548	15.552	15.2394	18.121	18.3394	18.2604
A0A0A6YVV5	Fubp3	0.304665	0.792714	14.3074	14.8742	17.2903	15.6545	16.1975	16.7566	17.5636	17.4037	15.2542
E9Q880	Nup205	0.0892985	0.925253	17.7887	17.5919	17.954	18.264	17.4733	17.9929	17.718	17.1542	18.2246
A0A0R4J1J1		1.04135	0.380268	15.7649	14.7374	14.7924	16.1215	16.2064	15.6254	15.3998	15.6421	15.875
G3UXJ6	Syncrip	1.63044	0.194667	19.1745	19.4992	19.7818	20.8276	19.9621	20.6575	20.2528	20.3207	20.0661
A0A3B2WDD2		0.0624522	0.951686	21.8649	21.9252	22.6045	23.9097	21.001	22.5502	22.1793	22.1978	22.1531
A2AFQ2	Hsd17b10	0.178646	0.86262	20.6271	19.8297	20.2565	20.7992	20.0924	20.584	20.5254	19.5155	20.4483
J3QMC5	Mdn1	0.0158409	0.981922	17.3661	16.8344	17.6004	18.6408	17.185	15.6455	17.2814	17.5499	17.2357
A3KGI3	Casc5	0.698621	0.552362	21.3597	21.0269	21.2953	21.4978	21.0451	21.6959	21.5452	21.5132	21.8479
B2RXT3	Ogdhl	0.324933	0.784129	20.5913	20.4761	20.7345	21.365	20.3692	20.7487	20.7836	20.3035	20.3315
B9EKF8	Samd3	2.86867	0.0526316	21.8213	21.662	21.7429	19.1714	20.2839	20.0755	19.4191	19.9718	19.9862
D3YW09	Sf3a2	1.18203	0.321244	18.6706	19.4585	18.8611	20.9991	20.5666	19.9938	18.6954	20.2312	20.1711
D3YYM6	Rps5	1.15688	0.333106	22.3391	21.5528	21.4935	21.1204	20.6935	20.1839	21.3771	20.7435	21.6765
D3Z778	Zfp605	0.603969	0.586692	24.2229	23.8743	23.6077	23.5195	24.0931	23.9877	23.607	23.4675	23.5685
E9PUC2	Acsl3	0.000636708	1	16.4292	16.1768	16.2309	15.5125	16.8389	16.5615	15.479	16.6341	16.7529
E9Q317	Gm10094	0.30227	0.79396	18.1649	18.7669	17.7353	19.3838	18.7295	18.0809	18.2445	18.6153	19.4649
E9Q3G8	Nup153	0.0729496	0.940848	17.8851	17.6132	18.4195	17.2817	18.1761	17.926	17.8842	18.1495	17.7116
Q3UIX4	Srsf11	0.235748	0.811729	18.4584	18.5841	19.6981	19.6856	19.7527	19.0012	18.4121	19.5086	19.9248
E9Q740	Srp72	0.215889	0.825148	17.9321	16.4612	17.6691	18.5856	15.7184	17.1866	17.9291	17.7875	18.0907
E9Q9U2	Speer2	0.650232	0.573131	18.7153	18.9024	18.624	18.8515	16.4107	17.2606	16.6329	15.3926	18.6108
E9Q9Y4	Tet1	0.413661	0.730438	17.1245	17.3346	17.7177	17.8954	14.7976	16.4348	17.1428	17.2891	17.4381
E9QAN8	Pik3c2b	0.540273	0.632243	16.8556	14.4958	16.4185	16.0688	17.6097	16.6736	17.0338	17.1889	17.0975
E9QN31	Nop2	0.458189	0.697201	21.1417	20.6215	21.1478	22.5522	20.6402	21.6273	21.4204	22.0698	21.6028
E9QNN1	Dhx9	0.427042	0.719982	23.0947	22.3493	22.8763	23.6475	22.845	23.0131	23.0169	22.8385	22.3549
G3X9B1	Heatr1	0.474746	0.682025	19.1403	25.8475	19.4563	20.7446	19.876	19.3375	19.3099	15.7183	19.3707
G5E8T3	Srp19	0.131739	0.897814	16.9473	16.2731	16.691	17.5663	16.2699	15.8384	16.2816	15.2117	17.0208
Q3TML0	Pdia6	0.253553	0.801867	21.0219	21.0385	21.1374	20.6024	20.7254	21.1828	21.2195	20.6446	21.1105
Q3U3J1	Bckdha	0.336165	0.78493	18.2485	16.954	18.8235	18.4067	19.1776	17.9332	17.0992	17.6488	18.341
Q3UJB0	Sf3b2	0.895768	0.449596	17.6802	18.2064	17.1331	17.6913	17.7431	17.1357	17.7525	18.8681	18.8028
Q5SW88	Rab1	0.79692	0.51907	22.8656	22.2533	22.1675	21.6811	21.9822	21.9	22.4728	21.802	22.3702
Q6PGF5	Bms1	1.39853	0.275443	18.2002	15.588	18.2765	19.9253	19.9706	19.7598	18.4825	17.9778	18.7722
Q6ZWZ4	Rpl36	0.253262	0.800065	21.5145	20.6153	20.9122	22.4423	21.0799	21.1236	21.7441	21.2199	20.8798
Q792Z1	Try10	0.55129	0.622535	25.131	25.206	24.2875	24.2615	24.583	22.1818	24.546	23.5919	23.8183
Q8BGJ5	Ptbp1	0.0890511	0.924941	23.7465	23.1138	23.549	24.3938	23.4786	23.2674	23.7126	23.1566	24.1
Q9D4G5	Pop1	0.175319	0.865331	18.6739	17.7037	19.0588	20.3571	18.3763	18.446	18.2793	18.8839	18.7868
Q91VA7	Idh3b	0.171245	0.868788	19.4023	20.5601	20.0465	20.9252	19.4407	17.1607	19.6473	19.6105	18.6342
Q921K2	Parp1	0.0952938	0.922893	21.5769	20.8653	21.7111	23.2189	20.352	21.9639	21.3372	20.7063	22.1202
Q9CPN9	2210010C04Rik	0.0987952	0.920828	26.362	26.0333	25.6802	25.1179	26.7759	25.6018	26.6413	25.3031	26.7361
Q9DAE2	Rbmxl2	0.0965707	0.923302	20.1007	19.5377	19.9966	20.2464	19.5248	19.161	19.7883	19.3143	20.0886

## Sheet: appr.A_ nucleolus_LFQ_Anova
approach A: nucleolar proteins
T: Maj Protein IDs new	Gene name	minusLog(ANOVA p-value)	ANOVA q-value_	LFQ-TDG-BirA*_1	LFQ-TDG-BirA*_2	LFQ-TDG-BirA*_3	LFQ-no-BirA*_1	LFQ-no-BirA*_2	LFQ-no-BirA*_3
F6VYE2	Zmym4	1.80556	0.201444	18.0967	18.3362	18.806	17.2653	15.7618	16.3396
A2BE28	Las1l	0.997832	0.507413	17.809	17.8015	18.0189	17.3404	16.9876	15.3394
E9PVX6	Mki67	1.22753	0.384375	15.2972	14.4616	15.0508	15.3858	16.6101	16.8147
O08784	Tcof1	1.15945	0.412655	20.8826	20.8375	21.4266	19.7463	19.8571	17.3616
Q9CQM8	Rpl21	0.0101931	0.99659	20.7571	20.6703	22.4974	23.4713	19.5873	20.9852
O54825	Bysl	0.122638	0.942594	17.7706	17.1988	17.5673	19.0141	18.3949	13.2953
O55022	Pgrmc1	0.360832	0.807426	19.3124	18.5534	19.0597	18.9533	19.3758	19.2619
O55131	Sept7	0.965175	0.519632	17.5886	16.1808	17.4161	19.3208	17.911	17.9322
O55135	Eif6	0.453262	0.756224	18.6732	17.9482	18.6057	18.5291	18.4431	20.2682
O88491	Nsd1	2.78098	0.128	17.6951	17.4797	18.0268	15.5546	15.0335	15.8956
P09405	Ncl	1.66024	0.225957	24.9868	25.0602	24.9889	24.2537	24.7396	24.4857
P10126	Eef1a1	0.99308	0.506278	26.3169	26.2715	26.4881	26.25	25.1465	25.6036
P10711	Tcea1	0.272406	0.864159	16.3811	16.1229	16.5563	16.3495	16.619	15.1112
P11031	Sub1	1.75781	0.213231	17.6762	17.1504	17.5519	16.6905	15.7377	15.6738
P12970	Rpl7a	0.179701	0.912351	22.8862	22.3753	23.1953	24.438	22.3501	22.6525
P14148	Rpl7	0.256956	0.863739	22.7837	21.7826	23.2028	24.2544	22.7045	22.2441
P19253	Rpl13a	0.510109	0.746865	21.3957	20.8273	21.441	23.1228	21.0238	21.7713
P23116	Eif3a	0.0563364	0.983782	17.5053	16.7695	18.4718	17.9978	18.0949	16.2776
A2AWT6	Ubtf	0.26668	0.868343	19.2932	19.0549	19.4826	19.6192	19.038	18.4586
P26040	Ezr	0.407433	0.78363	18.7848	14.7363	20.3112	20.4251	18.9664	19.3917
P27659	Rpl3	0.140856	0.937019	23.9932	23.3142	24.0541	25.1565	23.3292	23.582
D3Z124	Apex1	0.237974	0.871716	18.3833	18.3773	18.6543	19.9257	16.6565	16.9253
P35550	Fbl	0.767212	0.619271	23.2236	22.9223	23.3373	25.0186	23.2598	23.8591
P35700	Prdx1	0.450759	0.754574	20.9912	21.6613	21.7928	20.6469	20.7697	21.7139
P38647	Hspa9	1.41659	0.319536	23.224	23.2415	23.4749	23.5285	23.938	23.7942
P47911	Rpl6	0.629599	0.672304	23.1913	22.0879	23.0705	24.7968	22.97	23.342
P47962	Rpl5	0.264029	0.863071	22.3312	22.1891	22.8104	23.7402	22.689	21.9817
P47963	Rpl13	0.853401	0.571594	23.3022	22.6516	23.274	24.9378	23.8494	23.3171
P50580	Pa2g4	0.061472	0.982434	20.8352	20.3639	21.1123	21.1706	20.8331	20.4663
P54823	Ddx6	0.0340816	0.994755	18.5964	18.0943	18.2975	18.8957	18.1112	18.0736
P56183	Rrp1	0.602793	0.695185	19.0333	18.33	19.198	18.9728	19.3873	19.4245
D3YUQ9	Eef1d	0.168478	0.921435	20.7396	20.9551	21.0858	20.3425	21.5025	21.4621
P60843	Eif4a1	0.0606564	0.982153	24.1421	23.3543	23.8467	23.6134	24.2916	23.6076
P62082	Rps7	0.648672	0.678264	21.0302	20.4116	20.5383	20.4368	19.4941	20.4579
P62137	Ppp1ca	0.391686	0.789292	18.8807	17.7369	18.3751	18.5917	16.4542	17.9559
P62264	Rps14	0.99921	0.509549	21.0674	20.3775	20.8378	22.7744	21.7786	21.0987
P62267	Rps23	0.0184122	0.996649	21.7188	21.3558	21.556	22.7548	20.8171	20.9535
P62281	Rps11	1.04684	0.467294	21.1187	20.7668	21.1435	23.224	22.9552	21.1904
P62301	Rps13	0.0364226	0.995878	22.2723	21.9083	22.355	23.8181	21.2617	21.7137
P62754	Rps6	0.295802	0.859428	21.943	21.7877	22.3467	23.6851	22.2199	21.5827
P62827	Ran	0.536633	0.729716	23.115	22.8488	23.6209	24.0025	23.6292	23.164
P62830	Rpl23	0.547598	0.731228	20.0906	19.3654	20.6074	21.5855	20.8245	19.9022
P62849	Rps24	0.186607	0.909499	21.0507	20.5478	21.3535	22.3461	20.5805	20.8938
P62855	Rps26	0.117841	0.939108	21.7362	20.2706	20.7698	21.2813	19.756	21.1114
P62908	Rps3	0.182929	0.911794	22.5481	22.0863	22.7398	23.2604	20.909	22.1869
P62918	Rpl8	1.22466	0.382557	22.2024	21.6417	21.3662	23.8545	23.1337	22.276
P62983	Rps27a	1.38364	0.305351	23.3261	23.3518	23.4699	24.1359	23.833	23.6042
P63017	Hspa8	0.250215	0.865911	25.4619	25.2997	25.4297	25.4903	25.0941	25.3662
P63166	Sumo1	1.23596	0.378511	18.9058	18.78	18.5095	17.9897	17.8823	18.5181
P63325	Rps10	0.218079	0.900367	21.8959	21.0773	21.4042	22.7191	21.5528	21.0336
P70279	Surf6	0.06054	0.981202	17.5342	17.6214	18.368	18.6189	18.1257	16.4005
P80316	Cct5	0.338598	0.823183	17.553	17.7371	18.4664	18.0607	19.5506	17.6981
A2A547	Rpl19	0.533197	0.733961	23.5048	23.5188	23.5902	25.2862	23.5927	23.7158
P97351	Rps3a	0.39992	0.78489	22.9692	22.5205	23.1653	24.3799	22.9499	22.8345
P97376	Frg1	0.106734	0.948718	17.2772	17.3578	17.5606	18.6519	17.8856	16.2822
P97452	Bop1	0.290818	0.859627	18.6695	18.3159	18.8302	19.1332	18.8226	18.4152
Q01320	Top2a	0.00643431	0.996541	19.3398	18.7838	20.2958	21.1626	17.8319	19.3626
Q04750	Top1	1.52224	0.273586	19.5492	19.4912	19.1262	20.01	19.8362	20.3824
Q08288	Lyar	0.397699	0.78221	15.5483	14.6394	15.7217	15.3247	15.3585	17.2835
H3BKN0	Nsun2	0.334121	0.827303	19.2223	18.0279	19.4647	19.5566	16.0189	18.3894
Q3UHX0	Nol8	0.494668	0.749347	18.2208	17.1859	15.6728	15.2222	16.0126	16.8583
Q3V1V3	Esf1	2.93745	0.204	17.9631	17.9298	17.4606	15.4477	16.0668	15.8152
Q3U741	Ddx17	1.21827	0.3742	21.2581	20.9038	21.2076	22.1646	22.1309	21.3399
Q569Z5	Ddx46	0.190406	0.90617	18.7286	17.8598	18.6302	19.136	18.5456	16.0832
Q5RJG1	Nol10	1.39569	0.318111	16.1424	16.6938	15.967	16.852	16.9273	17.0822
Q5SSI6	Utp18	0.393798	0.786929	17.8316	17.4716	18.607	19.2568	17.9991	18.1164
Q5SU73	Coil	0.0907938	0.957166	18.0321	15.1763	18.5147	17.3256	17.214	18.0021
Q5SWD9	Tsr1	0.349602	0.809977	18.0063	17.7548	18.0073	18.4916	14.916	17.6304
Q60520	Sin3a	0.595657	0.707291	17.5979	16.9443	15.4607	18.209	17.4529	17.1594
Q60953	Pml	0.163699	0.924223	17.0427	16.2641	16.803	14.7281	17.3883	16.8867
Q61655	Ddx19a	0.0894999	0.95691	17.4837	15.6383	17.2152	17.5827	16.7866	15.3023
Q61656	Ddx5	0.670661	0.65233	24.8804	24.0526	24.7269	25.9442	24.9877	24.7224
Q61686	Cbx5	0.0354028	0.996023	18.504	18.5327	17.8281	18.505	18.594	17.6466
Q5SQB0	Npm1	0.405473	0.783043	23.6048	23.8635	24.1065	22.1106	24.2341	23.4091
Q62167	Ddx3x	0.306218	0.851779	23.1789	22.4792	23.1775	23.7376	22.766	23.1573
Q62261	Sptbn1	1.50262	0.288	19.263	18.7778	18.4531	19.8145	21.093	20.0493
Q640M1	Utp14a	1.40881	0.313239	20.3427	20.7189	20.9726	18.3402	18.3323	14.9308
Q6DFW4	Nop58	0.670061	0.650443	20.2737	19.0816	20.7615	21.9474	20.9335	20.3015
Q6EJB6	Utp14b	0.00969917	0.995177	23.3926	23.8823	23.5258	23.4641	23.486	23.8339
Q6NS46	Pdcd11	0.147732	0.92867	17.6848	16.1348	17.623	18.4323	15.5464	16.2678
Q6P5B0	Rrp12	0.112238	0.944629	16.8103	16.1112	16.578	19.4156	16.6942	14.679
Q6P9R1	Ddx51	0.392031	0.789628	17.0593	15.9096	15.4683	18.0191	18.0124	15.2747
Q6PAC3	Dcaf13	0.145915	0.929983	18.6601	16.7411	16.0071	19.074	15.6551	14.9036
Q6ZQL4	Wdr43	1.16156	0.41556	19.3847	18.1363	19.0693	19.8536	19.888	19.6707
Q6ZWN5	Rps9	0.183377	0.912808	20.8968	20.415	20.0243	21.6647	20.1327	20.3239
Q7TPV4	Mybbp1a	0.651347	0.679747	22.5696	22.0103	22.6104	24.0963	22.6364	22.6875
E9PW15	Suz12	1.12172	0.423933	18.8598	18.1767	18.8013	20.1113	19.0213	19.4588
F6ZSG0	Mtdh	0.645741	0.676993	15.6715	15.3598	15.2849	16.0159	18.878	15.748
Q810A7	Ddx42	0.593317	0.704539	19.1336	18.9966	18.5524	20.2857	19.2212	18.946
G3UZA0	Krr1	0.823176	0.59667	16.6333	14.8457	15.8783	17.4605	17.3996	16.1154
Q8BGS0	Mak16	0.635909	0.6767	15.5068	16.3561	14.5218	16.5157	15.8286	16.4716
Q8BK67	Rcc2	0.439476	0.760118	23.133	22.5459	23.087	23.8432	23.2409	22.7865
Q8BTW3	Exosc6	0.158828	0.927949	17.0314	17.3728	17.4793	15.4637	17.9735	17.4588
Q8BVY0	Rsl1d1	0.314132	0.852652	20.987	19.9396	20.8215	22.1138	20.1545	20.9877
Q8C2Q3	Rbm14	0.753449	0.632817	19.7794	20.0752	20.4855	20.657	20.4029	20.3784
Q8C4J7	Tbl3	0.369076	0.803621	18.5877	17.4455	18.3813	18.465	15.8979	17.811
Q8C7V3	Utp15	0.212735	0.900106	17.7907	14.7042	17.7752	19.0738	16.2547	17.1164
Q8CI11	Gnl3	0.714787	0.633546	20.1545	19.491	20.0603	20.8304	20.3522	20.0068
Q8K224	Nat10	0.120137	0.940053	19.6444	19.3388	19.7431	20.7454	17.1666	19.7531
Q8K3Y3	Lin28a	0.0927142	0.957751	17.8548	16.0233	18.1608	17.7636	15.4568	17.9995
Q8K4L0	Ddx54	0.197487	0.905709	16.3469	16.4688	16.4001	18.5239	17.4439	14.9026
Q8R2M2	Dnttip2	0.679837	0.649426	17.2173	17.3203	18.7387	17.3915	15.7014	17.0032
Q8R326	Pspc1	2.82931	0.14	19.6956	19.5588	20.1446	17.2191	16.0762	15.9882
F6V084	Tmx1	0.486642	0.75102	17.2441	16.3601	17.0078	15.753	17.1467	16.0312
Q8VCY6	Utp6	0.769694	0.616232	16.9041	14.0641	15.0756	17.4305	16.3904	16.6718
Q8VDW0	Ddx39a	0.780595	0.61894	21.8302	20.3593	21.5414	20.659	20.5442	20.0592
Q91VE6	Nifk	0.62682	0.670732	20.7602	19.0064	20.8585	22.0202	21.2254	20.4948
Q91WM3	Rrp9	0.3108	0.854037	18.0231	15.3962	17.1193	18.1971	19.2261	15.9435
Q91YK2	Rrp1b	0.132854	0.938699	19.8995	18.7868	20.1131	20.7009	19.0477	19.7346
Q91YU8	Ppan	0.637321	0.683836	18.8875	17.9074	19.4871	20.4296	19.4319	19.0426
Q91ZW3	Smarca5	0.414314	0.779033	20.1713	19.8407	20.4677	21.9755	20.4706	19.911
Q921N6	Ddx27	0.518778	0.744054	19.3407	14.3493	18.7693	20.8216	18.3267	19.4583
Q99K48	Nono	0.00141032	0.997908	22.7845	22.8934	22.8847	23.2229	23.1462	22.1978
Q99L28	Rsl24d1	0.28032	0.8589	17.7208	18.1657	17.9474	18.6377	17.8789	14.9577
Q99ME9	Gtpbp4	0.416223	0.776253	18.7001	15.3045	18.6753	19.8116	18.528	18.0044
Q9CPP0	Npm3	0.876848	0.572253	19.0539	19.0395	18.8914	17.8197	16.808	18.9121
Q9CPS7	Pno1	0.593599	0.705748	14.5954	15.9645	15.1851	16.1627	15.7572	15.5568
Q9CQI7	Snrpb2	0.699695	0.647829	18.7816	18.4143	18.7923	19.9741	19.7515	18.4801
Q9CQS2	Nop10	0.207187	0.903356	17.5664	15.0683	18.1092	17.8451	15.4615	15.4645
Q9CRB2	Nhp2	0.0821057	0.966846	16.8509	17.1908	17.2318	18.0454	16.8584	16.6799
Q9CRD2	Emc2	0.409697	0.784364	16.7229	15.304	17.7431	18.1615	17.3479	16.6614
Q9CU62	Smc1a	1.02279	0.487281	18.275	15.5233	17.7202	19.2485	19.5757	18.5387
Q9CWW6	Pin4	1.22357	0.378653	16.8733	16.6051	16.5125	17.7526	16.9415	17.314
F6QKD2	Ddx47	0.425541	0.772044	17.3221	14.9281	17.9644	20.1432	16.2031	18.2499
Q9CXW4	Rpl11	0.0955096	0.955565	22.7698	22.5622	23.3269	23.954	21.8686	22.2947
Q9CXY6	Ilf2	0.575798	0.713253	21.3869	20.786	21.1618	20.7702	15.4541	20.4175
Q9CYH6	Rrs1	0.308857	0.853796	16.4968	16.4776	16.1561	15.4294	15.0015	17.1714
Q9CYX7	Rrp15	1.39499	0.313753	17.5429	17.4761	17.8188	16.8307	14.586	15.4955
Q9CZU3	Skiv2l2	0.102084	0.948691	16.9261	15.2301	16.7259	13.8989	18.8864	17.4386
Q9CZX8	Rps19	0.779909	0.611835	23.4382	23.2205	23.2653	24.2322	23.6295	23.3843
D6RCI7	Mrto4	0.0208936	0.998594	17.7806	17.9301	18.6234	18.7804	18.3086	17.1413
Q9D0R4	Ddx56	0.567514	0.72031	18.2726	18.3019	19.4004	20.6299	19.1783	18.7609
Q9D0T1	Nhp2l1	0.0687354	0.97602	20.6495	21.056	20.7739	21.1156	20.1286	21.4844
Q9D287	Bcas2	0.80103	0.615317	18.2443	18.9901	18.748	18.7412	19.6176	19.4114
Q9D6Z1	Nop56	0.181397	0.912875	20.8163	19.4661	21.0371	21.7466	19.6659	21.0265
Q9D7N3	Mrps9	0.776316	0.615434	17.2927	16.9332	15.5685	18.5677	17.216	17.4137
Q9D7Z3	Nol7	0.148427	0.930499	15.5546	16.5335	15.6092	16.0893	15.0191	16.0265
Q9D8E6	Rpl4	0.484072	0.75064	23.9405	23.4837	24.2124	25.4555	23.8499	24.1305
Q9D903	Ebna1bp2	0.0129659	0.995826	19.0101	17.8783	18.7689	19.7223	18.8335	16.9988
Q9DB85	Rrp8	0.248989	0.864053	16.1167	15.3991	16.9657	17.8386	16.3456	15.748
Q9DBD5	Pelp1	0.385937	0.794592	18.8744	18.3593	18.3904	18.6336	17.0051	18.4844
Q9DBE9	Ftsj3	0.212323	0.898187	19.4697	19.0254	19.5846	20.1089	18.9691	19.6114
Q9DBR1	Xrn2	1.75757	0.2079	17.7081	17.3435	16.9847	18.413	18.0461	18.4368
Q9DBY8	Nvl	0.613609	0.690805	17.192	18.1669	17.8417	18.2375	17.9126	18.3383
Q9EP97	Senp3	0.834649	0.581155	17.3174	17.056	17.0153	18.8866	17.9149	17.2306
Q9EQ61	Pes1	0.764837	0.619558	19.7335	19.745	20.3752	21.1356	20.1337	20.4107
G3UWM7	Dap3	0.108657	0.948616	15.5999	14.5991	17.8795	17.8973	15.951	15.3474
Q9EST5	Anp32b	0.0292099	0.992729	14.3747	16.0186	18.36	17.6668	15.8642	14.8525
Q9ESX5	Dkc1	0.272462	0.865488	20.6486	20.184	20.3297	21.5396	20.4256	20.1201
Q9JI13	Utp3	0.212547	0.898952	17.6933	17.2779	18.5947	18.4442	18.1515	17.701
Q9JIK5	Ddx21	0.60345	0.695821	22.149	21.5081	22.5398	23.6874	22.1287	22.6056
Q52KR6	Acin1	0.369489	0.804921	17.4759	17.8947	18.5741	17.4	17.9893	17.591
S4R1Y5	Rpf2	0.0998101	0.951825	17.7532	20.3175	19.2003	20.5257	17.4867	18.2785
Q9JKX4	Aatf	0.00250988	0.998031	16.0558	16.9068	16.4742	16.099	17.3216	16.0049
E9Q9A5	Pnkp	1.58726	0.264863	14.7087	14.9488	16.4356	17.16	17.5377	17.1517
Q9QZQ8	H2afy	0.3517	0.808728	20.4031	19.5439	20.7496	22.0731	19.8711	20.6283
Q9WV70	Noc2l	0.00744407	0.996732	17.4152	19.0283	17.4749	20.7919	15.2399	17.7717
Q9Z0H3	Smarcb1	0.467893	0.746048	18.491	18.3743	18.8035	19.6734	18.7228	18.5068
Q9Z127	Slc7a5	0.588965	0.708261	21.0808	20.4114	20.8433	20.9601	22.2072	20.9767
Q9Z1M8	Ik	0.12618	0.940712	18.1356	18.2207	18.0766	18.3456	18.2297	17.6216
Q9Z1N5	Ddx39b	0.107189	0.950482	23.8183	23.0009	23.6505	23.5715	23.7123	22.8633
Q9Z1X4	Ilf3	0.257267	0.864844	19.2591	19.2839	20.0227	21.1153	19.5421	19.165
Q9Z2Q2	Knop1	0.390963	0.78869	14.5409	15.8352	15.2984	16.4836	14.8431	16.0698
J3QMC5	Mdn1	0.041855	0.994012	17.3661	16.8344	17.6004	18.6408	17.185	15.6455
E9Q3G8	Nup153	0.19128	0.905319	17.8851	17.6132	18.4195	17.2817	18.1761	17.926
E9Q740	Srp72	0.0706992	0.973968	17.9321	16.4612	17.6691	18.5856	15.7184	17.1866
E9QN31	Nop2	0.476918	0.752725	21.1417	20.6215	21.1478	22.5522	20.6402	21.6273
E9QNN1	Dhx9	0.527492	0.735115	23.0947	22.3493	22.8763	23.6475	22.845	23.0131
G3X9B1	Heatr1	0.269189	0.865808	19.1403	25.8475	19.4563	20.7446	19.876	19.3375
G5E8T3	Srp19	0.048756	0.987498	16.9473	16.2731	16.691	17.5663	16.2699	15.8384
Q6PGF5	Bms1	1.33606	0.337205	18.2002	15.588	18.2765	19.9253	19.9706	19.7598
Q6ZWZ4	Rpl36	0.441841	0.756945	21.5145	20.6153	20.9122	22.4423	21.0799	21.1236
Q921K2	Parp1	0.204328	0.904455	21.5769	20.8653	21.7111	23.2189	20.352	21.9639

## Sheet: appr.A_LogFC
approach A: all proteins: fold change
T: Maj Protein IDs new	Gene name	minusLOG(p-value) (TDG- no-BirA*)	Log2FC (TDG- no-BirA*)	minusLOG(p-value) (TDG- NLS-BirA*)	Log2FC (TDG- NLS-BirA*)
NLS-BirA-HA;TDG-BirA-HA		4.08296	4.47036	1.09506	-0.447799
A2A432	Cul4b	0.194396	0.250957	0.606619	-0.546867
F6VYE2	Zmym4	1.80556	1.95738	1.45311	0.695466
H7BX50	Mga	2.49655	2.487	0.0652884	-0.0737
A2BE28	Las1l	0.997832	1.32067	0.656956	1.42019
A2BH40	Arid1a	0.842698	-0.887133	0.454748	-0.487399
B2RRE4	Znf518b	0.153986	-0.239556	0.468373	-0.558375
B2RY56	Rbm25	0.353937	-0.304799	0.889398	-0.636
C0HKE1		1.54685	-1.0643	0.536924	-0.2507
D3YXK2	Safb	0.0547371	0.0388006	1.16039	1.7595
E9PVX6	Mki67	1.22753	-1.33364	2.60193	-2.81755
E9Q557	Dsp	0.438403	1.22677	0.0925022	0.145233
A0A286YDA2		0.181795	-0.363799	1.68894	-2.308
E9Q7G0	Numa1	0.336326	-0.997262	0.729328	-1.087
F6ZDS4	Tpr	0.627713	0.741131	0.51289	1.34002
G3X9C2	Nccrp1	0.0814602	0.333817	0.00744359	0.0299403
A0A087WNZ7	Trip12	0.429758	-0.527308	0.0678386	-0.11748
E9Q6R3	Sec22b	0.1192	-0.188367	0.0347321	0.0454324
I7HJS1	Emd	0.10695	-0.384501	0.129909	0.181333
G3X9I4	Alyref2	0.321287	-0.1956	0.766212	0.4491
O08715	Akap1	0.122259	-0.297842	0.448455	0.572833
O08749	Dld	0.252172	-0.299433	0.0903399	-0.082166
O08784	Tcof1	1.15945	2.06057	3.46672	-3.23673
B1AZS9	Prdx4	0.468527	0.310633	0.337507	0.263833
G3UZ34	Eftud2	0.0909216	-0.143366	0.838875	0.477667
B0R029	Snap23	0.305796	-0.335766	0.229387	0.168734
A0A338P7C0		0.378431	1.05845	0.0211747	0.0402006
O09106	Hdac1	0.73535	-0.4522	0.58315	0.225601
Q9CQM8	Rpl21	0.0101931	-0.0396671	0.077839	0.176999
O35129	Phb2	0.508373	-0.380533	0.508141	-0.238434
A0A0G2JG10		0.023846	0.112145	0.0639805	-0.0552336
O35343	Kpna4	0.780277	-0.842001	0.0766487	-0.104268
O35344	Kpna3	0.772787	-1.81948	0.438431	-1.00235
E9Q1V3	Dhodh	0.137241	0.297753	0.469219	1.22991
E9Q855	Scamp3	0.283849	-0.306134	0.37945	0.680319
A0A0N4SW94		0.298791	0.88809	0.943788	0.892
O35691	Pnn	0.298331	-0.144599	0.0555601	-0.0269998
Q8C2Q7	Hnrnph1	0.167227	0.206401	0.269058	-0.144866
O35841	Api5	0.023983	0.0490665	0.277972	0.2725
O35855	Bcat2	0.071407	-0.242151	0.109667	-0.38995
O35857	Timm44	0.458903	-1.035	0.215895	-0.492297
O54734	Ddost	0.217226	-0.1443	0.492725	0.2615
O54825	Bysl	0.122638	0.610802	0.426813	0.689104
O55022	Pgrmc1	0.360832	-0.221833	0.638766	0.325267
O55029	Copb2	0.449573	-0.334567	0.00427316	-0.00550016
O55131	Sept7	0.965175	-1.32617	0.155719	-0.2339
O55135	Eif6	0.453262	-0.6711	0.137744	-0.1361
O55142	Rpl35a	0.527265	0.7802	0.377124	-0.706767
O55143	Atp2a2	1.10309	-0.553233	0.471804	-0.220666
O70126	Aurkb	1.09907	-1.20213	0.258154	-0.484694
O70194	Eif3d	0.894367	-0.4943	0.252574	-0.2054
O70310	Nmt1	2.53411	-1.11137	0.20792	0.396347
M0QWY0	Emc8	0.797843	-1.25507	0.0565409	-0.132333
O70435	Psma3	0.347789	1.16392	0.0629838	0.0831998
O70456	Sfn	0.608712	-0.3414	0.564588	-0.219733
O70503	Hsd17b12	1.07039	0.459867	0.1971	-0.152933
O88271	Cfdp1	1.67179	1.86975	1.26977	-0.777067
G5E8J8	Wiz	0.065741	-0.0361706	0.151299	-0.113636
O88477	Igf2bp1	0.860102	-0.785567	1.24657	-0.4024
A2BFF8	Dync1i2	0.0113637	-0.0344477	0.0328037	0.0538597
O88491	Nsd1	2.78098	2.2393	0.0729609	0.0464675
O88532	Zfr	0.902176	-0.588988	1.96556	-0.669767
O88569	Hnrnpa2b1	0.22917	-0.221999	0.192575	-0.123867
O88696	Clpp	0.197133	0.247267	0.652594	0.543867
O88967	Yme1l1	1.09917	-1.11807	1.31106	-0.482833
O88986	Gcat	0.0506483	-0.27389	0.37278	-1.1893
P00405	Mtco2	1.03504	0.4814	0.228258	0.233966
Q91VB8	haemaglobin alpha 2	0.937261	-5.06513	0.818468	-4.43789
E0CZ27	H3f3a	0.649504	-2.93768	0.0486783	-0.397036
P03930	Mtatp8	0.372289	-0.483767	0.190794	0.282734
P05064	Aldoa	0.00134849	-0.00263278	0.146037	0.1398
P05202	Got2	0.084755	0.1231	0.884941	1.43883
P05213	Tuba1b	1.61829	0.673201	1.08183	0.521701
D3YZ57	Fyn	0.100551	0.135533	0.0151805	-0.0195999
A0A1B0GSR9		0.973301	1.45293	0.671806	1.78422
P07356	Anxa2	0.233413	0.7376	0.159282	0.304099
P07901	Hsp90aa1	1.09377	0.5087	0.838018	0.584067
P08003	Pdia4	1.48621	-1.12747	0.892764	-0.409867
P08113	Hsp90b1	0.0655311	-0.0981	0.294607	0.358466
P08249	Mdh2	0.54192	-0.231567	0.401816	0.322032
P08752	Gnai2	0.450814	-0.323367	0.129674	0.103033
A0A0R4J0V5		0.636905	-0.7775	0.0335553	0.0363337
P09103	P4hb	0.106171	0.385805	0.151217	0.471677
P09242	Alpl	0.0139533	-0.0252673	0.68147	0.4041
P09405	Ncl	1.66024	0.518966	3.45704	-1.96407
P09411	Pgk1	0.0501473	0.0604331	0.453875	0.431833
P09602	Hmgn2	0.485931	-0.447183	0.348649	-0.259469
A0A3B2WBF0		0.452903	0.9086	0.295266	0.482133
Q3THW5	H2afv	0.217475	0.400501	0.357595	0.256567
P0DP28		0.83743	1.43273	0.866056	1.55831
P10107	Anxa1	0.148217	-0.6219	0.185568	0.499088
P10126	Eef1a1	0.99308	0.692134	0.491959	0.239367
P10639	Txn	1.03326	-1.86953	1.25067	-1.2369
P10711	Tcea1	0.272406	0.326874	0.801152	-0.378164
P10852	Slc3a2	0.907282	0.516666	1.84634	0.969134
Q8CGP2	Hist1h2bp	1.28197	-0.501267	0.62153	-0.2719
P11031	Sub1	1.75781	1.4255	1.18987	1.79375
D3Z2T9	Cdk1	0.590555	-0.417067	0.142136	-0.118299
P11499	Hsp90ab1	1.39303	0.5484	0.911053	0.549967
P11983	Tcp1	0.250072	0.0789668	1.14443	0.477734
P12970	Rpl7a	0.179701	-0.327934	0.556217	-0.338
P14094	Atp1b1	0.380774	0.589566	0.350934	0.471833
P14115	Rpl27a	0.0471993	-0.103966	0.124794	-0.0944665
P14131	Rps16	0.832191	-1.12017	0.510942	-0.5212
P14148	Rpl7	0.256956	-0.477966	0.198061	-0.227466
P14206	Rpsa	0.299066	0.191767	1.40793	0.5093
P14576	Srp54	0.329119	0.770162	0.84924	1.37857
P14602	Hspb1	0.409933	-0.577733	0.309518	0.280966
P14733	Lmnb1	0.249105	-0.241667	0.122006	0.063467
F8WIT2	Anxa6	0.794661	-0.6004	0.352307	0.327433
P14869	Rplp0	0.722554	0.662334	0.661094	0.418568
P15864	Hist1h1c	0.0234401	-0.0784334	0.118705	-0.302167
P16125	Ldhb	0.489336	0.755059	0.581861	0.5219
P16460	Ass1	0.0787607	0.284359	0.494284	1.43983
A3KGU5	Sptan1	0.468222	-0.771351	0.540821	-0.846676
P16858	Gapdh	1.15791	0.5324	0.185963	0.141567
Q3TE85		0.203376	-0.296666	0.813099	-0.588133
P17182	Eno1	0.500517	0.488033	0.603016	0.282433
P17427	Ap2a2	0.545979	-1.3019	0.515578	-1.2413
G3UVV4	Hk1	0.492065	-0.908514	0.411596	-0.765117
P17742	Ppia	0.719897	0.471433	1.91774	0.860266
H7BXC3	Tpi1	0.14137	-0.367967	0.0948651	0.081433
P17809	Slc2a1	0.504708	0.706833	1.19449	0.730266
P17897	Lyz1	0.516468	0.512831	1.03963	0.677276
P17918	Pcna	0.501433	1.13007	0.3189	0.310266
P18155	Mthfd2	0.332114	0.519172	0.36941	0.576319
J3QP71	Bsg	1.16471	-0.6356	0.00618268	-0.00780042
P18760	Cfl1	0.528145	0.479034	0.0911673	0.0589339
A0A494BAM8		0.11601	0.398304	0.173786	-0.513136
P19253	Rpl13a	0.510109	-0.7513	1.00581	-0.593267
P19783	Cox4i1	0.71328	-0.583668	0.159968	0.138699
P20029	Hspa5	0.17068	0.1546	0.172251	-0.159334
A0A0A6YWC8	Vim	0.129138	-0.111699	0.47324	0.202733
P21619	Lmnb2	0.00353514	-0.00216738	0.395387	-0.159466
P23116	Eif3a	0.0563364	0.12543	0.314691	-0.3981
Q9DCC5	Cbx3	1.27035	2.8357	0.0977291	-0.129833
D3Z3E8		0.145894	-0.3946	0.0874878	-0.1295
P24270	Cat	0.0278945	-0.0982615	0.0820986	0.251882
P24369	Ppib	0.036425	0.0235666	0.0770797	0.0740337
P24472	Gsta4	1.80855	1.14032	0.504386	0.784001
A2A9P6	Cdk11b	1.05601	-0.6456	1.5341	-0.669867
P25206	Mcm3	0.230493	-0.206266	0.357156	-0.301566
P25444	Rps2	0.0798104	-0.158333	0.612581	-0.411134
A2AWT6	Ubtf	0.26668	0.2383	0.218621	0.205199
P26040	Ezr	0.407433	-1.65029	0.222438	-0.949885
P26041	Msn	1.22202	-1.16883	1.08538	-0.561467
P26231	Ctnna1	1.50336	-0.707966	0.819278	-0.439033
Q80XR5	U2af2	2.12239	1.61572	1.01716	1.38063
P26443	Glud1	0.260074	-0.255167	0.393573	0.246566
P27048	Snrpb	0.170218	0.609041	0.240415	-0.280767
P27659	Rpl3	0.140856	-0.235401	0.20113	-0.2102
P27661	H2afx	1.70321	-1.01603	1.62638	-0.8753
P27773	Pdia3	0.0495631	-0.0644328	0.285518	0.257
P28231	Gjb3	0.410966	-0.368598	0.5057	0.301833
D3Z124	Apex1	0.237974	0.635789	0.42507	0.234234
P28667	Marcksl1	0.448375	-0.592425	0.0937802	-0.096633
P29341	Pabpc1	0.398174	0.166601	1.23544	0.698267
P29758	Oat	0.0369832	-0.0332661	0.189395	0.0914669
P30416	Fkbp4	0.114759	-0.0568333	0.0573902	0.069767
P30681	Hmgb2	0.472021	-0.510001	0.471471	-0.300367
P32037	Slc2a3	1.13318	0.7921	0.136764	0.101033
P32067	Ssb	0.123024	-0.2676	1.56788	-1.059
P35278	Rab5c	0.931193	-0.867233	0.928327	-0.568
P35279	Rab6a	0.876337	0.991233	0.39203	0.347033
P35293	Rab18	0.364902	0.3829	0.388857	0.410234
P35486	Pdha1	0.367481	-0.495767	0.621392	0.536667
P35550	Fbl	0.767212	-0.884767	1.40325	-0.442533
P35564	Canx	0.228188	0.3055	0.979056	0.628201
P35700	Prdx1	0.450759	0.438267	0.0798377	0.0778332
E9QAT0	Fmr1	2.39239	-1.72027	0.22079	-0.388932
P35979	Rpl12	0.46861	0.269499	0.407485	0.214134
A0A1B0GQU8		0.494174	-0.710633	0.910406	-0.633733
Q05DV1	Por	0.0183767	-0.109238	0.222875	-0.759408
P38647	Hspa9	1.41659	-0.4401	0.129736	-0.0311667
P40142	Tkt	0.842964	-0.648167	1.48107	-0.614066
P41105	Rpl28	0.459242	-0.617699	1.77876	-0.626666
P42125	Eci1	1.36664	-0.527433	0.268389	-0.128699
H3BL49	Cct8	0.0302587	-0.038866	0.275795	0.151899
P43247	Msh2	0.00943696	-0.00633367	0.439624	0.240367
P43274	Hist1h1e	0.0960451	0.365518	0.100646	-0.274733
P43275	Hist1h1a	0.289807	-1.33787	0.252863	-1.14517
P43276	Hist1h1b	0.19715	-0.948815	0.322366	-1.31758
P43277	Hist1h1d	0.0593126	-0.294273	0.245865	-0.79041
P45952	Acadm	0.654985	-0.878667	0.758594	-0.505233
P46061	Rangap1	1.341	-0.8843	0.473516	-0.230399
P46460	Nsf	0.749666	-0.559699	0.0840638	0.0784334
P46471	Psmc2	0.13268	0.128733	0.630059	0.573833
G3UY29	Rab11b	0.0659238	0.0643336	0.474145	0.227966
A0A571BDN7		0.346309	-0.3361	0.017891	-0.016667
P46978	Stt3a	0.351414	1.12698	0.655323	-1.0881
P47738	Aldh2	0.0097995	0.00629997	0.785008	0.452533
A0A0N4SVM0		0.133039	-0.151134	0.632382	0.559999
P47757	Capzb	0.247628	0.922245	1.02024	-0.634333
P47758	Srprb	0.40327	-0.492599	0.283537	0.542231
P47911	Rpl6	0.629599	-0.9197	0.464307	-0.386667
P47915	Rpl29	1.31666	-1.3332	0.982915	-0.751366
P47955	Rplp1	0.396671	0.324034	0.248071	0.370934
P47962	Rpl5	0.264029	-0.360067	0.0748747	-0.0712668
P47963	Rpl13	0.853401	-0.958833	1.17656	-0.6521
P48678	Lmna	0.213138	0.501033	0.0299916	0.0900923
P48771	Cox7a2	1.94467	1.83934	0.0360422	0.0428333
P48962	Slc25a4	0.0141246	0.0527849	0.143821	0.357052
Q5EBP8	Hnrnpa1	1.64349	-0.536967	1.89353	-0.826834
P49717	Mcm4	0.0870566	-0.149467	0.15086	0.2157
P49718	Mcm5	0.114984	-0.147032	0.199846	-0.2251
P50247	Ahcy	0.515643	-1.33033	0.0995316	0.472027
P50516	Atp6v1a	0.192933	-0.361388	0.140509	-0.276593
P50543	S100a11	0.212232	-0.727925	0.292576	-0.761558
P50580	Pa2g4	0.061472	-0.0528666	0.0611087	0.0403004
P51150	Rab7a	0.0658458	0.0756003	0.147586	0.154233
A0A140T8T4		0.432216	0.4964	0.789648	0.2771
P51660	Hsd17b4	1.19787	-0.698532	0.366608	-0.285666
P51881	Slc25a5	0.0537584	-0.0894998	0.444695	0.343301
P52293	Kpna2	0.275041	0.395334	0.187514	0.177567
P52480	Pkm	0.35936	0.3306	0.215398	-0.1739
P53994	Rab2a	0.684185	0.683167	0.852985	0.315433
P54071	Idh2	0.13636	0.266733	0.203682	-0.314533
P54276	Msh6	0.284851	-0.278934	0.0613385	-0.0480003
P54823	Ddx6	0.0340816	-0.0307674	0.113744	-0.0808004
P56135	Atp5j2	0.218283	-0.493034	0.0065816	0.0107009
P56183	Rrp1	0.602793	-0.407766	0.726432	-0.507301
G5E850	Cyb5a	0.102342	0.0582339	1.38932	0.601634
P56480	Atp5b	0.479882	-0.2615	1.41783	0.400634
P56546	Ctbp2	0.0522558	-0.0822665	0.381809	0.481368
G3UXT7	Fus	0.569854	-0.509534	0.390911	-0.339834
D3YUQ9	Eef1d	0.168478	-0.175534	0.105269	-0.0629673
P57780	Actn4	0.4896	0.532867	0.24273	0.347534
P57784	Snrpa1	1.27177	-1.09557	0.88087	-0.486834
P58252	Eef2	0.385568	-0.175701	0.413631	0.236499
P59017	Bcl2l13	0.546233	-0.940143	0.429844	0.7213
A0A1W2P7L7		0.271247	-0.699003	0.726162	1.6666
P60060	Sec61g	1.15209	1.82006	0.33927	0.527605
P60122	Ruvbl1	0.433106	0.408333	0.742001	0.3074
P60229	Eif3e	3.25008	-0.9561	1.58313	0.679133
P60335	Pcbp1	0.147448	0.145033	0.0606435	0.0622997
P60710	Actb	1.38737	1.35213	1.01691	1.24967
A0A087WQ34	Morf4l1	0.904476	-0.853533	0.400559	-0.462533
P60766	Cdc42	0.238009	-0.281399	0.356556	-0.357033
P60843	Eif4a1	0.0606564	-0.0564995	0.342972	0.237366
P60867	Rps20	0.51978	-0.632833	0.0520408	-0.0595328
P61089	Ube2n	0.112118	0.147467	0.0145919	-0.0192331
P61161	Actr2	0.549752	1.32904	0.933569	1.67452
A0A494BB86		0.644471	-0.416934	0.260479	-0.265767
P61222	Abce1	0.118686	-0.276087	0.685687	-0.479567
P61255	Rpl26	0.113682	-0.1853	0.130509	0.127567
P61358	Rpl27	0.0334568	-0.1071	0.463422	0.3934
P61514	Rpl37a	0.0469548	0.0672677	0.0383492	0.0523669
P61804	Dad1	0.867051	1.0004	0.799902	0.4369
B2M1R6	Hnrnpk	0.00340416	-0.00190036	0.00829624	0.00546646
P61982	Ywhag	0.507668	-0.776967	0.134397	0.138967
A0A1W2P756		0.606011	-0.554425	0.448428	0.642241
P62082	Rps7	0.648672	0.530433	0.0605902	-0.0655003
P62137	Ppp1ca	0.391686	0.663635	1.97993	2.37565
P62192	Psmc1	0.719786	0.453201	0.240286	-0.1269
P62242	Rps8	0.149557	-0.2327	0.813768	-0.314666
F8WJ41	Rps15a	0.074764	-0.127101	0.44202	0.414233
P62259	Ywhae	0.0928927	0.107834	0.583806	0.400734
P62264	Rps14	0.99921	-1.123	0.860858	-0.441566
P62267	Rps23	0.0184122	0.035066	0.274437	-0.1038
F6YVP7	Gm10260	0.160991	0.3155	0.149267	0.156167
P62274	Rps29	0.763569	2.25041	0.186702	1.21999
P62281	Rps11	1.04684	-1.44687	0.351512	-0.189433
P62301	Rps13	0.0364226	-0.0859661	0.231131	-0.126666
P62305	Snrpe	1.30537	-0.466533	0.116582	-0.1445
P62307	Snrpf	2.11151	1.55576	2.23042	2.50175
P62315	Snrpd1	0.102109	-0.334166	0.0806419	-0.1673
P62317	Snrpd2	0.992007	-0.539934	0.222735	-0.143368
P62320	Snrpd3	0.0402135	-0.0422993	1.53205	-0.354532
P62702	Rps4x	0.543225	-0.627834	0.160678	-0.150967
A0A1D5RLW5		0.0790298	0.209667	0.537499	-0.3559
P62751	Rpl23a	0.068676	0.147233	0.256566	0.173066
P62754	Rps6	0.295802	-0.4701	0.110757	-0.0705999
P62806	Hist1h4a	0.217182	-0.380501	1.11135	-0.382034
P62827	Ran	0.536633	-0.403667	0.306563	-0.188634
P62830	Rpl23	0.547598	-0.7496	0.191491	-0.232066
P62849	Rps24	0.186607	-0.289467	0.87742	-0.461667
A0A1L1SQA8		0.126198	0.2392	0.0899421	0.1289
P62855	Rps26	0.117841	0.2093	0.220745	0.333833
G3UYV7	Rps28	0.203086	-0.493111	0.423021	-0.853211
P62862	Fau	0.875226	-1.25193	0.407991	-0.4511
P62874	Gnb1	0.0782921	0.1341	0.0337537	0.0515334
P62880	Gnb2	0.812821	-0.826834	0.297747	-0.341066
A0A2I3BQF4		1.06507	1.17407	1.43073	0.837233
P62900	Rpl31	1.22777	-0.8649	0.070711	-0.0747668
P62908	Rps3	0.182929	0.3393	0.153077	-0.115567
P62911	Rpl32	0.0318038	0.0723998	0.0933575	-0.0842667
P62918	Rpl8	1.22466	-1.3513	0.871449	-0.596567
P62960	Ybx1	0.28109	0.692579	0.192063	0.299067
P62983	Rps27a	1.38364	-0.4751	0.0675488	-0.0302334
P63017	Hspa8	0.250215	0.0802339	1.39165	0.264667
P63028	Tpt1	0.0588795	0.0606003	0.498205	1.39434
B1AXY0	Dnaja1	0.18352	-0.282082	0.816376	0.686213
P63038	Hspd1	0.57302	0.206301	0.790157	0.244934
P63085	Mapk1	0.813923	-0.60372	0.0702346	-0.0636902
A0A0G2JGC1		0.501428	1.35731	0.329153	0.391066
P63101	Ywhaz	0.176673	-0.338566	1.75291	0.448568
P63154	Crnkl1	0.127363	0.191033	0.315775	0.782026
A0A0J9YUZ4		0.558375	-0.454034	0.229022	-0.113167
P63166	Sumo1	1.23596	0.601734	0.812777	0.448301
P63168	Dynll1	1.79205	1.83202	1.95694	2.50992
A0A0A0MQM0	Eif5a	0.0153293	0.0226663	0.660115	1.84137
P63260	Actg1	0.665253	0.314566	1.46671	0.499299
P63276	Rps17	0.861955	-0.480333	0.405296	-0.2887
P63325	Rps10	0.218079	-0.309367	0.579743	-0.321033
P67778	Phb	0.254951	-0.192101	0.524836	0.3394
P67984	Rpl22	0.0672233	0.118501	0.161783	-0.163766
P68134	Acta1	1.53039	1.47153	1.12575	0.950366
P68040	Gnb2l1	0.744692	0.627633	0.661396	0.882832
P68254	Ywhaq	0.0201481	0.118317	0.28102	-0.866792
P68369	Tuba1a	0.855301	1.59396	0.213835	0.284633
P68372	Tubb4b	0.0898907	-0.213266	1.36844	-0.307666
P68510	Ywhah	0.00907144	-0.0119667	0.82694	0.513433
P70168	Kpnb1	0.481877	-0.674967	0.415933	0.361701
A2AC29	Ebp	0.0199966	0.0170663	1.05128	0.509
P70279	Surf6	0.06054	0.126177	3.00691	-2.86267
P70372	Elavl1	0.698188	-1.19883	0.548165	-0.612734
A0A0N4SV00		0.786823	0.4308	0.342377	0.202834
P80314	Cct2	0.13844	-0.254499	0.198703	-0.277299
P80315	Cct4	0.603809	-0.1113	0.690693	-0.210267
P80316	Cct5	0.338598	-0.517633	0.261261	-0.2327
P80317	Cct6a	0.125124	-0.0771338	0.101639	-0.121967
P80318	Cct3	0.260548	0.137233	0.134869	0.0803337
P83882	Rpl36a	0.0124088	0.0281665	0.544477	-0.324967
A0A1W2P7H9		0.109074	-0.527718	0.0599346	0.318602
A2A547	Rpl19	0.533197	-0.660299	1.91849	-0.572767
P84104	Srsf3	0.695266	0.4496	0.0589523	0.0486323
P97310	Mcm2	0.513389	0.6624	0.600704	0.420533
Q3ULG5	Mcm6	1.42625	-0.8683	0.148858	0.112033
P97315	Csrp1	0.523809	-0.733974	0.145522	0.306244
P97350	Pkp1	0.27439	0.652281	0.289274	1.13567
P97351	Rps3a	0.39992	-0.503099	0.995876	-0.408167
P97376	Frg1	0.106734	-0.208016	0.23078	0.559555
P97379	G3bp2	1.13638	-0.7719	1.18717	-0.5805
P97384	Anxa11	0.0591949	0.115233	0.203861	-0.294334
P97452	Bop1	0.290818	-0.185132	0.596882	-0.213266
Q3UNN4	Smarcc1	0.29588	-0.397666	0.147395	0.237933
P97762	rp9	0.632957	0.266	0.0113208	0.00986671
P97807	Fh	1.24821	4.00423	1.28704	4.05183
P97855	G3bp1	0.435779	-0.0723	1.05896	-0.343567
E9QAL4	Atp8b2	0.255604	0.0899995	0.0573667	-0.0137679
P99024	Tubb5	1.25286	0.608067	0.970022	0.4262
P99027	Rplp2	0.200667	-0.170934	0.812118	0.381399
Q00PI9	Hnrnpul2	0.0317663	-0.0481002	0.127565	0.077933
Q01320	Top2a	0.00643431	0.0207666	0.240381	-0.272934
Q01768	Nme2	0.275495	0.241866	0.12678	-0.1555
Q01853	Vcp	2.1493	0.469767	0.874121	0.205867
E9Q6A9	Ctnnb1	0.455682	-0.430367	0.142706	0.173901
Q02257	Jup	0.357116	0.595233	0.427218	0.430934
E9QAD3	Mtf2	0.701468	1.40702	0.06524	0.0917333
Q03265	Atp5a1	0.0926837	-0.0942669	0.0266761	0.0170663
Q04447	Ckb	0.0415774	-0.0818335	0.108079	-0.148801
Q04750	Top1	1.52224	-0.687334	0.0835302	-0.108033
Q05816	Fabp5	0.180898	0.581274	0.269079	0.688929
Q05CL8	Larp7	0.121183	-0.2479	1.0259	-0.962133
Q06185	Atp5i	0.399472	0.461733	0.758809	0.5496
A0A2C9F2D2		0.208181	-0.3103	0.0833839	0.133734
Q07417	Acads	0.787819	-0.415367	0.249992	0.0918001
A0A1B0GS13		0.494836	-1.432	0.0859265	-0.351446
Q08288	Lyar	0.397699	-0.68581	0.0802248	0.110029
A2AW05	Ssrp1	0.512937	0.3827	0.460272	0.385033
E9Q3N1	Slc7a1	0.542893	1.97648	0.761812	2.44199
Q0P5X1	Lrriq1	0.727779	-1.07907	0.0606593	-0.154
H3BJJ9	Zc3h18	2.13423	1.49957	2.17248	-1.40409
Q0VBL3	Rbm15	0.557418	-0.7401	0.151084	0.364659
Q14CH7	Aars2	1.26225	-0.705735	0.291875	0.168978
H3BKN0	Nsun2	0.334121	0.91667	0.364881	-0.596566
Q9R0X4	Acot9	0.261827	-0.200567	1.58936	0.908901
Q3TDN2	Faf2	0.398398	-0.3608	0.151868	-0.264533
Q3TFK5	Gpatch4	0.125823	-0.152198	0.378449	-0.417488
A0A0U1RNT6		0.239775	-0.232	0.170061	0.141267
G3UX35	Smarca4	0.77011	-0.7355	1.14874	1.0845
Q3TWW8	Srsf6	0.387981	-1.16728	0.330332	-1.02675
Q3U0V1	Khsrp	0.688161	-1.0537	0.75793	-0.465634
A0A494B987		0.0962718	-0.0768998	0.207556	0.148567
Q3U821	Wdr75	0.409056	-0.823877	0.113158	-0.26273
Q3U9G9	Lbr	0.286723	-0.3847	1.21576	-0.554933
Q3UHX0	Nol8	0.494668	0.995455	1.80149	-3.00767
Q3UHX9	D2Wsu81e	0.281222	0.30313	0.0862939	0.0564334
Q3UKJ7	Smu1	0.103583	-0.0489998	1.61167	0.8766
Q3UL36	Arglu1	0.455113	-0.5574	0.13198	-0.122
Q3UV17	Krt76	0.530914	0.6979	0.0153649	-0.0251675
A2ALR9	Usp48	0.362136	-0.223299	1.29701	-0.793566
Q3V1V3	Esf1	2.93745	2.00794	0.936329	-0.862499
Q3V3R1	Mthfd1l	0.0387886	0.0578995	0.31311	0.361099
Q4FK66	Prpf38a	0.708037	0.322066	0.28248	-0.0793667
Q4VBE8	Wdr18	0.870663	0.971412	1.30109	3.1438
Q3U741	Ddx17	1.21827	-0.7553	0.100073	-0.0342668
E9QKA4	Srrm1	0.119706	0.246334	1.01954	-1.42697
Q569Z5	Ddx46	0.190406	0.484584	0.436041	-0.422
Q569Z6	Thrap3	0.63684	0.452034	1.27289	-1.1691
Q571G4	Lin54	0.265672	0.308216	0.369073	0.468812
Q587J6	L1td1	0.18911	-0.428062	0.617038	1.05787
Q58FA4	E2f8	0.588799	-0.799533	0.0995986	0.300074
Q5F2E7	Nufip2	0.0123108	0.0155449	1.41545	-0.626967
Q5RJG1	Nol10	1.39569	-0.686099	0.616006	-0.334767
Q5SFM8	Rbm27	0.743666	-0.245349	0.170147	-0.160405
Q5SSI6	Utp18	0.393798	-0.487366	0.136577	-0.1256
Q5SU73	Coil	0.0907938	-0.272889	0.750898	-1.85851
Q5SUF2	Luc7l3	0.288288	0.277334	0.101437	0.0476665
Q5SVQ0	Kat7	1.93438	-1.09713	0.55574	-0.698075
Q5SWD9	Tsr1	0.349602	0.91012	0.00728898	-0.0036335
D3Z132	Thoc6	0.0367063	0.0542005	0.408659	1.04365
D6RCZ6	Parl	0.558558	-1.10324	0.379229	0.65264
Q5XJY5	Arcn1	0.173049	0.399202	0.0715437	0.182468
Q60520	Sin3a	0.595657	-0.939462	0.278676	-0.443995
Q60596	Xrcc1	0.082967	0.0817137	0.4174	-0.399781
Z4YJV4	Ogdh	0.381558	-0.347633	0.112085	-0.0555331
Q60605	Myl6	0.53401	0.876156	0.283096	0.299485
Q60668	Hnrnpd	0.00151856	0.00173378	0.0236051	0.0202669
Q60692	Psmb6	0.503895	-0.5391	0.72702	-0.408534
Q60737	Csnk2a1	0.503048	1.39996	0.697751	0.734766
Q60749	Khdrbs1	0.536717	-1.04783	0.121312	0.140933
Q60838	Dvl2	1.38879	2.56708	0.644608	-0.870366
Q60848	Hells	0.754294	-1.39361	0.982032	-1.15556
Q60865	Caprin1	0.564441	-1.80871	1.13683	-2.50756
G3UX26	Vdac2	0.408782	0.617833	0.447305	0.429433
Q60931	Vdac3	0.202511	-0.355024	0.349729	-0.351912
Q60932	Vdac1	0.238249	0.188433	0.441398	0.1392
Q60953	Pml	0.163699	0.368904	0.126104	0.0932992
Q60972	Rbbp4	0.97718	0.9802	1.0257	0.6602
A2AFI9	Rbbp7	0.266171	0.238233	0.886	1.82211
Q61024	Asns	0.752078	1.4054	0.407646	0.563601
Q61029	Tmpo	0.673346	-0.344667	0.505464	-0.2626
A0A1Y7VLT3		0.19384	-0.229734	0.548241	1.1084
Q61171	Prdx2	0.371961	0.549133	0.280283	0.448266
D3Z774	Ezh2	0.241088	0.360533	0.095646	0.0946331
Q61191	Hcfc1	2.08162	0.815268	0.99425	0.299634
E0CXB9	Ctnna2	0.213353	0.837628	0.211928	-0.489221
Q61316	Hspa4	0.450412	0.612621	0.491783	0.2754
Q61335	Bcap31	0.378871	-0.972066	0.444079	-0.410666
Q61425	Hadh	0.0859356	0.14516	0.151845	0.337242
A0A0N4SV80		0.433421	-0.610613	1.25156	-1.15075
Q61466	Smarcd1	0.685073	-1.20777	0.179302	-0.396334
Q7TSF1	Dsg1b	0.362693	0.693733	0.354804	0.6943
Q61539	Esrrb	0.265403	0.736688	0.119858	-0.0595665
Q61543	Glg1	0.718634	-0.913209	0.118036	-0.215572
Q5SUT0	Ewsr1	0.780022	-0.716082	0.107071	-0.110921
A0A0G2JEP0		0.021203	-0.0323327	0.178217	0.122901
Q61598	Gdi2	0.930388	0.7692	0.0783913	0.166333
Q61655	Ddx19a	0.0894999	0.221875	0.109629	-0.207992
Q61656	Ddx5	0.670661	-0.6648	0.455759	-0.273633
Q61686	Cbx5	0.0354028	0.0397333	0.537825	-0.505666
Q61687	Atrx	0.632846	-0.702466	0.147863	-0.165233
Q61753	Phgdh	0.613083	-0.958127	0.817598	-1.14142
Q61881	Mcm7	0.749869	-0.176434	0.0153848	0.00800069
Q5SQB0	Npm1	0.405473	0.607	2.71341	-1.89867
Q61990	Pcbp2	0.670829	0.413634	0.736577	0.414301
Q62093	Srsf2	0.0431861	-0.0599333	0.00856172	0.0122999
Q62167	Ddx3x	0.306218	-0.275101	0.82356	-0.429366
Q62186	Ssr4	0.0472134	0.0773989	0.790756	0.363633
Q62189	Snrpa	0.794441	-1.53709	0.480329	-1.05727
Q62261	Sptbn1	1.50262	-1.48763	0.184766	-0.2102
Q62318	Trim28	0.726622	0.382732	1.04627	0.428267
Q8C872	Tfrc	0.0345148	0.0199998	0.895272	0.540599
Q62376	Snrnp70	0.291998	-0.115167	0.39842	-0.1309
A0A0N4SVQ1		0.316303	-0.921882	0.147491	-0.503675
Q62446	Fkbp3	0.876877	-0.868467	0.186916	-0.194701
A2AU62	Raly	0.809004	-1.06643	1.08067	-0.718699
Q640M1	Utp14a	1.40881	3.47697	4.09293	-3.9455
Q64127	Trim24	0.475672	-0.710967	0.0738594	0.126537
Q64133	Maoa	0.476916	-0.853037	0.130662	-0.1193
D3YVH4	Sf1	0.15345	-0.277837	0.511317	-0.935738
Q9JI95	Cpn10-rs1	0.0199936	0.0467676	0.627597	-0.809499
Q64521	Gpd2	1.47323	-2.78922	0.122998	0.310302
Q64523	Hist2h2ac	0.630148	-1.05547	0.248556	-0.252933
Q5SXR6	Cltc	1.89536	0.451199	1.15413	0.666599
Q6A026	Pds5a	0.333718	-0.436033	0.0378949	0.0291335
A0A1W2P855		0.204188	0.52001	1.1679	-0.8228
Q6DFW4	Nop58	0.670061	-1.02187	0.15626	-0.2121
Q6EJB6	Utp14b	0.00969917	0.00556628	0.379076	0.3858
Q6GQT9	Nomo1	0.869264	-0.436366	0.885309	0.492634
Q6J1H4	Utf1	0.131952	0.54178	0.501483	-1.29259
Q6NS46	Pdcd11	0.147732	0.398683	0.441144	1.23445
Q6NV83	U2surp	0.631589	0.361766	0.390473	-0.180966
Q6NVF9	Cpsf6	0.801259	0.496299	0.218842	0.173599
A0A0A6YXI9	Zc3h11a	1.21508	0.963843	0.59949	-0.666737
A0A0J9YUS5		1.00043	-0.583733	0.355378	0.802934
A0A0G2JDG8		0.936737	1.24144	2.05504	-1.01687
Q6P4T2	Snrnp200	0.418024	-0.482901	0.203516	-0.2291
Q6P5B0	Rrp12	0.112238	-0.42976	0.546475	-1.01014
Q6P5D8	Smchd1	1.70362	3.53937	4.10603	2.30773
Q6P8I4	Pcnp	2.79648	3.67709	0.0941917	0.0693003
Q6P9L4	Usp49	2.22874	-0.495266	0.328544	1.19393
Q6P9R1	Ddx51	0.392031	-0.95631	0.00818225	0.0281846
Q6PAC3	Dcaf13	0.145915	0.591838	0.0116412	-0.0393438
Q6PB66	Lrpprc	0.266428	0.2071	0.394199	0.4659
H7BX95	Srsf1	0.188808	0.341467	0.00587507	-0.0106004
E9QAS4	Chd4	1.66169	-0.767767	0.137321	-0.155933
Q6PE01	Snrnp40	0.0884788	0.108301	0.0646787	0.0687669
A0A1B0GSX7		0.700189	1.98995	0.906405	0.510866
Q6PGB6	Naa50	0.636957	-0.698099	0.156676	0.241845
Q8BN72	Dhx29	0.322563	-0.456514	2.27547	-2.00628
Q6PR54	Rif1	0.348316	0.6238	1.38031	-0.767501
Q6ZQI3	Mlec	0.043804	0.0644004	0.157743	-0.108166
Q6ZQL4	Wdr43	1.16156	-0.940667	0.417745	-0.368434
Q6ZWN5	Rps9	0.183377	-0.261733	0.0545215	-0.128433
A0A0G2JDW7		0.749308	-0.995401	0.681659	-0.508167
I7HLV2	Rpl10	0.266549	0.832133	0.339698	0.387366
Q6ZWV7	Rpl35	0.141144	-0.432834	0.520158	0.505666
Q6ZWX6	Eif2s1	0.237124	-0.257668	0.309479	-0.365667
Q76MZ3	Ppp2r1a	0.400309	0.476334	0.794233	0.718033
B1AV14	Apool	0.0182327	-0.0390247	0.062629	-0.126041
Q78PY7	Snd1	0.564924	-0.598434	0.765441	-0.192334
Q791V5	Mtch2	0.251771	0.452799	0.221705	0.3362
Q7M6Y3	Picalm	0.95266	-0.586	1.15524	-0.5463
Q7TML3	Slc35f2	0.201839	-0.540747	0.188556	-0.416353
Q7TNC4	Luc7l2	0.357244	0.717066	0.00426595	-0.00260099
Q7TNV0	Dek	0.602295	0.940533	0.0630204	0.141333
A0A0G2JFJ6		0.26937	-0.95164	0.240924	-1.12314
Q7TPV4	Mybbp1a	0.651347	-0.743301	1.68012	-0.832334
A0A571BEI5		0.248057	-0.422007	0.288554	-0.377192
Q80SZ7	Gng5	0.122422	-0.248834	0.575864	1.57613
Q80TA9	Epg5	0.205307	-0.292472	0.847481	-4.06429
E9Q6M7	Pum1	2.52685	-0.721064	0.394947	-0.386094
E9PW15	Suz12	1.12172	-0.917866	1.0315	-0.840134
Q80U93	Nup214	0.399961	-0.295391	0.271108	0.24587
A2A6U5	2009-09-01	0.0320214	0.0855214	0.998942	-0.659966
Q80UU9	Pgrmc2	0.233294	-0.2162	0.614372	0.415967
F6ZSG0	Mtdh	0.645741	-1.44187	3.11023	-2.31935
Q80X85	Mrps7	0.00709649	0.024087	0.804434	-0.399712
Q810A7	Ddx42	0.593317	-0.5901	1.60092	-0.613599
Q8BFR5	Tufm	0.560387	-0.5429	0.642311	0.4258
J3QMX2	Tnpo1	0.930416	-1.30877	0.280494	0.528752
A2AL12	Hnrnpa3	0.967285	0.5071	0.85874	0.362333
Q8BG32	Psmd11	0.826441	1.68998	0.651076	0.6034
Q8BG79	Cwf19l2	2.64365	-3.15262	4.3458	-2.84539
Q8BG81	Poldip3	0.16754	-0.337372	0.31696	0.384003
G3UZA0	Krr1	0.823176	-1.20607	0.233824	-0.356075
Q8BGQ7	Aars	0.161236	-0.257266	0.42236	-0.665366
Q8BGS0	Mak16	0.635909	-0.810429	0.770152	-1.87594
D6RFQ8	Gpt2	0.262051	0.409004	0.165348	0.173352
A0A2I3BQL9		0.446404	-0.685567	0.200666	-0.270434
Q8BH74	Nup107	1.05022	-0.889767	0.192815	-0.21
Q8BHC4	Dcakd	0.237346	-0.824642	0.290201	0.689735
Q8BHE8		1.21717	-0.901433	0.336555	-0.245366
Q8BHN3	Ganab	0.0292367	-0.080245	0.646496	-1.02172
Q8BJ71	Nup93	0.0287455	0.0600535	0.569036	0.890406
Q8BJW6	Eif2a	0.671795	-0.942033	0.995638	-0.723433
Q8BK67	Rcc2	0.439476	-0.368234	0.484507	-0.229367
Q8BK72	Mrps27	1.65537	1.98296	0.746214	1.07003
A0A3Q4EH04		0.773952	1.78058	0.574228	1.41173
Q8BMK4	Ckap4	0.382824	0.641927	0.487159	-0.3077
Q8BMS1	Hadha	0.576194	-0.713233	0.667222	-0.647134
A0A494BAX5		0.225459	-0.446706	0.384861	0.895176
Q8BP67	Rpl24	0.27571	-0.564233	0.466942	-0.5547
Q8BT07	Cep55	0.134148	0.428423	0.895743	1.50822
Q8BTI8	Srrm2	0.151265	0.2504	1.67797	0.7011
B7FAV1	Flna	0.423479	-1.30014	0.426526	-1.28821
Q8BTW3	Exosc6	0.158828	0.329151	0.230114	-0.103032
Q8BU14	Sec62	0.874112	-0.979259	0.446233	-0.469457
Q8BVY0	Rsl1d1	0.314132	-0.502633	0.82845	-0.5934
A0A2R8W6Y5		0.13097	-0.175067	1.006	-0.549367
Q8BWY3	Etf1	0.153029	0.393297	0.0473043	-0.0862331
Q8BX22	Sall4	0.553704	-0.352833	0.687912	-0.414134
Q8BY71	Hat1	0.0384322	0.0469004	0.639139	-0.709833
Q8BZR9		0.213737	0.119176	0.131825	-0.255319
A0A1B0GSB4		0.0352426	-0.0773341	0.085448	-0.132868
A0A0J9YTY0		0.873591	-0.641333	0.0238355	0.0279668
Q8C2Q3	Rbm14	0.753449	-0.366067	1.0261	-0.525
Q8C4J7	Tbl3	0.369076	0.746871	0.130313	0.169733
Q8C7V3	Utp15	0.212735	-0.724935	0.339759	0.924741
Q8C854	Myef2	0.068444	-0.1929	0.10468	0.2637
E9Q800	Immt	0.205829	-0.117933	0.759225	0.286833
Q8CCI5	Rybp	0.197988	0.117149	0.513692	0.547237
Q8CCS6	Pabpn1	0.468759	-0.281133	0.407186	0.2384
Q8CEC6	Ppwd1	0.0759804	0.109909	0.123043	0.132019
Q8CFA2	Amt	0.0307423	-0.0756334	0.0716131	0.134733
E9Q2X6	Smc4	2.35031	-1.48367	0.464563	-0.626604
Q8CG48	Smc2	0.585205	-0.391166	0.297373	0.508832
Q8CGK3	Lonp1	0.0490031	0.119769	1.00014	1.46337
A0A2R8W6J9		0.585201	1.29217	0.0727018	-0.147567
Q8CH18	Ccar1	0.92248	-0.351533	0.309313	-0.143899
Q8CHT0	Aldh4a1	1.41701	-1.22947	0.588943	-0.6008
A0A1I7Q4G8		0.368734	-1.17548	0.0652495	0.251484
Q8CI11	Gnl3	0.714787	-0.494534	0.589576	-0.2998
F8WHL2	Copa	0.703313	-0.835934	0.0565251	0.0387669
Q8CIM8	Ints4	0.6343	-0.352281	0.184347	-0.158238
Q8JZN5	Acad9	1.09935	-2.36058	0.733125	-1.59371
Q8JZQ9	Eif3b	0.121699	-0.233869	0.32561	-0.159466
Q8JZX4	Rbm17	0.677681	1.2097	1.94042	-1.5356
Q8K0C4	Cyp51a1	0.0531916	0.225598	0.257734	-0.562524
Q8K0D5	Gfm1	0.580872	-1.25448	0.015175	0.0558745
Q8K224	Nat10	0.120137	0.353721	2.12837	-1.2295
Q8K273	Mmgt1	0.12514	-0.440378	0.233447	0.787568
Q8K2B3	Sdha	0.706134	-0.378	0.146226	0.131433
Q8K310	Matr3	0.836685	-0.976233	0.186735	-0.221867
Q8K327	Champ1	0.511109	0.546257	0.234248	0.276864
Q8K3F7	Tdh	0.741354	1.3665	0.70025	0.701234
Q8K3Y3	Lin28a	0.0927142	0.272998	0.353834	0.5782
Q8K411	Pitrm1	0.0593689	-0.256975	0.085711	0.395492
Q8K4L0	Ddx54	0.197487	-0.551543	1.12224	-0.712027
G8JL54	Commd1	0.867051	3.2953	0.0534943	0.1444
Q8K4Z5	Sf3a1	0.493886	0.316566	0.335979	0.217133
Q8R081	Hnrnpl	0.684518	-0.397699	0.522316	-0.137166
A0A140LHB6		0.296206	0.980538	1.06844	2.24933
Q8R0G9	Nup133	0.629106	-0.633266	0.269266	0.295467
Q8R1B4	Eif3c	0.406008	1.2673	1.51426	-0.493499
Q8R2M2	Dnttip2	0.679837	1.06007	1.34148	-1.4136
Q8R2Q8	Bst2	0.433588	-0.850694	0.502962	-0.933489
Q8R2U0	Seh1l	0.140384	0.2144	1.01909	0.513433
Q8R2Y8	Ptrh2	0.327445	-0.670069	0.258545	0.513556
Q8R323	Rfc3	0.962602	0.352095	0.766524	-0.169166
Q8R326	Pspc1	2.82931	3.3718	0.933575	-0.3992
A0A2R8VHT7		1.07172	-1.16304	0.129562	-0.166892
Q8R4R6	Nup35	2.83725	-0.775	0.0936704	-0.0404339
F6V084	Tmx1	0.486642	0.560383	0.0322189	-0.0386416
Q8VBZ3	Clptm1	0.384207	0.162734	0.158589	-0.0891997
Q9CWY6	Rbpms2	0.446132	-0.748303	3.3221	-1.91081
Q8VCF0	Mavs	0.256366	-0.468899	0.0606824	-0.0682329
D3YU17	Ncln	1.07959	-1.97964	0.00670415	-0.0266393
Q8VCY6	Utp6	0.769694	-1.48296	0.08664	-0.275501
Q8VDD5	Myh9	0.176383	0.3556	0.0134423	0.0228659
Q8VDF2	Uhrf1	0.506681	-0.454567	0.0391119	0.0251999
A0A087WP83	Hdlbp	0.724335	-0.659692	1.44108	-1.1928
Q8VDM4	Psmd2	0.0472929	0.0382334	0.425552	-0.2664
Q8VDN2	Atp1a1	0.0942904	0.122167	0.0969196	0.112067
Q8VDW0	Ddx39a	0.780595	0.822833	0.944435	1.0403
F7ARZ1	Mrps23	0.17496	-0.210199	0.0272783	-0.0322329
Q6PFB2	Rcc1	0.512992	-0.6148	0.0990478	-0.110034
Q8VE97	Srsf4	0.0681827	0.0731204	0.380552	-0.350384
Q8VEK3	Hnrnpu	0.312384	-0.390233	0.167612	-0.103533
Q8VEM8	Slc25a3	0.356787	-0.3999	0.0566831	-0.0595671
Q8VH51	Rbm39	0.0698472	-0.0612666	1.82749	-0.203867
Q8VI33	Taf9	3.65762	5.94912	0.848242	-0.372
Q8VIJ6	Sfpq	0.816888	-0.458734	0.963906	-0.466801
Q91V41	Rab14	2.16889	0.847034	0.807279	0.511
Q3V117	Acly	0.660482	-0.628467	0.0245111	-0.0307999
Q91VC3	Eif4a3	1.05672	-0.868666	0.355018	0.265
Q91VE6	Nifk	0.62682	-1.03843	1.0636	-1.3969
A0A2I3BRL8		0.445055	-0.634334	0.383248	-0.285734
Q8C2Q8	Atp5c1	0.130116	-0.139367	1.29948	-0.4485
I7HPY0	Sh3bgrl3	0.465098	-1.08375	0.531857	-1.25587
Q91W43	Gldc	0.288037	-0.420467	0.0898915	-0.0410659
A0A0G2JG00		0.0176294	0.0154998	0.00808018	0.0114994
Q91WK2	Eif3h	0.208365	-0.231634	1.01541	0.956733
Q91WM3	Rrp9	0.3108	-0.942704	0.702997	-1.19956
Q91WS0	Cisd1	0.308212	0.347033	0.0935273	0.110367
A0A1W2P6L0		1.17355	-1.3979	0.549827	-0.756356
Q91YK2	Rrp1b	0.132854	-0.227933	1.30748	-1.1501
Q91YQ5	Rpn1	2.13063	-0.6321	0.46614	-0.1671
Q91YR7	Prpf6	0.93371	-2.34842	0.476503	-1.22922
Q91YU8	Ppan	0.637321	-0.874033	0.410822	-0.780567
Q91ZW3	Smarca5	0.414314	-0.6258	0.0754832	0.0555668
G3X956	Supt16	0.692241	-0.734133	0.0196214	-0.0256666
A0A494BAD7		0.731621	-2.14352	0.280525	-1.00682
A0A087WR97	Tardbp	0.68578	-0.322266	0.31219	-0.125633
Q921M3	Sf3b3	0.556401	0.727067	0.833922	0.816067
Q921N6	Ddx27	0.518778	-2.04911	0.435076	-1.61128
A0A1W2P733		1.06915	1.8117	2.11323	2.50309
Q922J9	Far1	0.00454452	0.0147661	0.236153	0.249733
Q922P9	Glyr1	0.238163	0.532511	0.480193	0.675747
Q922Q4	Pycr2	0.295172	0.667468	1.25895	2.11512
Q922Q8	Lrrc59	0.435667	0.552167	0.246553	-0.144234
Q922V4	Plrg1	0.473182	-0.659209	0.0532276	0.150079
Q924C5	Alpk3	0.835812	0.947	0.181107	-0.431001
Q924T2	Mrps2	0.358686	-0.720757	0.335043	-0.684357
Q925I1	Atad3	0.260865	-0.507799	0.0303014	0.0394669
Q99020	Hnrnpab	0.0346757	0.0313663	0.162957	0.125634
Q99J95	Cdk9	0.276101	-0.793015	0.737446	-1.03777
Q99JB2	Stoml2	0.233827	-0.2121	0.208845	0.204666
Q99JF8	Psip1	0.0990398	0.33822	0.339415	0.289867
Q99JR1	Sfxn1	0.677767	-0.9809	0.182681	-0.269968
Q99JY0	Hadhb	0.487727	-0.626933	0.396369	-0.293366
A0A087WPR6	Actr3	0.652453	-1.2886	0.171323	-0.441079
Q99K48	Nono	0.00141032	-0.00143305	0.998751	-0.531699
Q99K85	Psat1	0.316486	0.534463	0.18011	-0.180267
A0A286YDS5		0.0179821	0.0244331	0.211966	0.269567
Q99KI0	Aco2	0.290513	-0.426701	0.134528	-0.1684
Q99KP6	Prpf19	0.0299106	-0.0236333	0.799126	0.623733
Q99L28	Rsl24d1	0.28032	0.786523	0.977328	-0.326367
Q99L45	Eif2s2	1.21334	-0.459767	1.24243	-0.785567
Q99LX5	Mmtag2	0.5837	0.490319	0.0973692	0.171333
Q99M08		0.453288	-0.331933	1.54543	-0.360466
Q99M28	Rnps1	1.15087	1.44469	1.09661	0.553967
B1AU75	Nasp	1.90727	3.77689	0.237669	0.150999
Q99ME9	Gtpbp4	0.416223	-1.22137	0.211554	-0.629304
Q99MN1	Kars	0.64926	-0.696856	1.23425	-0.962856
A0A0G2JG65		0.12888	-0.640588	0.216495	0.987481
S4W6E2	Klb	0.529586	-2.20831	0.870401	-3.53957
Q99N87	Mrps5	0.945171	-2.35642	0.683283	-1.19225
Q99NB9	Sf3b1	0.15887	-0.357367	0.0815731	0.140134
A0A2R8VHH1		0.446757	0.2201	1.41769	0.589734
A2AVJ7	Rrbp1	0.690094	-0.913567	2.03124	-0.804633
E9QME5	Trim33	0.94555	1.57604	0.368973	0.470668
Q99PT1	Arhgdia	0.688708	0.7458	0.404282	1.24835
Q99PV0	Prpf8	0.502312	-0.616568	0.265658	-0.235966
Q9CPN8	Igf2bp3	0.803528	-0.892833	0.399145	-0.458533
Q9CPP0	Npm3	0.876848	1.14835	0.817962	-1.06533
Q9CPQ1	Cox6c	0.247558	-0.308833	0.352792	0.298667
Q9CPQ3	Tomm22	0.641983	1.59027	0.521023	0.349067
Q9CPQ8	Atp5l	0.281494	0.731971	0.723805	1.09349
Q9CPR4	Rpl17	0.19419	-0.253166	1.44934	-0.360533
Q9CPS7	Pno1	0.593599	-0.577234	0.340362	-0.387081
Q9CPY7	Lap3	0.0284129	0.0322673	0.0274252	0.0237675
Q9CQ54	Ndufc2	0.0731504	0.214582	0.0782757	0.224651
Q9CQ56	Use1	0.227712	0.237491	0.928786	0.979294
Q9CQ69	Uqcrq	0.0267593	0.0741564	0.387372	0.337066
Q9CQA3	Sdhb	0.357724	0.485034	0.140642	-0.113766
Q9CQC7	Ndufb4	0.593931	-1.41916	0.00550538	0.0198949
Q9CQF3	Nudt21	2.24454	-1.99107	0.191103	-0.1881
Q9CQI7	Snrpb2	0.699695	-0.739166	0.882239	-0.6584
Q9CQJ4	Rnf2	1.32713	2.73755	1.89005	0.484866
Q9CQN1	Trap1	0.207007	0.186034	0.32792	0.2923
Q9CQQ7	Atp5f1	0.0168126	0.0244001	0.703038	-0.446967
Q9CQR2	Rps21	0.0417059	0.0914129	0.214388	-0.4974
Q9CQS2	Nop10	0.207187	0.657615	0.231422	0.675027
Q9CQS8	Sec61b	0.966959	-0.910134	0.361513	-0.3005
D3Z5K6	Dnajc19	0.764443	-0.903067	0.0612429	-0.0521997
Q9CQV8	Ywhab	0.185424	-0.215267	0.273587	0.133
Q9CQW9	Ifitm3	0.770795	-1.1529	0.330027	-0.492966
Q9CQX2	Cyb5b	1.07205	-0.5834	0.278541	0.145
A0A286YCS8		1.54824	-1.72943	1.58657	-0.498067
Q9CR57	Rpl14	0.306652	1.1457	0.462989	-0.2223
Q9CR62	Slc25a11	0.581323	-0.745221	1.18129	-0.768435
Q9CRB2	Nhp2	0.0821057	-0.1034	0.589588	-0.165066
Q9D9P1	Chchd3	0.943892	-1.05367	0.199095	-0.290933
A0A0J9YUB6		0.16741	-0.0675437	0.340153	0.432007
Q9CRD2	Emc2	0.409697	-0.800286	0.176719	-0.338519
A0A0B4J1E2	Snw1	0.282577	0.375143	1.4942	-0.893366
F7DAY5	Rprd1b	1.48795	-1.53822	1.06901	-1.06264
Q9CU62	Smc1a	1.02279	-1.94814	0.760764	-1.39674
Q9CW03	Smc3	0.105235	0.460423	0.298292	0.3239
Q9CW46	Raver1	0.350055	0.957857	0.253014	1.04851
Q9CWF2	Tubb2b	0.172333	0.530982	1.90961	-0.8069
Q9CWK3	Cd2bp2	0.0780171	-0.115174	0.697673	-0.89336
Q9CWW6	Pin4	1.22357	-0.672399	0.850696	1.36089
F6QKD2	Ddx47	0.425541	-1.46053	0.587387	-1.24275
Q9CWZ3	Rbm8a	0.246062	0.862607	0.418808	0.878877
Q9CX30	Yif1b	0.903509	-1.0537	1.06108	-0.9193
Q9CX86	Hnrnpa0	0.422716	-0.360367	0.239022	-0.128633
Q9CXS4	Cenpv	1.55801	-1.23463	0.285924	-0.3442
Q9CXW4	Rpl11	0.0955096	0.180533	0.0244395	0.0184002
Q9CXY6	Ilf2	0.575798	2.23096	0.376966	0.311333
A0A286YDB7		1.37584	1.12457	0.0157684	0.0130666
D3YZA1	Chtop	0.481167	-0.9301	0.874642	-0.413167
A0A0N4SWH2		0.196738	0.761159	1.06363	-0.623966
Q9CYH6	Rrs1	0.308857	0.509399	0.0372573	-0.0615905
A0A0R4J047		0.13333	0.2989	0.441967	0.152333
Q9CYL5	Glipr2	1.41544	-0.83	0.250618	-0.1804
Q9CYN2	Spcs2	1.71387	-0.690767	0.639734	-0.542833
Q9CYX7	Rrp15	1.39499	1.9752	1.34293	-1.1817
Q9CZ13	Uqcrc1	0.68808	0.703599	0.851574	0.766466
Q9CZ44	Nsfl1c	2.9199	3.47764	3.97914	-1.63397
Q9CZM2	Rpl15	0.469806	-0.480167	1.53216	-0.730733
Q9CZN7	Shmt2	0.283772	-0.2498	0.0339458	0.0277004
Q9CZU3	Skiv2l2	0.102084	-0.447275	0.109568	0.218631
Q9CZU6	Cs	0.031045	0.0325673	0.429755	0.379901
Q9CZW5	Tomm70a	0.13951	-0.1923	0.456469	0.188267
Q9CZX8	Rps19	0.779909	-0.440666	0.79867	0.1358
Q9D051	Pdhb	0.968415	-1.07813	0.148859	0.178934
Q9D0D5	Gtf2e1	1.20948	2.05637	1.30946	-0.934734
B8JK33	Hnrnpm	0.283612	-0.1088	0.0727209	-0.0360336
Q9D0F3	Lman1	0.406205	-0.388166	0.159171	-0.155832
Q9D0F6	Rfc5	0.206774	-0.316568	0.345801	0.858755
Q9D0G0	Mrps30	0.470605	-0.875193	0.172686	0.256832
D6RCI7	Mrto4	0.0208936	0.0345999	0.132866	0.0944335
D3Z5T2	Armc10	0.104283	0.365334	0.712624	1.12287
A0A2R8VHK1		0.0502764	-0.140066	0.230144	-0.578967
Q9D0R4	Ddx56	0.567514	-0.864733	0.144614	-0.198333
Q9D0T1	Nhp2l1	0.0687354	-0.0830669	0.13504	-0.0547333
Q9D1D4	Tmed10	0.504149	0.534999	0.362962	0.614567
Q9D1G1	Rab1b	0.984087	2.05682	1.52624	3.83478
D3Z4J5	Get4	1.09905	-1.43977	0.216622	-0.232351
A0A1W2P7G2		0.217302	-0.2105	0.966001	-0.776733
Q9D1L0	Chchd2	1.47724	-1.85196	0.415927	-0.616831
Q9D1Q4	Dpm3	1.36121	0.7044	1.80348	1.05743
Q9D1R9	Rpl34	0.376204	-0.671467	0.880178	-0.614767
Q9D287	Bcas2	0.80103	-0.595933	0.751926	-0.490567
Q9D2G2	Dlst	0.0190366	0.0500558	0.0113426	0.0167001
Q9D3D9	Atp5d	0.497635	-1.25476	0.25448	-0.637489
Q9D554	Sf3a3	0.172136	-0.205866	0.0472603	0.0553672
F6Q537	Lrrc48	0.0178079	-0.0325998	0.64239	0.449267
Q9D6R2	Idh3a	1.45607	-1.00783	0.399874	-0.574701
Q9D6Z1	Nop56	0.181397	-0.373166	0.207302	-0.291367
D3Z2J6	Tmx2	0.477858	0.817925	0.580196	0.306466
Q9D7N3	Mrps9	0.776316	-1.13435	0.606613	1.04708
Q9D7Z3	Nol7	0.148427	0.187453	0.505532	-0.375294
D3Z3F1	Fip1l1	0.00381529	-0.0106656	0.652228	-0.861471
Q9CQB4	Uqcrb	0.418669	0.612937	0.871852	0.6812
Q9D880	Timm50	0.785802	-1.0665	0.0996047	-0.168833
Q9D883	U2af1	0.262294	0.2252	0.224082	-0.2144
Q9D8E6	Rpl4	0.484072	-0.599766	0.759234	-0.39
Q9D8N0	Eef1g	0.0248053	0.0186335	0.253527	0.159566
Q3TRH2	Psmd12	2.35809	1.84566	0.1835	0.352948
Q9D903	Ebna1bp2	0.0129659	0.0342331	2.01031	-2.66543
Q9DAW6	Prpf4	1.79183	-0.660866	1.24768	-0.370333
Q9DB05	Napa	0.580102	0.699133	0.426819	0.635832
Q9DB15	Mrpl12	0.294177	0.670673	0.559971	0.893129
A0A338P776		1.55798	-0.816733	0.259496	-0.0812995
Q9DB77	Uqcrc2	0.956192	-0.558467	0.261583	0.173566
Q9DB85	Rrp8	0.248989	-0.483532	0.274451	0.60031
Q9DBD5	Pelp1	0.385937	0.500327	0.373824	0.2435
Q9DBE9	Ftsj3	0.212323	-0.203234	0.425973	-0.237166
A2ACG7	Rpn2	0.690634	0.652767	0.791565	0.503133
Q9DBJ1	Pgam1	0.907888	1.11343	1.14179	0.951999
Q9DBR1	Xrn2	1.75757	-0.953201	0.0441739	0.127512
Q9DBY8	Nvl	0.613609	-0.429269	0.276568	-0.215666
Q9DC48	Cdc40	0.543926	-0.567261	2.47193	-1.57331
A0A1D5RLZ6		0.229812	0.574267	1.08816	0.657234
Q9DCD0	Pgd	0.737334	1.33833	0.751915	0.630866
Q9DCF9	Ssr3	0.728055	2.51471	0.0913048	-0.119667
D3Z6P1	Paics	0.331854	-0.333132	0.141649	-0.0977001
Q9DCN2	Cyb5r3	0.196809	0.478133	0.00253005	-0.00333341
A0A0U1RQB4		0.906994	-0.839	0.416019	-0.425033
B1ASE2	Atp5h	0.490528	0.314433	0.12223	0.0932668
Q9EP97	Senp3	0.834649	-0.881133	1.19792	-0.702434
Q9EPU4	Cpsf1	0.46304	-0.5903	0.27576	0.605012
A0A140LIW6		3.23101	3.80541	1.42462	-1.5531
Q9EQ61	Pes1	0.764837	-0.608766	0.905878	-0.426633
Q9EQH3	Vps35	1.14603	1.68085	1.07441	1.50446
Q9EQU5	Set	1.01932	0.810034	0.182017	-0.0604668
Q9ER72	Cars	0.264381	0.266267	0.201724	0.138234
G3UWM7	Dap3	0.108657	-0.372397	0.0775977	0.217953
Q9ERU9	Ranbp2	0.323142	0.1408	2.89377	-1.2559
Q9ES97	Rtn3	0.149755	-0.341402	0.162576	-0.455046
Q9EST5	Anp32b	0.0292099	0.123289	0.61105	-1.62091
A0A1Y7VLU4		1.14739	-1.22977	0.8543	-0.596308
Q9ESX5	Dkc1	0.272462	-0.307667	0.0585797	0.0406666
A0A0G2JFV9		0.472384	-0.718201	0.588728	-0.926601
Q9JHU4	Dync1h1	0.188294	-0.210966	0.0951207	-0.0948664
Q9JI13	Utp3	0.212547	-0.2436	0.0576062	0.0666669
A0A140LJ70		1.5565	1.02738	0.214639	0.524083
Q9JIG8	Praf2	0.0372075	-0.0276998	0.857208	0.549133
Q9JIH2	Nup50	2.05065	1.934	0.0165069	0.0258999
Q9JIK5	Ddx21	0.60345	-0.7416	0.701296	-0.576532
Q52KR6	Acin1	0.369489	0.321467	0.0535427	-0.0954336
S4R1Y5	Rpf2	0.0998101	0.3267	0.612808	1.01637
Q9JJI8	Rpl38	1.33024	1.17787	1.511	1.01503
Q9JJL8	Sars2	0.790989	-0.993933	0.246296	-0.152899
Q9JKF1	Iqgap1	1.16414	-1.04014	0.179603	-0.12526
Q9JKX4	Aatf	0.00250988	0.00376574	0.8577	-0.777401
E9Q9A5	Pnkp	1.58726	-1.91874	0.247305	-0.743443
Q9JM76	Arpc3	0.346714	-0.677544	0.163404	-0.415777
A0A0A6YXF6	Rhoa	0.00438873	0.00966708	0.179751	-0.169033
Q9QUM9	Psma6	0.552459	0.328133	0.133468	0.1136
E9PUA5	Kifc5b	0.422676	-0.582167	0.36607	0.390234
H9KV01	Son	0.836135	1.35103	0.592034	1.67793
Q9QXX4	Slc25a13	0.0937199	-0.0924657	0.0652112	0.0445677
Q8BH80	Vapb	0.124472	-0.100899	0.297186	0.491396
Q9QYA2	Tomm40	0.0357201	-0.110033	0.80023	1.65245
Q9R1R8	Rdh11	0.154886	-0.199367	0.675074	-0.537067
Q9QZD9	Eif3i	0.543851	-0.6586	0.0829977	0.0785001
Q9QZQ8	H2afy	0.3517	-0.6253	0.464052	-0.469734
Q9R099	Tbl2	0.196273	-0.698087	0.300477	-0.65982
A2AFP4	Rab9	0.126752	-0.213822	0.0381604	0.0729783
Q9R0P5	Dstn	0.785194	1.31186	0.351131	-0.295167
Q3TFP0	Srsf10	0.155765	-0.319386	0.741443	-1.2808
Q9R190	Mta2	0.307764	-0.265533	0.0761586	0.0852998
A0A1B0GRU8		0.539326	0.324767	0.290656	0.459733
Q9R1J0	Nsdhl	0.502881	-1.51212	0.432803	1.13582
Q9R1P4	Psma1	0.648587	1.27937	0.993369	1.01465
Q9R1Q7	Plp2	0.539441	-0.3913	0.509846	-0.339834
Q9WTM5	Ruvbl2	0.0325821	0.0191002	0.883648	0.397
Q9WUM4	Coro1c	0.814252	-1.0148	0.776418	-0.921067
F6TEU8	Ak4	0.273949	-0.496337	0.658201	-0.905497
F6THG2	Arpc1b	0.58946	-1.4454	0.503	-1.25643
Q9WV55	Vapa	0.00359913	0.00380007	0.0859107	0.0760676
Q9WV70	Noc2l	0.00744407	0.0382853	0.318149	0.837167
A0A140LHA2		0.153545	0.117367	0.924884	0.488701
Q9WVA4	Tagln2	0.169839	-0.219233	0.0963237	0.0966339
Q9Z0H3	Smarcb1	0.467893	-0.4114	0.670703	-0.195834
Q9Z0N1	Eif2s3x	0.617147	-0.639067	0.434315	-0.502233
B1AU25	Aifm1	0.0713805	-0.0960662	0.00561279	-0.00466665
Q9Z110	Aldh18a1	0.873809	-0.889433	0.161067	-0.185634
Q9Z127	Slc7a5	0.588965	-0.602833	0.255941	-0.208234
Q9Z130	Hnrnpdl	0.117975	-0.507622	0.0170723	0.0855325
Q9Z1M8	Ik	0.12618	0.0786661	0.282677	-0.138201
Q9Z1N5	Ddx39b	0.107189	0.107533	0.453205	0.3165
Q3V3M5	Arid3b	0.73663	1.76525	0.934393	1.96056
Q9Z1Q5	Clic1	1.70377	0.682997	0.207902	0.134801
Q9Z1Q9	Vars	0.582222	-0.846101	0.287806	-0.311
Q9Z1X4	Ilf3	0.257267	-0.418901	1.65755	-1.00707
Q9Z204	Hnrnpc	0.699583	-0.4458	1.28222	-0.484934
Q9Z2I9	Sucla2	0.423558	-0.2748	0.392606	-0.422799
Q9Z2N8	Actl6a	0.180434	0.108434	1.13909	0.577734
Q9Z2Q2	Knop1	0.390963	-0.574015	1.83502	-1.70868
Q9Z2T6	Krt85	0.324657	-0.101186	0.58086	-2.60099
A0A338P7D7		0.752258	0.747599	0.790536	1.35643
A0A1B0GX25		0.385667	-0.153659	1.02422	0.266729
Q9Z2X1	Hnrnpf	2.56793	1.75957	0.504282	0.267333
Q9Z315	Sart1	0.529412	1.03175	0.983118	-1.15978
A0A0A6YVV5	Fubp3	0.298589	-0.712239	0.45718	-1.24986
E9Q880	Nup205	0.19949	-0.131867	0.0861572	0.0792669
A0A0R4J1J1		1.09733	-0.88619	0.681293	-0.540753
G3UXJ6	Syncrip	1.45776	-0.997233	1.72137	-0.728033
A0A3B2WDD2		0.151948	-0.355433	0.066352	-0.0451997
A2AFQ2	Hsd17b10	0.337239	-0.2541	0.0653718	0.0747007
J3QMC5	Mdn1	0.041855	0.109857	0.1322	-0.0887
A3KGI3	Casc5	0.35432	-0.185634	1.29683	-0.408134
B2RXT3	Ogdhl	0.309032	-0.226999	0.300823	0.127768
B9EKF8	Samd3	2.27639	1.89847	3.2738	1.9497
D3YW09	Sf3a2	1.81207	-1.5231	0.56122	-0.7025
D3YYM6	Rps5	1.37264	1.1292	0.61386	0.529433
D3Z778	Zfp605	0.047659	0.034867	0.902858	0.353966
E9PUC2	Acsl3	0.0205321	-0.025334	0.00773901	-0.00973765
E9Q317	Gm10094	0.456874	-0.509034	0.517006	-0.552533
E9Q3G8	Nup153	0.19128	0.177999	0.0751339	0.0575002
Q3UIX4	Srsf11	0.542201	-0.5663	0.242698	-0.3683
E9Q740	Srp72	0.0706992	0.190607	0.559305	-0.581644
E9Q9U2	Speer2	0.795235	1.23964	0.928291	1.86847
E9Q9Y4	Tet1	0.485065	1.01631	0.204105	0.102266
E9QAN8	Pik3c2b	0.432238	-0.860734	0.748316	-1.18342
E9QN31	Nop2	0.476918	-0.636233	1.30835	-0.727333
E9QNN1	Dhx9	0.527492	-0.395099	0.042097	0.0366675
G3X9B1	Heatr1	0.269189	1.49533	0.600465	3.34841
G5E8T3	Srp19	0.048756	0.0789337	0.344043	0.465766
Q3TML0	Pdia6	0.564482	0.229066	0.154606	0.0743999
Q3U3J1	Bckdha	0.306362	-0.497176	0.180187	0.312325
Q3UJB0	Sf3b2	0.153036	0.149867	0.775509	-0.801233
Q5SW88	Rab1	1.13753	0.574366	0.284496	0.2138
Q6PGF5	Bms1	1.33606	-2.53033	0.505643	-1.05593
Q6ZWZ4	Rpl36	0.441841	-0.534601	0.297119	-0.267267
Q792Z1	Try10	0.673821	1.1994	1.01376	0.889434
Q8BGJ5	Ptbp1	0.244851	-0.2435	0.219334	-0.186634
Q9D4G5	Pop1	0.310398	-0.581	0.142791	-0.1712
Q91VA7	Idh3b	0.292568	0.82745	0.680316	0.705633
Q921K2	Parp1	0.204328	-0.4605	0.00233019	-0.00346692
Q9CPN9	2210010C04Rik	0.134385	0.1933	0.149435	-0.201667
Q9DAE2	Rbmxl2	0.256755	0.234267	0.200618	0.147933

## Sheet: appr.B_all proteins_LFQ_Anova
approach B: all proteins
Majority protein IDs	Protein names	Gene names	minusLog(ANOVA p-value)	ANOVA q-value	LFQ no-BirA*_2	LFQ no-BirA*_3	LFQ no-BirA*_4	LFQ NLS-BirA*_2	LFQ NLS-BirA*_3	LFQ NLS-BirA*_4	LFQ NLS-BirA*_5	LFQ TDG-BirA*_1	LFQ TDG-BirA*_2	LFQ TDG-BirA*_3	LFQ TDG-BirA*_5
A2APB8	Targeting protein for Xklp2	Tpx2	0.967611	0.154488	14.0591	14.208	14.5841	16.1102	16.2494	16.547	14.2906	12.1652	16.2736	13.2656	12.7711
A2AWL7	MAX gene-associated protein	Mga	4.42971	0.00363636	13.7992	13.2244	15.415	17.9567	17.2994	17.8051	18.185	18.4847	18.8664	18.3742	18.6235
B2RQC2	Ubiquitin carboxyl-terminal hydrolase 42	Usp42	1.41393	0.0751807	18.2315	18.8793	18.6328	18.1158	17.4679	18.1036	17.7075	18.018	18.1566	17.7544	18.4162
B2RRE4	Zinc finger protein 518B	Znf518b	1.29961	0.0899341	13.4869	13.9527	12.8752	16.2044	15.4682	15.6936	16.2729	12.4401	15.1732	16.2225	15.6038
B2RY56	RNA-binding protein 25	Rbm25	3.60423	0.00729412	13.8208	15.8428	13.4692	18.1306	18.603	17.9272	18.2726	17.1735	17.1453	17.3279	16.688
C0HKE9;C0HKE8;C0HKE7;C0HKE6;C0HKE5;C0HKE4;C0HKE3;C0HKE2;C0HKE1;Q8CGP6;Q8R1M2;Q8CGP7;Q8CGP5;Q8BFU2	Histone H2A type 1-H;Histone H2A.J;Histone H2A type 1-K;Histone H2A type 1-F;Histone H2A type 3	Hist1h2ah;H2afj;Hist1h2ak;Hist1h2af;Hist3h2a	0.820113	0.206493	21.449	22.6379	21.6283	21.7227	23.4064	22.9246	22.7241	21.4568	21.4622	21.8361	22.4849
D3YXK2	Scaffold attachment factor B1	Safb	1.19555	0.103462	13.7531	15.4559	11.3731	14.7351	17.5025	16.6759	16.7638	12.6198	14.2936	15.2326	14.8983
E9PVX6		Mki67	3.58735	0.00688889	13.1429	13.2205	14.4614	17.1046	17.1872	16.7136	16.5872	13.5394	14.4173	12.6225	14.5617
E9Q557	Desmoplakin	Dsp	0.0103328	0.974113	15.7421	15.7254	16.1647	16.0289	18.2754	16.3783	13.3858	17.6847	17.1112	15.0242	14.7145
E9Q5C9		Nolc1	2.86557	0.0133846	14.3693	16.05	14.5292	17.7311	18.5518	18.4622	18.694	13.8201	14.8868	16.288	16.1119
E9Q6J5		Bod1l	1.56528	0.0607887	13.8038	13.4456	13.1639	15.1007	14.9646	14.8707	15.3347	13.446	14.9667	14.4698	12.7171
E9Q7G0		Numa1	6.71015	0	13.6032	12.9057	13.2218	18.4927	18.3098	17.6135	18.5058	17.6928	17.1397	17.1594	17.1645
F6ZDS4	Nucleoprotein TPR	Tpr	0.295538	0.558815	14.3924	12.9482	13.8736	14.82	14.4477	15.0101	15.4381	15.3647	15.0621	11.6459	16.0914
G5E870	E3 ubiquitin-protein ligase TRIP12	Trip12	2.03553	0.02784	13.7031	12.7752	12.6274	16.0559	16.1471	16.0211	15.6157	12.8321	12.8976	15.4204	15.264
O08583;Q9JJW6	THO complex subunit 4;Aly/REF export factor 2	Alyref;Alyref2	0.783265	0.216312	12.6578	16.7212	15.7675	12.1448	16.9007	16.543	16.258	12.2317	13.7885	13.1688	12.5175
O08784	Treacle protein	Tcof1	0.898834	0.171165	19.6047	20.0804	19.7819	20.598	19.8924	20.4493	20.1668	20.09	19.8408	20.2135	19.682
O09106;P70288	Histone deacetylase 1;Histone deacetylase 2	Hdac1;Hdac2	0.0991951	0.794905	13.8635	16.0039	12.091	12.4288	15.7095	15.5494	15.1974	12.1974	14.0774	14.4722	15.5359
O35129	Prohibitin-2	Phb2	0.906692	0.172089	13.447	14.6249	12.9235	13.7223	14.5267	14.5072	13.945	13.5024	11.4017	12.5846	13.7823
O35286	Pre-mRNA-splicing factor ATP-dependent RNA helicase DHX15	Dhx15	2.33601	0.0187692	12.4136	11.3999	12.9999	13.7296	16.397	15.6223	14.9966	13.5107	13.4511	13.0808	12.5699
O35737;P70333	Heterogeneous nuclear ribonucleoprotein H;Heterogeneous nuclear ribonucleoprotein H, N-terminally processed;Heterogeneous nuclear ribonucleoprotein H2	Hnrnph1;Hnrnph2	0.671684	0.264421	18.2738	15.859	16.9146	15.6741	17.1085	15.5335	15.9317	16.5173	15.5121	15.966	15.5665
O54724	Polymerase I and transcript release factor	Ptrf	0.526299	0.343879	17.6052	16.6813	17.3555	16.9278	16.0851	11.241	17.1176	17.2173	17.0964	16.7955	17.3277
O70133	ATP-dependent RNA helicase A	Dhx9	0.151881	0.719429	16.8365	11.9149	13.4329	15.9021	16.8663	11.7029	15.7248	14.1506	12.8571	13.1289	15.4937
O88286	Protein Wiz	Wiz	1.52026	0.0654054	14.4167	11.7184	12.0768	16.4565	15.915	15.8203	15.9197	15.6358	12.2721	13.3777	15.7834
O88477	Insulin-like growth factor 2 mRNA-binding protein 1	Igf2bp1	1.29436	0.0902174	12.6709	15.2612	12.5283	14.896	18.179	16.6814	14.948	13.2143	13.1232	14.2418	14.8798
O88491	Histone-lysine N-methyltransferase, H3 lysine-36 and H4 lysine-20 specific	Nsd1	1.0543	0.131563	12.541	13.9693	12.8826	15.7771	15.1427	14.9966	12.4832	14.3082	15.5045	15.1581	15.439
O88569	Heterogeneous nuclear ribonucleoproteins A2/B1	Hnrnpa2b1	1.43414	0.0734146	21.2879	20.3147	20.0058	19.4557	20.4806	19.7082	19.1791	19.2308	19.3119	19.5924	19.2803
P01942	Hemoglobin subunit alpha	Hba	0.660845	0.265691	20.7224	20.6964	20.9813	20.5694	19.5987	20.2627	20.4164	20.332	20.7605	19.4956	20.489
P05064	Fructose-bisphosphate aldolase A	Aldoa	0.625241	0.279413	15.6729	15.4242	15.5084	15.0722	15.069	15.1718	12.9592	14.1355	15.8619	13.2979	13.1807
P05213;P68369;P68373;P68368;P05214	Tubulin alpha-1B chain;Tubulin alpha-1A chain;Tubulin alpha-1C chain;Tubulin alpha-4A chain;Tubulin alpha-3 chain	Tuba1b;Tuba1a;Tuba1c;Tuba4a;Tuba3a	1.60234	0.0586667	20.1697	18.5719	18.7939	17.6592	15.2147	14.8716	17.3713	16.1945	17.1015	18.1145	16.2704
P07356	Annexin A2	Anxa2	0.154024	0.718113	13.342	15.6011	15.8842	15.4573	16.2752	15.9157	15.0542	16.0924	16.4449	13.4921	15.5249
P07901	Heat shock protein HSP 90-alpha	Hsp90aa1	1.28397	0.0910213	17.0126	16.9614	17.0931	16.2841	16.0137	14.0353	12.9691	15.9882	16.2326	16.8821	15.9855
P09405	Nucleolin	Ncl	4.79609	0.00355556	19.3959	19.4985	18.1683	21.9755	22.0815	22.0201	22.1277	20.0084	19.8226	20.035	20.1346
Q3THW5;P0C0S6	Histone H2A.V;Histone H2A.Z	H2afv;H2afz	0.787316	0.21519	17.9158	18.2039	17.5235	18.1972	19.7154	18.1589	18.4322	18.3466	17.6512	18.0719	17.8611
P62984;P62983;P0CG49;P0CG50	Ubiquitin-60S ribosomal protein L40;Ubiquitin;60S ribosomal protein L40;Ubiquitin-40S ribosomal protein S27a;Ubiquitin;40S ribosomal protein S27a;Polyubiquitin-B;Ubiquitin;Polyubiquitin-C;Ubiquitin;Ubiquitin-related 1;Ubiquitin-related 2	Uba52;Rps27a;Ubb;Ubc	0.603217	0.29262	16.6708	16.7599	13.8599	16.9396	17.6605	16.6467	16.5151	17.0453	17.1074	16.3931	16.6795
P10126;P62631	Elongation factor 1-alpha 1;Elongation factor 1-alpha 2	Eef1a1;Eef1a2	0.220044	0.63619	18.9951	19.7436	18.8683	18.5012	20.7278	19.1678	18.4515	18.2146	18.4515	19.1037	19.1159
Q8CGP2;Q6ZWY9;Q64525;Q64478;Q64475;P10854;P10853;Q8CGP1;Q9D2U9;Q8CGP0;P70696;Q64524	Histone H2B type 1-P;Histone H2B type 1-C/E/G;Histone H2B type 2-B;Histone H2B type 1-H;Histone H2B type 1-B;Histone H2B type 1-M;Histone H2B type 1-F/J/L;Histone H2B type 1-K;Histone H2B type 3-A;Histone H2B type 3-B;Histone H2B type 1-A;Histone H2B type 2-E	Hist1h2bp;Hist1h2bc;Hist2h2bb;Hist1h2bh;Hist1h2bb;Hist1h2bm;Hist1h2bf;Hist1h2bk;Hist3h2ba;Hist3h2bb;Hist1h2ba;Hist2h2be	1.13503	0.116074	23.5485	24.1538	23.0909	23.896	24.2356	24.8153	24.6378	23.0461	23.5018	23.4566	24.258
P10922	Histone H1.0;Histone H1.0, N-terminally processed	H1f0	0.7774	0.21871	15.7983	17.6152	16.0075	16.6741	17.5008	19.0412	17.6453	16.4393	16.181	16.7942	17.4059
P11087	Collagen alpha-1(I) chain	Col1a1	0.529777	0.345908	16.225	17.182	18.0273	16.8365	15.8546	16.8332	17.0318	17.1632	16.8069	17.8249	17.7025
P11103	Poly [ADP-ribose] polymerase 1	Parp1	1.44804	0.0722	15.7105	16.0704	14.9041	16.8039	17.952	16.5023	17.14	15.3789	16.0273	16.3429	16.995
P11499	Heat shock protein HSP 90-beta	Hsp90ab1	0.384838	0.465505	16.9091	16.9819	16.9347	16.2875	16.644	16.3981	15.7408	16.0123	15.3709	17.5646	16.8968
P14733	Lamin-B1	Lmnb1	0.250733	0.597053	16.1485	15.8556	14.9113	16.1928	15.5229	16.4541	17.6345	16.4128	15.949	13.0173	16.8495
P15864	Histone H1.2	Hist1h1c	0.668809	0.263098	12.9427	17.0284	15.4811	16.0968	17.5727	17.9367	16.923	16.6105	13.3092	12.0626	16.8675
P16125	L-lactate dehydrogenase B chain	Ldhb	1.01837	0.139577	18.2578	17.4954	17.6618	16.4424	17.3734	12.112	16.7337	17.4117	12.9268	12.1951	12.3049
P16858	Glyceraldehyde-3-phosphate dehydrogenase	Gapdh	1.79295	0.0393333	19.3378	17.9551	16.5739	15.7442	16.6777	15.4538	15.8845	16.0798	15.7277	16.1266	16.0962
P17095	High mobility group protein HMG-I/HMG-Y	Hmga1	1.3402	0.0860455	15.1691	16.7229	16.0415	17.3639	19.7812	18.8833	17.4139	16.6934	16.1172	17.4856	18.4327
P17182	Alpha-enolase	Eno1	0.294178	0.558581	18.6297	16.6979	17.5169	17.3816	16.9126	17.3317	16.3216	13.046	17.1715	18.0978	16.7235
P17225	Polypyrimidine tract-binding protein 1	Ptbp1	0.297389	0.5609	13.4285	15.5234	13.448	13.034	17.9435	14.2194	14.4357	13.7442	11.6764	12.7446	15.4667
P17742	Peptidyl-prolyl cis-trans isomerase A;Peptidyl-prolyl cis-trans isomerase A, N-terminally processed	Ppia	0.669714	0.263953	17.7142	16.8836	16.9382	16.4727	15.5481	15.8824	16.244	11.581	16.5385	17.5004	12.2711
P17751	Triosephosphate isomerase	Tpi1	0.363731	0.48695	14.0743	17.8123	12.5139	13.2636	17.0626	17.1829	16.5126	17.5022	16.9749	17.1751	15.3269
P17892	Pancreatic lipase-related protein 2	Pnliprp2	0.795723	0.218162	24.3968	24.1437	24.202	23.7239	23.1871	23.6268	24.1862	23.4549	24.1437	23.3709	24.1078
P18760	Cofilin-1	Cfl1	0.636133	0.274475	15.8095	16.2241	16.098	15.4873	15.3222	15.3459	14.9515	15.7982	16.0971	13.6989	14.7744
P20152	Vimentin	Vim	0.763821	0.222608	18.987	17.9433	17.6702	16.2735	17.0895	12.804	17.1793	13.0144	17.5567	14.3543	16.7155
P23198	Chromobox protein homolog 3	Cbx3	0.647252	0.269385	15.8328	16.2242	14.4165	16.1369	17.6473	16.579	16.63	13.3559	15.9613	15.8981	16.6039
P24270	Catalase	Cat	0.283376	0.561133	14.9191	15.1119	12.601	15.3964	15.4535	15.1621	15.7051	16.0622	15.8555	12.0692	15.3034
P25976	Nucleolar transcription factor 1	Ubtf	1.64307	0.05425	14.126	13.9853	13.0236	15.9842	16.9974	16.0003	15.7746	13.3775	14.0928	12.1076	15.9189
P26040	Ezrin	Ezr	0.207919	0.650824	20.3483	19.9583	19.957	20.1066	19.8603	19.6972	19.9139	20.3251	19.958	20.0102	19.5211
P26231	Catenin alpha-1	Ctnna1	0.617966	0.28307	12.6259	17.521	17.3147	17.4671	17.1877	17.6981	17.7746	18.1003	17.5462	17.7117	17.1974
P29341	Polyadenylate-binding protein 1	Pabpc1	0.183633	0.687455	13.6183	14.7612	12.9526	12.9005	16.579	14.2938	13.7953	13.7161	12.0762	14.1915	14.3894
P30681	High mobility group protein B2	Hmgb2	1.09153	0.12247	20.2005	20.4366	19.867	19.7931	19.7359	19.7883	19.5887	20.0467	19.1791	19.7614	19.6242
P32067	Lupus La protein homolog	Ssb	0.855063	0.190789	13.2861	14.36	13.2591	14.177	16.2028	13.4926	14.6156	13.6493	12.1945	13.6499	13.4939
P33174	Chromosome-associated kinesin KIF4	Kif4	1.92139	0.0328302	13.2478	12.1337	12.7468	14.6516	14.7541	15.012	13.5537	13.3539	14.7964	14.4984	14.5134
P34884	Macrophage migration inhibitory factor	Mif	0.54035	0.340833	15.8887	15.2781	15.89	13.4103	14.8197	15.4684	11.7773	12.5437	15.5423	16.0856	15.4553
P35550	rRNA 2-O-methyltransferase fibrillarin	Fbl	0.811885	0.210095	14.2053	16.3993	14.5591	14.495	17.7966	16.7068	16.2293	12.9438	15.2848	14.1603	15.3138
P35979	60S ribosomal protein L12	Rpl12	0.492682	0.370277	17.5647	17.4645	16.5294	16.1793	15.565	16.3056	16.8122	17.1864	16.471	13.6761	16.4266
P38647	Stress-70 protein, mitochondrial	Hspa9	0.00267278	0.992435	15.5267	16.9411	12.2812	12.199	16.7212	15.823	14.3555	14.7233	14.4478	15.0299	15.2458
P43274	Histone H1.4	Hist1h1e	1.22224	0.10044	17.5347	19.1639	18.3513	19.0056	19.2288	21.0111	19.6773	18.0528	18.7831	18.6948	18.6508
P43275	Histone H1.1	Hist1h1a	1.69168	0.0496129	18.9248	20.6563	19.5116	20.4722	21.078	22.2379	21.0125	19.4111	19.5683	19.2031	20.206
P43276	Histone H1.5	Hist1h1b	1.56459	0.0601111	18.822	20.1879	19.3521	19.8601	20.7129	21.5219	20.357	19.2681	19.18	19.2784	19.701
P43277	Histone H1.3	Hist1h1d	1.59439	0.0590448	21.3812	22.7469	21.775	22.5514	23.091	24.4091	23.0717	21.6097	21.8578	21.5021	22.3502
P45591	Cofilin-2	Cfl2	1.56664	0.0613714	18.8385	18.2999	16.6434	15.8039	13.0737	16.1715	13.9408	15.5221	13.0227	16.1263	13.4567
P47911	60S ribosomal protein L6	Rpl6	0.54729	0.33577	16.8864	16.1707	16.1717	16.0088	15.625	16.5798	16.3539	13.5825	16.5764	13.0173	16.6432
P47915	60S ribosomal protein L29	Rpl29	0.428328	0.425384	17.2191	18.0443	17.5542	17.9476	16.4953	18.4187	17.4442	16.6276	16.6087	17.0012	17.7418
P47963	60S ribosomal protein L13	Rpl13	0.284849	0.561088	15.2547	16.0228	16.1618	16.5642	15.1261	16.8062	16.7572	16.0314	16.2015	15.619	16.0989
P49312	Heterogeneous nuclear ribonucleoprotein A1;Heterogeneous nuclear ribonucleoprotein A1, N-terminally processed	Hnrnpa1	1.07472	0.127931	19.7175	18.8777	18.4267	17.8959	19.6764	18.5128	18.4978	17.557	17.2866	18.3257	18.0629
P50396	Rab GDP dissociation inhibitor alpha	Gdi1	2.58796	0.0155152	18.6848	17.6958	17.4871	13.2815	13.3335	13.4754	12.2306	12.7062	12.3161	16.3708	11.9583
P51881	ADP/ATP translocase 2;ADP/ATP translocase 2, N-terminally processed	Slc25a5	0.351507	0.500359	16.3342	16.3963	14.3587	13.6563	15.3456	15.464	14.9847	14.728	15.1019	15.7453	11.0004
P52480	Pyruvate kinase PKM	Pkm	0.27132	0.572543	16.6608	15.874	15.1412	12.1909	16.1731	15.6712	13.3207	16.5276	16.3192	14.704	12.0794
P54276	DNA mismatch repair protein Msh6	Msh6	2.85116	0.013037	12.6505	12.8268	13.5924	15.4835	15.9929	15.3418	16.287	15.5665	15.6286	13.9044	15.7174
P54822	Adenylosuccinate lyase	Adsl	0.451931	0.403692	19.754	18.9534	19.4385	19.5362	18.4193	19.421	19.467	19.7858	19.3714	20.0757	19.4663
P56480	ATP synthase subunit beta, mitochondrial	Atp5b	1.80114	0.0389153	18.812	18.0672	18.6214	16.5363	14.6872	15.3867	11.8321	13.0368	12.4185	15.9877	15.0445
P56959	RNA-binding protein FUS	Fus	3.33346	0.0072381	20.3709	19.3174	18.6965	12.5337	13.6314	11.9554	11.7675	12.3027	16.7803	13.8574	12.8878
P58252	Elongation factor 2	Eef2	0.110585	0.775048	12.1537	15.691	15.4698	12.6245	16.6019	15.5183	14.8165	15.7681	15.8643	13.8384	15.7049
P58871	182 kDa tankyrase-1-binding protein	Tnks1bp1	0.0231442	0.944879	12.9376	19.0554	18.7909	12.9889	18.6075	19.2615	18.9526	18.8147	19.0052	19.2727	13.602
P60122	RuvB-like 1	Ruvbl1	0.428073	0.42383	12.5471	15.4771	11.5097	14.8272	17.8368	15.5422	12.6286	13.6552	13.7786	13.3945	15.7112
P61979	Heterogeneous nuclear ribonucleoprotein K	Hnrnpk	0.970125	0.154825	18.4264	17.8913	17.1754	16.2648	19.1603	17.0097	16.4349	15.0967	15.551	17.0602	16.2821
P62242	40S ribosomal protein S8	Rps8	0.529771	0.344143	16.113	16.7231	16.4364	16.7118	16.3541	17.9952	17.1758	16.5073	16.6552	16.8617	17.1685
P62259	14-3-3 protein epsilon	Ywhae	2.6858	0.0142667	16.713	15.5104	16.5267	12.0289	13.6925	12.4575	12.5948	15.2406	12.7231	13.9364	13.1491
P62317	Small nuclear ribonucleoprotein Sm D2	Snrpd2	1.22069	0.098902	14.1761	15.5984	13.6277	15.0884	16.9159	15.7866	15.8528	13.508	12.5012	12.8047	15.7622
P62320	Small nuclear ribonucleoprotein Sm D3	Snrpd3	1.32691	0.0871461	13.3934	16.502	15.4651	16.8125	18.8385	17.0043	17.1235	16.1521	16.2798	15.8198	16.8069
P62748	Hippocalcin-like protein 1	Hpcal1	1.25095	0.0962887	20.8975	20.7533	21.1172	20.3116	19.9566	20.5385	20.6826	20.4632	21.0577	20.7758	20.7295
P62806	Histone H4	Hist1h4a	1.45987	0.0724156	20.5656	21.8108	21.0896	21.8361	22.7545	22.1267	22.4622	21.3746	21.6484	21.7587	22.2819
P62827	GTP-binding nuclear protein Ran	Ran	0.211325	0.647244	16.5176	15.9451	12.8792	13.9379	16.6659	12.4788	15.6614	13.7723	12.8443	12.8358	15.8406
P62862	40S ribosomal protein S30	Fau	0.33906	0.513404	14.9216	15.4518	12.0222	12.2355	14.5509	16.4046	15.8824	12.7411	15.0231	12.7511	12.5036
P62900	60S ribosomal protein L31	Rpl31	0.215007	0.642877	15.8835	16.0733	15.9469	16.3489	16.45	16.0333	16.1144	15.861	15.8186	15.9813	16.9223
P63017	Heat shock cognate 71 kDa protein	Hspa8	1.44964	0.0730127	17.3935	18.4124	17.8532	15.6296	17.4047	17.1783	15.9749	16.1993	16.1239	16.9457	16.5226
P63038	60 kDa heat shock protein, mitochondrial	Hspd1	1.31274	0.0886667	20.6356	20.1202	18.7026	18.8529	19.6215	18.1396	17.9575	18.1209	18.5557	18.2998	18.0645
P63158	High mobility group protein B1	Hmgb1	1.09584	0.122211	19.9204	19.7436	19.593	19.3893	19.7229	19.0417	19.0778	19.6058	18.6898	19.1859	19.0084
P63242;Q8BGY2	Eukaryotic translation initiation factor 5A-1;Eukaryotic translation initiation factor 5A-2	Eif5a;Eif5a2	1.17938	0.107048	19.0811	17.8503	17.9223	16.5513	15.8692	16.1195	17.3387	14.7538	17.1007	17.3326	17.2781
P63260;P60710;P68134;P68033	Actin, cytoplasmic 2;Actin, cytoplasmic 2, N-terminally processed;Actin, cytoplasmic 1;Actin, cytoplasmic 1, N-terminally processed;Actin, alpha skeletal muscle;Actin, alpha cardiac muscle 1	Actg1;Actb;Acta1;Actc1	2.2842	0.0180952	19.7029	19.6288	19.2218	18.7178	17.759	18.5198	18.3169	19.1839	19.1693	18.7449	18.6212
P67778	Prohibitin	Phb	1.95776	0.031	17.733	18.198	17.2348	16.4277	15.8558	11.8261	13.3481	13.7575	12.3041	14.3418	12.6776
P68372;Q9D6F9	Tubulin beta-4B chain;Tubulin beta-4A chain	Tubb4b;Tubb4a	0.0883394	0.813804	16.8505	16.7949	12.484	16.0891	15.7623	16.075	16.2401	16.0631	12.6989	16.7334	15.9202
P68433;P84244;P84228;P02301	Histone H3.1;Histone H3.3;Histone H3.2;Histone H3.3C	Hist1h3a;H3f3a;Hist1h3b;H3f3c	1.34938	0.0852414	22.8041	22.428	21.7089	22.8909	22.6795	24.5158	23.8445	21.9975	22.0143	21.3813	22.8224
P84102	Small EDRK-rich factor 2	Serf2	0.343127	0.509732	18.2825	18.631	18.489	18.2169	18.008	18.3397	18.5333	18.4319	18.1211	18.5571	18.5597
P84104	Serine/arginine-rich splicing factor 3	Srsf3	0.161998	0.716969	17.509	17.993	17.5422	17.3772	18.0639	18.1363	17.2458	17.5251	17.2534	17.5475	17.7199
P97315	Cysteine and glycine-rich protein 1	Csrp1	0.570745	0.315137	17.714	17.3263	17.2944	17.3049	16.5381	17.3142	17.4485	17.7552	17.3402	17.6733	17.322
P97351	40S ribosomal protein S3a	Rps3a	0.362701	0.486162	17.4029	12.6076	12.778	12.7489	15.6702	15.8516	15.9206	11.8391	11.741	13.7797	15.3126
P97379	Ras GTPase-activating protein-binding protein 2	G3bp2	0.427363	0.422742	12.3494	14.691	13.3429	14.0452	16.4413	15.431	12.789	13.9454	12.6998	14.7767	11.8704
P97762	Retinitis pigmentosa 9 protein homolog	rp9	0.996813	0.145472	18.4207	18.6986	18.417	18.1714	17.2291	18.2338	17.4298	17.71	18.039	18.5337	18.4127
P97855	Ras GTPase-activating protein-binding protein 1	G3bp1	2.64254	0.0152258	13.7165	15.2432	13.3922	15.5553	15.839	15.5371	15.3855	13.809	12.7853	13.6175	13.5248
P97868	E3 ubiquitin-protein ligase RBBP6	Rbbp6	0.456167	0.400386	20.0489	20.1592	20.2299	20.1657	19.5299	20.0332	20.0348	20.3571	20.0274	20.1096	20.0258
P99024;Q9CWF2	Tubulin beta-5 chain;Tubulin beta-2B chain	Tubb5;Tubb2b	2.56649	0.0157647	21.877	21.4819	20.9604	19.6654	17.9908	19.6646	19.2896	18.5095	17.878	19.7969	18.2485
Q00PI9	Heterogeneous nuclear ribonucleoprotein U-like protein 2	Hnrnpul2	0.291989	0.556763	17.151	16.9298	17.1961	16.5037	16.6352	12.9332	16.8982	17.0002	16.578	12.7766	16.4829
Q01320	DNA topoisomerase 2-alpha	Top2a	0.538304	0.339258	17.2684	17.734	17.3315	18.0777	19.2489	17.6651	18.3605	18.5585	17.564	17.8761	15.844
Q02257	Junction plakoglobin	Jup	0.157402	0.719786	16.1393	16.6657	16.7099	16.0909	17.7231	16.8692	16.6198	17.599	17.5387	16.0878	16.4651
Q02566	Myosin-6	Myh6	0.0300394	0.934229	12.0744	25.4033	25.7153	11.906	13.7317	25.2806	25.322	25.4067	12.5489	14.4579	25.4948
Q03265	ATP synthase subunit alpha, mitochondrial	Atp5a1	0.326448	0.526767	16.2876	17.189	16.5127	15.4995	18.1674	17.4063	15.3212	15.9302	15.5483	16.057	16.0559
Q04447	Creatine kinase B-type	Ckb	2.77078	0.014	18.8422	17.5141	16.8778	16.3439	14.8688	13.3266	13.5969	14.2248	12.7176	11.9458	12.4905
Q05920	Pyruvate carboxylase, mitochondrial	Pc	0.748177	0.225975	24.1234	23.951	23.9793	24.0543	23.1793	22.8826	23.8831	23.946	23.8365	23.7977	23.9347
Q08943	FACT complex subunit SSRP1	Ssrp1	0.750676	0.22735	13.7909	12.8404	14.7347	16.1793	17.1258	16.45	11.7144	13.7146	12.1759	13.5137	12.4962
Q0VE29	Sterile alpha motif domain-containing protein 12	Samd12	0.633517	0.273268	17.6384	17.4177	18.0365	17.1648	16.6591	12.126	13.7178	17.3644	17.0495	13.0817	17.1093
Q1HFZ0	tRNA (cytosine(34)-C(5))-methyltransferase	Nsun2	3.5281	0.00694737	14.5732	12.9731	13.4146	16.5162	17.1439	16.1509	17.2443	12.9271	13.3392	13.3595	14.6427
Q3TKT4	Transcription activator BRG1	Smarca4	2.00699	0.0292549	12.3598	15.0909	12.2119	15.5931	15.9528	15.4455	15.208	15.5343	15.3796	16.3498	15.9771
Q3TWW8	Serine/arginine-rich splicing factor 6	Srsf6	0.850085	0.192112	20.5792	19.9843	20.4062	20.1272	19.2907	20.2339	20.1173	19.8983	19.8628	19.7087	19.691
Q3U0V1	Far upstream element-binding protein 2	Khsrp	0.64064	0.273133	16.8291	17.2423	14.9135	16.174	18.7257	17.2493	16.4703	15.4223	16.227	14.065	16.6676
Q3UHX0	Nucleolar protein 8	Nol8	3.15261	0.0093913	12.234	12.4231	14.392	17.9753	16.7059	17.2089	17.6137	13.2606	12.8095	13.3282	15.4501
Q3UL36	Arginine and glutamate-rich protein 1	Arglu1	1.29258	0.0897204	23.7174	23.8811	23.8843	23.5492	23.1262	23.3968	23.6881	23.8959	23.5339	23.7525	24.008
Q3URK3	Methylcytosine dioxygenase TET1	Tet1	4.6221	0.0032	13.3441	13.6156	12.4338	15.4598	15.3265	15.3438	15.6852	16.1437	15.5158	16.0703	15.8372
Q3UV17	Keratin, type II cytoskeletal 2 oral	Krt76	0.886104	0.176343	21.9178	22.4294	22.942	22.9232	23.4933	22.8203	22.6108	23.3627	23.1382	22.7453	23.0156
Q3UYG1	Coiled-coil domain-containing protein 160	Ccdc160	0.476471	0.381288	16.4736	16.4504	16.3771	12.6335	15.8214	15.6722	16.3006	15.8816	16.2525	13.4523	14.2684
Q3V1V3	ESF1 homolog	Esf1	0.327752	0.526973	13.7442	12.3759	13.7266	15.9796	15.1629	15.3906	11.7347	14.4671	14.4187	12.0224	13.2974
Q4FK66	Pre-mRNA-splicing factor 38A	Prpf38a	0.0594887	0.864516	13.1268	18.8554	18.992	18.8615	14.0655	19.0897	13.4453	19.1425	12.3426	13.1505	18.0983
Q4V9W2	Protein SREK1IP1	Srek1ip1	0.139908	0.731599	21.1171	21.2705	21.3184	20.7984	20.2771	21.3186	21.6634	21.0819	21.2371	21.2275	21.1645
Q501J6	Probable ATP-dependent RNA helicase DDX17	Ddx17	0.777394	0.217359	13.3711	16.221	13.0162	15.1098	17.7187	15.8997	15.5566	15.0372	14.7925	15.4195	15.7175
Q52KI8	Serine/arginine repetitive matrix protein 1	Srrm1	0.13156	0.743926	19.7534	19.6281	20.2233	20.1449	19.6407	20.1332	20.0846	19.9165	19.8813	19.9526	20.1552
Q569Z5	Probable ATP-dependent RNA helicase DDX46	Ddx46	1.68507	0.0497143	13.6828	14.317	13.0543	15.4805	15.8989	15.537	14.1423	14.3773	14.4732	14.6647	14.3969
Q569Z6	Thyroid hormone receptor-associated protein 3	Thrap3	1.73609	0.0445246	15.496	12.2334	11.9609	16.3416	16.0036	16.469	16.6549	16.0279	14.1603	15.6994	15.5083
Q5DW34	Histone-lysine N-methyltransferase EHMT1	Ehmt1	2.484	0.0162222	17.8313	19.3581	18.6184	20.0457	20.2474	19.9097	19.9876	18.9534	18.7093	19.0649	19.0606
Q5IXF8	Glucagon-like peptide 2 receptor	Glp2r	0.423745	0.424486	17.6614	17.5615	17.4644	17.641	17.6602	12.4488	17.7575	19.1139	17.776	17.3913	18.1029
Q5PSV9	Mediator of DNA damage checkpoint protein 1	Mdc1	2.59387	0.01525	13.2496	15.1133	13.2733	16.0173	16.6555	15.9542	16.098	15.8453	15.3352	16.0303	15.7676
Q5QD09	Trace amine-associated receptor 7e	Taar7e	1.10829	0.119857	12.5133	12.563	12.2298	18.7745	18.4386	11.9184	18.6751	18.6338	18.8994	13.3845	18.7656
Q5SFM8	RNA-binding protein 27	Rbm27	1.13336	0.11556	13.139	12.9807	12.9399	12.6169	15.3826	15.3632	15.3761	14.0273	11.3614	13.13	12.2777
Q5SNZ0	Girdin	Ccdc88a	0.265566	0.579393	21.2485	12.8398	21.8086	21.9253	20.7796	21.3523	22.0292	14.6569	21.8705	21.8273	21.3384
Q60668	Heterogeneous nuclear ribonucleoprotein D0	Hnrnpd	0.222084	0.634916	13.4256	17.9681	13.6492	13.3382	19.6676	17.7204	17.1887	16.6439	12.856	17.2825	17.5662
Q60865	Caprin-1	Caprin1	0.0755312	0.835162	14.8131	14.8602	12.4607	12.7994	15.6698	14.5459	14.4532	14.0318	14.0198	14.0323	13.7753
Q61029;Q61033	Lamina-associated polypeptide 2, isoforms beta/delta/epsilon/gamma;Lamina-associated polypeptide 2, isoforms alpha/zeta	Tmpo	1.02743	0.138248	15.3439	16.1713	12.8479	16.5781	17.0535	17.1014	16.9449	16.0396	15.3916	13.5084	16.3857
Q61136	Serine/threonine-protein kinase PRP4 homolog	Prpf4b	0.275841	0.567752	18.4988	18.5181	18.5623	18.6276	17.7644	18.6143	18.4733	18.2756	18.4273	17.9555	18.4243
Q61191	Host cell factor 1;HCF N-terminal chain 1;HCF N-terminal chain 2;HCF N-terminal chain 3;HCF N-terminal chain 4;HCF N-terminal chain 5;HCF N-terminal chain 6;HCF C-terminal chain 1;HCF C-terminal chain 2;HCF C-terminal chain 3;HCF C-terminal chain 4;HCF C-terminal chain 5;HCF C-terminal chain 6	Hcfc1	4.25576	0.00338462	14.8813	15.1993	12.5592	18.4993	18.4437	18.396	18.1035	19.5118	19.3444	18.8394	19.585
Q61464	Zinc finger protein 638	Znf638	2.32347	0.0179512	13.4513	14.3989	13.1381	15.7414	15.5525	15.8069	15.5138	13.2016	14.5737	14.9487	14.4569
Q7TSF1;Q61495;Q7TSF0	Desmoglein-1-beta;Desmoglein-1-alpha;Desmoglein-1-gamma	Dsg1b;Dsg1a;Dsg1c	0.501884	0.36474	14.6781	13.0974	16.5299	12.9025	16.7949	16.04	16.2009	16.9911	16.7082	16.5414	15.7641
Q61656	Probable ATP-dependent RNA helicase DDX5	Ddx5	0.956074	0.153954	14.4207	18.0003	13.8817	16.9057	19.3916	17.9121	17.7886	15.3744	15.6423	16.6221	17.6793
Q61686	Chromobox protein homolog 5	Cbx5	1.26404	0.0943158	11.9555	12.9307	14.4721	15.7018	16.5413	15.6515	16.0756	15.4461	11.7266	13.3832	15.7331
Q61753	D-3-phosphoglycerate dehydrogenase	Phgdh	2.06495	0.0260408	18.0223	17.4153	16.5688	15.0747	13.3159	11.4315	13.9355	10.9908	13.2969	14.732	13.7146
Q61937	Nucleophosmin	Npm1	2.33203	0.0183	20.2382	19.9097	18.8	20.7374	21.3363	20.8808	21.0675	18.7633	18.7624	19.9516	19.5019
Q62093	Serine/arginine-rich splicing factor 2	Srsf2	0.650404	0.268831	17.1849	18.0311	18.1843	17.9396	18.6503	18.6228	18.2543	18.2906	18.0029	17.647	18.3439
Q62318	Transcription intermediary factor 1-beta	Trim28	1.40458	0.076	12.5618	16.7256	15.1111	16.6595	18.4595	17.3634	17.3283	17.1534	16.837	16.864	17.9657
Q63918	Serum deprivation-response protein	Sdpr	0.675862	0.263082	17.2023	17.4331	17.6857	17.5466	16.5377	17.2755	17.2824	17.6542	17.4369	17.5153	17.6554
Q640M1	U3 small nucleolar RNA-associated protein 14 homolog A	Utp14a	1.57869	0.06	12.7654	12.3984	14.741	16.4844	15.823	16.7082	15.9798	11.8822	13.0005	15.3949	15.1151
Q64213	Splicing factor 1	Sf1	0.29694	0.559224	13.3781	15.1571	13.6597	14.335	16.9866	14.4703	14.1568	13.7366	14.2294	14.6279	15.0964
Q64523;Q6GSS7	Histone H2A type 2-C;Histone H2A type 2-A	Hist2h2ac;Hist2h2aa1	0.307132	0.551616	20.5573	19.1112	19.3267	18.231	20.7916	20.0539	20.0523	18.7178	18.5124	19.7363	19.347
Q6A068	Cell division cycle 5-like protein	Cdc5l	0.748719	0.227056	13.3314	15.1954	13.1441	14.5582	17.0136	15.0614	15.1728	13.7219	14.7036	12.4503	15.2133
Q6DFW4	Nucleolar protein 58	Nop58	0.944337	0.157515	13.1855	15.3956	14.9085	15.4697	17.8811	15.9514	16.262	12.879	15.18	15.1114	15.8254
Q6NS46	Protein RRP5 homolog	Pdcd11	2.72489	0.0142069	13.5974	14.9413	13.8705	15.9902	16.1295	15.7416	15.8156	13.8583	14.4221	12.9729	12.4501
Q80X95;Q6NTA4	Ras-related GTP-binding protein A;Ras-related GTP-binding protein B	Rraga;Rragb	1.25	0.0956327	17.2157	16.8868	17.0909	16.6648	15.9164	16.598	16.7728	17.0985	16.7219	16.7697	17.0102
Q6NV83	U2 snRNP-associated SURP motif-containing protein	U2surp	1.44186	0.0726914	20.4047	21.152	20.582	21.5727	21.1265	21.9484	21.3032	21.5304	21.1172	21.4057	21.0912
Q6NZF1	Zinc finger CCCH domain-containing protein 11A	Zc3h11a	0.702611	0.249365	12.4734	12.753	13.4567	15.8537	16.0304	15.692	12.2649	14.5114	15.2668	14.6167	12.4386
Q6P4S8	Integrator complex subunit 1	Ints1	4.16657	0.00314286	13.7859	11.9368	13.683	17.1143	16.4835	16.7992	16.8763	16.4821	15.9669	16.3375	16.7029
Q6P4T2	U5 small nuclear ribonucleoprotein 200 kDa helicase	Snrnp200	0.400641	0.445677	15.0451	14.8576	13.9467	15.099	16.8235	12.9052	15.1388	11.8906	12.9123	15.3218	14.3494
Q6P5D8	Structural maintenance of chromosomes flexible hinge domain-containing protein 1	Smchd1	5.4437	0.0035	14.2326	14.284	12.3542	17.5975	17.4241	16.813	17.2757	19.5877	19.513	19.5411	19.7667
Q6PDM2	Serine/arginine-rich splicing factor 1	Srsf1	0.260323	0.583268	15.9801	16.7934	15.5461	15.6345	17.4085	16.4107	16.7704	16.2093	15.9121	15.8549	16.64
Q6PGC1	ATP-dependent RNA helicase Dhx29	Dhx29	1.21399	0.0993786	14.1951	13.9382	11.6632	15.569	15.104	14.9772	15.1002	14.6964	11.5471	12.5617	13.8508
Q6PR54	Telomere-associated protein RIF1	Rif1	5.54763	0.00285714	14.0648	14.6384	12.6374	19.2661	18.7504	18.9237	18.8495	18.4025	18.4263	18.5154	18.5391
Q7TMK9	Heterogeneous nuclear ribonucleoprotein Q	Syncrip	1.50427	0.0671467	18.3066	16.7605	16.3857	16.2752	17.2127	12.5715	13.4304	14.3767	12.6553	13.1151	13.0028
Q7TNC4	Putative RNA-binding protein Luc7-like 2	Luc7l2	1.84016	0.0364912	19.2661	19.7043	19.3148	19.1817	18.6547	19.1883	19.0887	19.629	19.476	20.0482	19.6545
Q7TPV4	Myb-binding protein 1A	Mybbp1a	1.12201	0.117855	14.0224	15.8012	12.9181	16.3094	17.9167	16.8756	16.0382	15.2607	15.1851	12.4779	16.3199
Q80TM6	R3H domain-containing protein 2	R3hdm2	0.126433	0.750376	18.7282	12.9516	18.1172	17.6389	17.0094	17.4411	14.0059	18.3446	16.0406	17.2838	18.4838
Q80WE4	Kinesin-like protein KIF20B	Kif20b	6.43597	0	13.3236	12.712	12.7477	15.7722	15.4992	15.3683	15.809	16.233	16.2166	16.5424	16.0094
Q80ZX8	Sperm-associated antigen 1	Spag1	0.507881	0.360482	20.0506	18.9469	19.1043	18.8156	18.6599	19.0032	12.9007	12.289	18.877	12.2961	18.993
Q8BG05	Heterogeneous nuclear ribonucleoprotein A3	Hnrnpa3	0.789951	0.215079	16.9358	17.7153	16.9996	16.7907	18.9352	17.2268	16.9907	13.4189	15.174	16.8401	17.3277
Q8BG79	CWF19-like protein 2	Cwf19l2	0.226224	0.63253	17.8845	17.8857	17.7416	18.0312	17.2413	18.3629	17.7253	17.8851	18.1092	18.2989	17.9037
Q8BJ05	Zinc finger CCCH domain-containing protein 14	Zc3h14	0.732227	0.233659	13.6602	12.0119	13.0125	14.5062	15.5142	14.2619	12.7386	14.0498	12.9799	13.4509	12.0503
Q8BJW6	Eukaryotic translation initiation factor 2A;Eukaryotic translation initiation factor 2A, N-terminally processed	Eif2a	0.761501	0.222264	12.4461	14.7479	13.2267	14.467	15.4411	14.6934	14.5744	11.8269	13.5649	14.7338	13.913
Q8BK67	Protein RCC2	Rcc2	0.260451	0.585322	13.6307	14.9724	12.2935	12.6116	17.7427	14.1832	14.1856	12.9656	12.6173	13.5223	14.8156
Q8BL97	Serine/arginine-rich splicing factor 7	Srsf7	0.68937	0.256952	15.1904	15.3461	15.2789	15.5786	15.5582	15.524	15.4917	12.9414	12.6114	15.8681	15.3397
Q8BTI8	Serine/arginine repetitive matrix protein 2	Srrm2	0.2056	0.652094	19.8473	19.766	19.8512	19.9861	19.1186	19.9027	19.5463	19.6848	19.7235	19.6366	19.6952
Q8BVY0	Ribosomal L1 domain-containing protein 1	Rsl1d1	1.47425	0.0713158	12.6378	12.8497	11.5895	16.4765	16.6922	12.5953	16.6519	14.3843	11.9093	12.8242	13.0328
Q8C2Q3	RNA-binding protein 14	Rbm14	0.461953	0.39565	15.7479	15.9884	16.3139	15.7242	15.4769	15.8787	13.7608	13.4902	12.1591	15.8493	16.2147
Q8C9B9	Death-inducer obliterator 1	Dido1	2.1535	0.022383	14.2059	13.6792	11.7543	16.2695	15.9978	15.5207	15.1547	14.5874	15.6424	15.863	15.7956
Q8CCS6	Polyadenylate-binding protein 2	Pabpn1	0.900603	0.171681	13.2954	16.278	12.1673	14.711	17.551	16.1199	13.3221	12.285	13.3045	13.0631	12.7933
Q8CGC6	RNA-binding protein 28	Rbm28	1.6072	0.0583385	14.1446	12.3626	12.5044	15.4423	15.8334	15.4111	15.495	14.4584	11.546	11.5273	14.5108
Q8CGF7	Transcription elongation regulator 1	Tcerg1	2.39811	0.0174054	13.2545	12.9198	12.2017	16.0167	16.2573	16.0409	16.4241	11.5137	12.6917	13.2155	15.3973
Q8CHY6	Transcriptional repressor p66 alpha	Gatad2a	0.655489	0.266825	12.5615	14.377	12.5016	14.4299	15.168	14.6928	14.991	12.1278	14.7072	15.1421	16.2006
Q8CI11	Guanine nucleotide-binding protein-like 3	Gnl3	0.292394	0.558553	17.7984	18.1932	18.0135	17.9257	17.0571	18.3673	17.3862	18.0928	17.7	18.0444	17.9623
Q8K019	Bcl-2-associated transcription factor 1	Bclaf1	0.365794	0.486345	18.4653	17.7144	17.8719	17.8638	17.3519	17.7805	17.9004	18.1274	17.7364	17.7139	17.6336
Q8K1A6	Coiled-coil and C2 domain-containing protein 1A	Cc2d1a	0.656303	0.2675	13.9556	13.3178	12.3231	12.9474	16.2291	15.4697	14.9587	13.5281	13.4197	12.339	15.4205
Q8K224	N-acetyltransferase 10	Nat10	4.33369	0.00366667	13.0869	12.4227	12.8311	18.3667	18.079	17.9959	18.2594	12.2547	14.7603	14.1781	15.1296
Q8K310	Matrin-3	Matr3	0.280033	0.564083	13.1209	14.3761	11.9304	15.3396	17.6853	14.0783	11.8106	11.7931	13.1606	14.9731	14.5597
Q8K327	Chromosome alignment-maintaining phosphoprotein 1	Champ1	0.28508	0.563076	13.1261	13.3938	12.6756	16.0542	15.5393	16.4813	11.3388	11.1811	13.2663	13.7263	16.6963
Q8K4L0	ATP-dependent RNA helicase DDX54	Ddx54	0.571964	0.315767	13.698	14.6168	13.6798	14.0725	15.454	15.0188	14.2805	13.5621	11.8687	15.3636	12.9815
Q8K4S1	1-phosphatidylinositol 4,5-bisphosphate phosphodiesterase epsilon-1	Plce1	0.67989	0.26232	19.9995	11.7888	14.2669	11.8647	19.2138	19.8721	20.7341	19.5749	20.3922	20.9028	20.1637
Q8K4Z5	Splicing factor 3A subunit 1	Sf3a1	0.920593	0.166776	13.4708	16.0477	13.3242	16.1105	17.4531	16.6789	16.5269	16.3635	16.1567	16.9751	13.1786
Q8QZV7	Protein asunder homolog	Asun	1.23145	0.0987071	22.4333	22.1618	22.7167	22.457	21.9753	22.4327	22.358	22.6631	23.1826	22.5694	22.8244
Q8QZY9	Splicing factor 3B subunit 4	Sf3b4	1.52467	0.0657534	17.0143	16.2808	13.0684	12.3792	13.031	13.1623	13.3651	13.6072	12.0778	12.5688	11.0117
Q8R081	Heterogeneous nuclear ribonucleoprotein L	Hnrnpl	0.169272	0.706332	17.1084	17.2027	11.5828	16.1606	18.4431	16.3031	15.2972	15.7844	16.0439	16.3633	15.695
Q8R149	BUD13 homolog	Bud13	2.23687	0.0195455	13.4443	13.8056	13.0314	16.0012	15.4675	15.3008	15.716	13.0387	14.9913	13.8555	12.3961
Q8R326	Paraspeckle component 1	Pspc1	6.59955	0	13.7775	13.9022	13.3054	17.458	17.3516	16.9274	17.3315	17.0357	16.7444	16.8756	16.4089
Q8VDD5	Myosin-9	Myh9	0.114385	0.770706	15.3666	12.063	15.4625	15.253	15.0308	14.168	14.9994	15.7683	12.2963	13.7056	14.975
Q8VDJ3	Vigilin	Hdlbp	0.610217	0.288108	13.7775	11.6434	13.1842	12.1478	15.6336	14.7824	15.0728	13.3301	12.3891	14.2548	12.7645
Q8VDQ9	Protein KRI1 homolog	Kri1	2.54171	0.016	12.8744	11.0871	13.8375	15.9238	15.6147	15.4165	15.406	12.7781	13.054	14.2203	13.5139
Q8VE37	Regulator of chromosome condensation	Rcc1	0.160562	0.71669	13.3189	15.2176	13.4127	14.7467	17.9784	14.7954	9.85266	12.8434	12.3597	13.5336	13.4275
Q8VE97;O35326	Serine/arginine-rich splicing factor 4;Serine/arginine-rich splicing factor 5	Srsf4;Srsf5	0.141628	0.731448	14.8778	15.2378	15.4111	15.463	15.0224	15.2802	15.5828	15.5456	14.9527	15.8676	15.1167
Q8VEK3	Heterogeneous nuclear ribonucleoprotein U	Hnrnpu	1.01918	0.140623	14.7717	17.9198	14.8781	17.3789	19.4213	18.0611	17.3857	15.7048	15.8732	16.9527	17.5789
Q8VH51	RNA-binding protein 39	Rbm39	0.829403	0.202069	20.7496	21.32	21.1307	20.8556	20.092	20.9415	20.4005	20.7355	20.8022	21.2847	21.0955
Q8VI33	Transcription initiation factor TFIID subunit 9	Taf9	3.4759	0.0066	13.5725	12.7383	15.0931	17.0858	16.3914	17.0123	17.0014	16.7874	16.815	16.7955	16.9766
Q8VIJ6	Splicing factor, proline- and glutamine-rich	Sfpq	0.95633	0.154923	17.084	18.2487	16.9341	18.0822	19.8208	18.0074	17.944	17.3465	16.7913	17.4943	17.8013
Q91VM5;Q9WV02	RNA binding motif protein, X-linked-like-1;RNA-binding motif protein, X chromosome;RNA-binding motif protein, X chromosome, N-terminally processed	Rbmxl1;Rbmx	0.485095	0.375685	13.6384	15.3597	14.8394	13.4445	17.2407	15.7356	14.5628	11.8476	12.7155	15.1006	14.7593
Q91YK2	Ribosomal RNA processing protein 1 homolog B	Rrp1b	3.89948	0.005	12.4139	13.4638	13.3711	16.1689	16.3995	15.8536	15.4316	12.3539	12.3727	12.9186	13.8699
Q91ZA3	Propionyl-CoA carboxylase alpha chain, mitochondrial	Pcca	1.05945	0.131322	25.7774	25.4618	25.6354	25.5638	24.7414	24.6849	25.2971	25.4398	25.3349	25.2543	25.5221
Q91ZW3	SWI/SNF-related matrix-associated actin-dependent regulator of chromatin subfamily A member 5	Smarca5	2.11228	0.0244167	12.7936	13.0695	12.1499	14.118	16.5171	15.5755	15.2965	13.3006	12.0253	14.2844	13.7076
Q920B9	FACT complex subunit SPT16	Supt16h	1.82411	0.0371034	13.5592	15.845	13.1739	15.9408	16.6206	16.5459	16.2028	15.9725	15.6585	16.4444	16.2577
Q921F2	TAR DNA-binding protein 43	Tardbp	0.795096	0.216913	14.7187	16.4729	14.5424	15.6367	17.7562	16.5338	16.218	13.9215	15.0812	15.6536	16.1962
Q921L3	Transmembrane and coiled-coil domain-containing protein 1	Tmco1	1.06139	0.131556	18.0351	18.6607	18.6357	18.0617	17.3561	17.5982	18.2132	18.4547	17.8876	18.3261	18.4818
Q922K7	Probable 28S rRNA (cytosine-C(5))-methyltransferase	Nop2	3.23429	0.00854545	13.2653	13.3575	11.9543	16.0019	15.8212	16.4226	15.9691	13.7437	13.9048	14.5488	12.4705
Q922M7	Ashwin		0.0155514	0.96318	14.3786	20.1895	20.3504	20.7633	19.7965	19.2912	15.7623	19.8553	20.3919	20.3663	13.6744
Q922P9	Putative oxidoreductase GLYR1	Glyr1	2.38564	0.0175789	12.9721	13.6811	14.385	16.8429	16.5551	16.1927	15.8573	13.9043	15.2816	13.8058	15.7506
Q922Q8	Leucine-rich repeat-containing protein 59	Lrrc59	0.499816	0.364816	13.4385	15.0666	13.0456	13.564	16.7571	14.6729	15.0023	13.201	14.9016	13.0576	14.3064
Q922U1	U4/U6 small nuclear ribonucleoprotein Prp3	Prpf3	0.154048	0.720652	14.2309	14.9229	12.155	14.9446	13.1543	14.9536	15.1442	14.4514	12.5034	15.0652	15.288
Q923D5	WW domain-binding protein 11	Wbp11	0.711524	0.24453	14.1182	12.335	13.8942	14.3959	15.3706	14.6595	13.962	14.2974	12.5284	13.6626	14.4206
Q99020	Heterogeneous nuclear ribonucleoprotein A/B	Hnrnpab	0.404007	0.443611	16.6773	17.6197	16.4754	16.7898	17.8571	17.4612	16.9771	16.7439	17.0412	15.9506	17.1602
Q99JF5;REV__Q8CIB9	Diphosphomevalonate decarboxylase	Mvd	1.04913	0.132367	13.9622	14.199	12.991	12.6773	13.502	18.8933	12.4586	19.0545	14.4375	18.8973	18.9983
Q99JF8	PC4 and SFRS1-interacting protein	Psip1	0.369721	0.482667	14.9545	14.3628	13.1821	12.6133	15.8717	14.6723	15.1504	12.1214	14.5292	14.5078	12.2723
Q99K48	Non-POU domain-containing octamer-binding protein	Nono	4.0868	0.00346667	13.7339	16.3745	15.0684	20.1899	20.0955	19.6511	19.2506	18.919	18.7513	18.7328	19.4994
Q99K70;Q7TT45	Ras-related GTP-binding protein C;Ras-related GTP-binding protein D	Rragc;Rragd	1.45545	0.072359	18.2793	18.1239	18.5561	17.8271	16.8863	17.7326	17.6208	18.3332	17.8544	17.7353	17.8598
Q99LX5	Multiple myeloma tumor-associated protein 2 homolog	Mmtag2	0.538893	0.340415	20.0463	20.3169	19.7379	19.7837	18.9937	20.1963	19.5665	19.9145	20.0544	20.2219	19.813
Q99MR8	Methylcrotonoyl-CoA carboxylase subunit alpha, mitochondrial	Mccc1	1.58142	0.0604706	24.2383	24.149	24.4442	24.0098	23.3067	23.5382	23.8372	24.0254	23.8621	23.7806	24.1545
Q99NB9	Splicing factor 3B subunit 1	Sf3b1	1.87158	0.0354909	14.1402	15.2111	11.1934	16.4504	17.6672	16.1271	16.9072	14.313	14.4937	14.1152	15.0775
Q99PL5	Ribosome-binding protein 1	Rrbp1	2.17394	0.0216522	13.2102	16.0046	12.7655	16.8042	18.1211	16.6882	16.4464	14.503	13.5063	14.2096	14.6113
Q99PV0	Pre-mRNA-processing-splicing factor 8	Prpf8	0.733067	0.234577	11.3508	15.0277	14.3963	14.5666	16.6045	14.7821	16.0969	13.8587	14.6138	13.9388	15.435
Q9CPP0	Nucleoplasmin-3	Npm3	3.02603	0.01152	13.3842	11.8906	15.3676	17.8607	17.7591	18.1079	18.018	14.5459	14.3506	11.9602	13.4727
Q9CPU0	Lactoylglutathione lyase	Glo1	0.435576	0.418495	16.9857	15.772	11.8998	12.9911	14.848	12.6264	11.6284	13.1519	14.4054	13.7222	11.1773
Q9CQS8	Protein transport protein Sec61 subunit beta	Sec61b	0.409965	0.439591	12.9008	17.2775	15.5946	15.6914	18.4804	16.5952	16.273	15.6188	16.0535	16.5477	16.1155
Q9CSN1	SNW domain-containing protein 1	Snw1	1.87494	0.036	13.9218	15.186	15.2125	15.9503	16.7894	15.8437	16.0197	15.5026	15.5248	15.5898	15.7135
Q9CVI2	Protein FAM133B	Fam133b	0.230043	0.628097	17.4982	17.4232	17.9521	17.6867	16.9447	17.7104	17.0054	17.3987	17.8708	17.4308	17.0797
Q9CX86	Heterogeneous nuclear ribonucleoprotein A0	Hnrnpa0	0.302558	0.555687	13.5354	15.2709	15.3489	14.494	16.5203	15.0369	15.0375	14.8557	14.3298	14.8431	14.6461
Q9CXW4	60S ribosomal protein L11	Rpl11	0.435936	0.420134	14.2832	14.7779	12.9091	13.0589	14.3226	14.3292	14.2779	12.8715	11.7983	13.2742	14.5258
Q9CY57	Chromatin target of PRMT1 protein	Chtop	0.957259	0.15569	15.0047	16.213	12.4933	15.7933	17.0233	16.3953	16.0944	16.0455	15.9178	16.4417	16.0331
Q9CY58	Plasminogen activator inhibitor 1 RNA-binding protein	Serbp1	0.849237	0.191194	18.5679	17.2813	17.3929	15.5189	17.2875	16.746	13.0214	15.5666	12.1732	16.1753	15.8882
Q9CY66	H/ACA ribonucleoprotein complex subunit 1	Gar1	0.222705	0.636304	19.3195	13.1734	19.4039	19.354	12.7958	19.343	20.7856	19.5855	19.5117	19.3964	19.4377
Q9CYI4	Putative RNA-binding protein Luc7-like 1	Luc7l	2.27123	0.0180465	19.1781	19.6446	19.1876	19.1034	18.5158	19.0791	18.7338	19.5963	19.4829	19.5843	19.6774
Q9CYX7	RRP15-like protein	Rrp15	7.07821	0	13.306	12.8837	13.0571	16.4692	16.342	16.4023	16.448	12.8408	13.3736	13.6732	13.2417
Q9CZX8	40S ribosomal protein S19	Rps19	0.291049	0.555882	15.0491	15.6395	12.8557	15.2164	15.246	14.5815	14.8976	12.5362	15.1017	13.3109	15.1997
Q9D0D5	General transcription factor IIE subunit 1	Gtf2e1	1.25312	0.096625	15.2049	13.2019	12.2356	16.5767	16.2499	16.2383	17.0169	16.24	12.6566	16.4681	15.6407
Q9D0E1	Heterogeneous nuclear ribonucleoprotein M	Hnrnpm	0.598104	0.294979	15.1614	16.0119	15.1598	15.5007	19.3522	15.2117	16.138	14.4506	15.3231	14.7414	15.5258
Q9D0F4;Q5SZT7	NF-kappa-B-activating protein	Nkap;Nkapl	0.0847344	0.818507	17.2031	17.664	17.0646	17.3523	16.2574	17.855	16.8509	17.0043	16.7855	17.5141	17.2699
Q9D0T1	NHP2-like protein 1;NHP2-like protein 1, N-terminally processed	Nhp2l1	0.861905	0.188652	13.3439	16.3472	11.3631	17.8469	14.853	17.3093	17.2672	13.3915	16.837	16.9714	17.1516
Q9D1J3	SAP domain-containing ribonucleoprotein	Sarnp	0.938556	0.159549	14.6052	16.6863	14.6349	15.9378	18.8498	16.9132	16.2798	15.2689	14.4088	15.5149	16.2808
Q9D554	Splicing factor 3A subunit 3	Sf3a3	1.85593	0.0360714	17.0935	16.6416	16.5661	14.6814	16.0738	11.939	12.4909	12.7984	12.1601	12.8691	14.2258
Q9D6Z1	Nucleolar protein 56	Nop56	0.147338	0.72424	12.6923	14.7956	14.2292	13.2685	16.2519	12.7014	13.6025	12.6291	13.043	11.9377	15.1797
Q9D824	Pre-mRNA 3-end-processing factor FIP1	Fip1l1	0.634961	0.273758	14.495	13.11	13.3609	14.5861	15.7022	14.8283	11.4095	12.4751	12.7187	12.7109	12.3078
Q9D8E6	60S ribosomal protein L4	Rpl4	1.17446	0.10766	15.8646	16.0042	13.2555	13.5865	13.8225	13.8142	12.9213	13.8654	11.7903	13.5718	12.5356
Q9D8N0	Elongation factor 1-gamma	Eef1g	0.718777	0.24097	12.8136	16.1406	13.0886	12.9734	16.3928	15.4686	14.9426	11.7918	13.5408	13.6793	12.8466
Q9D903	Probable rRNA-processing protein EBP2	Ebna1bp2	0.902242	0.172029	13.8482	15.8041	13.742	16.3593	16.2078	17.6995	16.8414	15.6103	11.4804	15.9347	15.7612
Q9D9I1	Testis-expressed sequence 43 protein	Tex43	1.35453	0.0846977	12.5235	12.1366	14.0474	13.0267	15.6251	15.6488	13.6487	15.8338	16.1696	14.1337	16.1479
Q9DBM1	G patch domain-containing protein 1	Gpatch1	0.0253087	0.942562	17.2034	17.4206	17.4609	17.7198	16.7978	17.971	16.6798	16.9909	17.6569	17.6118	17.3345
Q9DBU6	Serine/Arginine-related protein 53	Rsrc1	0.476866	0.382686	16.8901	17.4185	17.3351	13.435	16.1524	17.1824	17.1585	16.9981	16.6997	16.9036	17.0685
Q9EP97	Sentrin-specific protease 3	Senp3	0.317435	0.538263	16.6715	17.1456	12.6274	16.169	16.1468	15.9043	17.0461	16.6041	12.5963	12.92	16.5002
Q9EQU5	Protein SET	Set	5.98489	0	19.8294	19.2518	19.1745	13.0318	13.7077	13.4801	11.8727	13.0588	12.9675	13.5644	13.8603
Q9ERU9	E3 SUMO-protein ligase RanBP2	Ranbp2	0.661131	0.267011	13.72	14.2989	13.79	14.5687	16.498	15.8766	12.4846	10.9701	13.8228	13.2534	13.865
Q9ESX4	Nucleolar protein of 40 kDa	Zcchc17	0.791414	0.215682	17.0736	18.159	17.9946	18.1619	17.4842	18.414	18.1016	18.2701	18.3374	18.4125	18.4441
Q9ESX5	H/ACA ribonucleoprotein complex subunit 4	Dkc1	0.957614	0.156688	14.1104	15.0317	13.104	13.6054	17.2246	16.3994	16.3376	14.405	13.2515	13.6717	15.0577
Q9JHU2	Palmdelphin	Palmd	1.00444	0.143774	14.0152	12.0191	14.105	12.9151	12.621	12.5473	15.5242	17.4854	17.1834	12.6717	17.404
Q9JIH2	Nuclear pore complex protein Nup50	Nup50	0.904579	0.172059	13.5241	12.6556	14.6398	15.1364	14.9246	15.1296	14.7097	15.164	15.2967	13.2257	14.5002
Q9JIK5	Nucleolar RNA helicase 2	Ddx21	2.18919	0.0215111	14.2777	17.0527	13.9377	17.9665	19.1771	18.155	18.4809	16.4203	16.7464	15.6695	17.1715
Q9JIX8	Apoptotic chromatin condensation inducer in the nucleus	Acin1	1.12026	0.117297	13.1897	15.5045	12.6531	15.699	16.2872	15.925	15.6251	13.1424	14.3618	15.1642	15.7793
Q9JJI8	60S ribosomal protein L38	Rpl38	0.154534	0.72257	17.7184	17.8467	17.2865	17.7973	17.0687	17.8478	17.9057	17.1462	17.2926	17.8957	17.4842
Q9JM93	ADP-ribosylation factor-like protein 6-interacting protein 4	Arl6ip4	0.772331	0.218548	19.5197	19.1074	19.6828	19.3176	18.2731	18.9555	19.1204	19.3664	19.0485	19.2038	19.1825
Q9QX47	Protein SON	Son	0.0679558	0.848892	17.306	17.0714	17.6557	17.447	16.7662	17.1879	17.5958	17.7249	17.2281	17.055	17.4835
Q9QZQ8	Core histone macro-H2A.1	H2afy	0.794781	0.215547	16.8694	16.5833	14.1668	12.5703	16.3521	14.7808	12.0094	13.1958	13.5583	13.8163	13.9276
Q9R0U0	Serine/arginine-rich splicing factor 10	Srsf10	1.10243	0.120814	13.8973	12.7281	15.748	16.4546	15.5899	16.6114	16.2418	11.7619	13.0202	16.478	12.8673
Q9R1C7	Pre-mRNA-processing factor 40 homolog A	Prpf40a	1.15632	0.111963	15.5367	16.6975	15.9148	16.4827	16.5996	16.1067	16.4948	17.0814	16.2923	17.0748	17.1269
Q9WTM5	RuvB-like 2	Ruvbl2	5.96186	0	13.0461	13.9934	12.6045	16.6673	16.3197	16.527	16.8473	17.7281	17.5589	17.7257	17.5623
Q9Z1K7	Adenomatous polyposis coli protein 2	Apc2	0.527205	0.344569	20.544	20.584	20.6507	20.5592	19.4995	20.1229	20.4822	20.4488	20.0449	20.3328	20.6211
Q9Z1N5	Spliceosome RNA helicase Ddx39b	Ddx39b	3.03925	0.0115	16.94	17.4353	16.5165	14.4785	16.9721	16.0984	15.834	13.9928	13.4447	14.1174	13.391
Q9Z1X4	Interleukin enhancer-binding factor 3	Ilf3	0.183295	0.68538	13.229	12.6198	14.5968	14.8918	14.8404	15.3098	11.9956	13.5205	13.8344	13.8788	14.3242
Q9Z204	Heterogeneous nuclear ribonucleoproteins C1/C2	Hnrnpc	1.37594	0.0805176	16.6468	18.523	16.7284	18.6215	19.819	18.5294	19.3197	17.246	17.9431	18.4246	18.6957
Q9Z315	U4/U6.U5 tri-snRNP-associated protein 1	Sart1	1.22123	0.0997624	12.9635	14.0266	12.7965	15.9795	15.8059	15.7946	12.6595	13.5582	12.2207	13.5018	12.4193

## Sheet: appr.B_nucleolus_LFQ_Anova
approach B: nucleolar proteins
Majority protein IDs	Protein names	Gene names	minusLog(ANOVA p-value)	ANOVA q-value	LFQ no-BirA*_2	LFQ no-BirA*_3	LFQ no-BirA*_4	LFQ TDG-BirA*_1	LFQ TDG-BirA*_2	LFQ TDG-BirA*_3	LFQ TDG-BirA*_5
E9PVX6		Mki67	0.100611	0.924836	13.1429	13.2205	14.4614	13.5394	14.4173	12.6225	14.5617
E9Q5C9		Nolc1	0.134509	0.88135	14.3693	16.05	14.5292	13.8201	14.8868	16.288	16.1119
O08784	Treacle protein	Tcof1	0.303586	0.770475	19.6047	20.0804	19.7819	20.09	19.8408	20.2135	19.682
O35286	Pre-mRNA-splicing factor ATP-dependent RNA helicase DHX15	Dhx15	0.928835	0.367747	12.4136	11.3999	12.9999	13.5107	13.4511	13.0808	12.5699
O70133	ATP-dependent RNA helicase A	Dhx9	0.0375307	0.977079	16.8365	11.9149	13.4329	14.1506	12.8571	13.1289	15.4937
O88491	Histone-lysine N-methyltransferase, H3 lysine-36 and H4 lysine-20 specific	Nsd1	2.01179	0.0844615	12.541	13.9693	12.8826	14.3082	15.5045	15.1581	15.439
P09405	Nucleolin	Ncl	1.35702	0.190588	19.3959	19.4985	18.1683	20.0084	19.8226	20.035	20.1346
P62984;P62983;P0CG49;P0CG50	Ubiquitin-60S ribosomal protein L40;Ubiquitin;60S ribosomal protein L40;Ubiquitin-40S ribosomal protein S27a;Ubiquitin;40S ribosomal protein S27a;Polyubiquitin-B;Ubiquitin;Polyubiquitin-C;Ubiquitin;Ubiquitin-related 1;Ubiquitin-related 2	Uba52;Rps27a;Ubb;Ubc	0.585318	0.584644	16.6708	16.7599	13.8599	17.0453	17.1074	16.3931	16.6795
P10126;P62631	Elongation factor 1-alpha 1;Elongation factor 1-alpha 2	Eef1a1;Eef1a2	0.632138	0.555091	18.9951	19.7436	18.8683	18.2146	18.4515	19.1037	19.1159
P11103	Poly [ADP-ribose] polymerase 1	Parp1	0.585479	0.589641	15.7105	16.0704	14.9041	15.3789	16.0273	16.3429	16.995
P25976	Nucleolar transcription factor 1	Ubtf	0.0578168	0.966341	14.126	13.9853	13.0236	13.3775	14.0928	12.1076	15.9189
P26040	Ezrin	Ezr	0.240351	0.802766	20.3483	19.9583	19.957	20.3251	19.958	20.0102	19.5211
P35550	rRNA 2-O-methyltransferase fibrillarin	Fbl	0.297009	0.773596	14.2053	16.3993	14.5591	12.9438	15.2848	14.1603	15.3138
P38647	Stress-70 protein, mitochondrial	Hspa9	0.0156276	0.995609	15.5267	16.9411	12.2812	14.7233	14.4478	15.0299	15.2458
P47911	60S ribosomal protein L6	Rpl6	0.578613	0.574852	16.8864	16.1707	16.1717	13.5825	16.5764	13.0173	16.6432
P47963	60S ribosomal protein L13	Rpl13	0.251353	0.800163	15.2547	16.0228	16.1618	16.0314	16.2015	15.619	16.0989
P62827	GTP-binding nuclear protein Ran	Ran	0.451622	0.655347	16.5176	15.9451	12.8792	13.7723	12.8443	12.8358	15.8406
P63017	Heat shock cognate 71 kDa protein	Hspa8	2.12979	0.0854545	17.3935	18.4124	17.8532	16.1993	16.1239	16.9457	16.5226
P97351	40S ribosomal protein S3a	Rps3a	0.268861	0.787079	17.4029	12.6076	12.778	11.8391	11.741	13.7797	15.3126
P97868	E3 ubiquitin-protein ligase RBBP6	Rbbp6	0.0544954	0.970641	20.0489	20.1592	20.2299	20.3571	20.0274	20.1096	20.0258
Q01320	DNA topoisomerase 2-alpha	Top2a	0.00768825	0.997167	17.2684	17.734	17.3315	18.5585	17.564	17.8761	15.844
Q08943	FACT complex subunit SSRP1	Ssrp1	0.586886	0.594483	13.7909	12.8404	14.7347	13.7146	12.1759	13.5137	12.4962
Q1HFZ0	tRNA (cytosine(34)-C(5))-methyltransferase	Nsun2	0.0506467	0.96916	14.5732	12.9731	13.4146	12.9271	13.3392	13.3595	14.6427
Q3UHX0	Nucleolar protein 8	Nol8	0.321087	0.765097	12.234	12.4231	14.392	13.2606	12.8095	13.3282	15.4501
Q3V1V3	ESF1 homolog	Esf1	0.128263	0.890588	13.7442	12.3759	13.7266	14.4671	14.4187	12.0224	13.2974
Q501J6	Probable ATP-dependent RNA helicase DDX17	Ddx17	0.534545	0.600366	13.3711	16.221	13.0162	15.0372	14.7925	15.4195	15.7175
Q569Z5	Probable ATP-dependent RNA helicase DDX46	Ddx46	1.27487	0.215	13.6828	14.317	13.0543	14.3773	14.4732	14.6647	14.3969
Q61656	Probable ATP-dependent RNA helicase DDX5	Ddx5	0.296974	0.769391	14.4207	18.0003	13.8817	15.3744	15.6423	16.6221	17.6793
Q61686	Chromobox protein homolog 5	Cbx5	0.312332	0.757489	11.9555	12.9307	14.4721	15.4461	11.7266	13.3832	15.7331
Q61937	Nucleophosmin	Npm1	0.339535	0.750316	20.2382	19.9097	18.8	18.7633	18.7624	19.9516	19.5019
Q640M1	U3 small nucleolar RNA-associated protein 14 homolog A	Utp14a	0.180236	0.869488	12.7654	12.3984	14.741	11.8822	13.0005	15.3949	15.1151
Q6A068	Cell division cycle 5-like protein	Cdc5l	0.0507506	0.972782	13.3314	15.1954	13.1441	13.7219	14.7036	12.4503	15.2133
Q6DFW4	Nucleolar protein 58	Nop58	0.0967768	0.927154	13.1855	15.3956	14.9085	12.879	15.18	15.1114	15.8254
Q6NS46	Protein RRP5 homolog	Pdcd11	0.512893	0.605781	13.5974	14.9413	13.8705	13.8583	14.4221	12.9729	12.4501
Q7TPV4	Myb-binding protein 1A	Mybbp1a	0.181967	0.874761	14.0224	15.8012	12.9181	15.2607	15.1851	12.4779	16.3199
Q80WE4	Kinesin-like protein KIF20B	Kif20b	4.72953	0.0386667	13.3236	12.712	12.7477	16.233	16.2166	16.5424	16.0094
Q8BJ05	Zinc finger CCCH domain-containing protein 14	Zc3h14	0.139334	0.881379	13.6602	12.0119	13.0125	14.0498	12.9799	13.4509	12.0503
Q8BK67	Protein RCC2	Rcc2	0.061933	0.964922	13.6307	14.9724	12.2935	12.9656	12.6173	13.5223	14.8156
Q8BVY0	Ribosomal L1 domain-containing protein 1	Rsl1d1	0.433595	0.674453	12.6378	12.8497	11.5895	14.3843	11.9093	12.8242	13.0328
Q8C2Q3	RNA-binding protein 14	Rbm14	0.644195	0.540477	15.7479	15.9884	16.3139	13.4902	12.1591	15.8493	16.2147
Q8CGC6	RNA-binding protein 28	Rbm28	0.00199084	0.994695	14.1446	12.3626	12.5044	14.4584	11.546	11.5273	14.5108
Q8CGF7	Transcription elongation regulator 1	Tcerg1	0.157405	0.864507	13.2545	12.9198	12.2017	11.5137	12.6917	13.2155	15.3973
Q8CI11	Guanine nucleotide-binding protein-like 3	Gnl3	0.137761	0.880322	17.7984	18.1932	18.0135	18.0928	17.7	18.0444	17.9623
Q8K019	Bcl-2-associated transcription factor 1	Bclaf1	0.401056	0.700586	18.4653	17.7144	17.8719	18.1274	17.7364	17.7139	17.6336
Q8K224	N-acetyltransferase 10	Nat10	0.813586	0.432674	13.0869	12.4227	12.8311	12.2547	14.7603	14.1781	15.1296
Q8K4L0	ATP-dependent RNA helicase DDX54	Ddx54	0.247444	0.799535	13.698	14.6168	13.6798	13.5621	11.8687	15.3636	12.9815
Q8R326	Paraspeckle component 1	Pspc1	4.50278	0.029	13.7775	13.9022	13.3054	17.0357	16.7444	16.8756	16.4089
Q8VDQ9	Protein KRI1 homolog	Kri1	0.454534	0.655562	12.8744	11.0871	13.8375	12.7781	13.054	14.2203	13.5139
Q8VE97;O35326	Serine/arginine-rich splicing factor 4;Serine/arginine-rich splicing factor 5	Srsf4;Srsf5	0.288351	0.777492	14.8778	15.2378	15.4111	15.5456	14.9527	15.8676	15.1167
Q91YK2	Ribosomal RNA processing protein 1 homolog B	Rrp1b	0.153018	0.870087	12.4139	13.4638	13.3711	12.3539	12.3727	12.9186	13.8699
Q91ZW3	SWI/SNF-related matrix-associated actin-dependent regulator of chromatin subfamily A member 5	Smarca5	0.480741	0.631465	12.7936	13.0695	12.1499	13.3006	12.0253	14.2844	13.7076
Q922K7	Probable 28S rRNA (cytosine-C(5))-methyltransferase	Nop2	0.581586	0.575934	13.2653	13.3575	11.9543	13.7437	13.9048	14.5488	12.4705
Q99K48	Non-POU domain-containing octamer-binding protein	Nono	2.67685	0.0485	13.7339	16.3745	15.0684	18.919	18.7513	18.7328	19.4994
Q9CPP0	Nucleoplasmin-3	Npm3	0.0106425	0.994071	13.3842	11.8906	15.3676	14.5459	14.3506	11.9602	13.4727
Q9CXW4	60S ribosomal protein L11	Rpl11	0.477725	0.626556	14.2832	14.7779	12.9091	12.8715	11.7983	13.2742	14.5258
Q9CY57	Chromatin target of PRMT1 protein	Chtop	0.802556	0.432176	15.0047	16.213	12.4933	16.0455	15.9178	16.4417	16.0331
Q9CYX7	RRP15-like protein	Rrp15	0.375287	0.725714	13.306	12.8837	13.0571	12.8408	13.3736	13.6732	13.2417
Q9CZX8	40S ribosomal protein S19	Rps19	0.17383	0.872936	15.0491	15.6395	12.8557	12.5362	15.1017	13.3109	15.1997
Q9D0T1	NHP2-like protein 1;NHP2-like protein 1, N-terminally processed	Nhp2l1	0.706064	0.496396	13.3439	16.3472	11.3631	13.3915	16.837	16.9714	17.1516
Q9D6Z1	Nucleolar protein 56	Nop56	0.299143	0.773099	12.6923	14.7956	14.2292	12.6291	13.043	11.9377	15.1797
Q9D8E6	60S ribosomal protein L4	Rpl4	1.12396	0.2825	15.8646	16.0042	13.2555	13.8654	11.7903	13.5718	12.5356
Q9D903	Probable rRNA-processing protein EBP2	Ebna1bp2	0.0584992	0.968265	13.8482	15.8041	13.742	15.6103	11.4804	15.9347	15.7612
Q9EP97	Sentrin-specific protease 3	Senp3	0.180571	0.872822	16.6715	17.1456	12.6274	16.6041	12.5963	12.92	16.5002
Q9ESX4	Nucleolar protein of 40 kDa	Zcchc17	1.08971	0.287706	17.0736	18.159	17.9946	18.2701	18.3374	18.4125	18.4441
Q9ESX5	H/ACA ribonucleoprotein complex subunit 4	Dkc1	0.00725111	0.990883	14.1104	15.0317	13.104	14.405	13.2515	13.6717	15.0577
Q9JIK5	Nucleolar RNA helicase 2	Ddx21	0.744671	0.47134	14.2777	17.0527	13.9377	16.4203	16.7464	15.6695	17.1715
Q9JIX8	Apoptotic chromatin condensation inducer in the nucleus	Acin1	0.354202	0.749139	13.1897	15.5045	12.6531	13.1424	14.3618	15.1642	15.7793
Q9JM93	ADP-ribosylation factor-like protein 6-interacting protein 4	Arl6ip4	0.686002	0.508962	19.5197	19.1074	19.6828	19.3664	19.0485	19.2038	19.1825
Q9QZQ8	Core histone macro-H2A.1	H2afy	1.53564	0.154381	16.8694	16.5833	14.1668	13.1958	13.5583	13.8163	13.9276
Q9Z1N5	Spliceosome RNA helicase Ddx39b	Ddx39b	3.83286	0.0388571	16.94	17.4353	16.5165	13.9928	13.4447	14.1174	13.391
Q9Z1X4	Interleukin enhancer-binding factor 3	Ilf3	0.324163	0.767908	13.229	12.6198	14.5968	13.5205	13.8344	13.8788	14.3242

## Sheet: appr.B_LogFC
approach B: all proteins fold change
Majority protein IDs	Gene names	minusLOG(p-value) (TDG- no-BirA*)	Log2FC (TDG- no-BirA*)	minusLOG(p-value) (TDG- NLS-BirA*)	Log2FC (TDG- NLS-BirA*)
A2APB8	Tpx2	0.245677	-0.664807	1.08458	-2.18042
A2AWL7	Mga	3.27929	4.44099	1.94289	0.775666
B2RQC2	Usp42	1.08994	-0.494863	0.520976	0.237599
B2RRE4	Znf518b	0.651998	1.4216	0.573952	-1.04989
B2RY56	Rbm25	2.08304	2.70606	2.94099	-1.14968
C0HKE9;C0HKE8;C0HKE7;C0HKE6;C0HKE5;C0HKE4;C0HKE3;C0HKE2;C0HKE1;Q8CGP6;Q8R1M2;Q8CGP7;Q8CGP5;Q8BFU2	Hist1h2ah;H2afj;Hist1h2ak;Hist1h2af;Hist3h2a	0.0806232	-0.095041	1.07166	-0.884407
D3YXK2	Safb	0.244628	0.733725	1.39352	-2.15826
E9PVX6	Mki67	0.100611	0.176948	3.23429	-3.11291
E9Q557	Dsp	0.105648	0.256226	0.0320831	0.116516
E9Q5C9	Nolc1	0.134509	0.293841	2.61378	-3.08309
E9Q6J5	Bod1l	0.28509	0.428795	1.19308	-1.16777
E9Q7G0	Numa1	4.94364	4.04549	2.03082	-0.941382
F6ZDS4	Tpr	0.267391	0.802949	0.146187	-0.387941
G5E870	Trip12	0.545023	1.06832	1.36652	-1.85639
O08583;Q9JJW6	Alyref;Alyref2	0.946697	-2.12223	1.13824	-2.53498
O08784	Tcof1	0.303586	0.134219	0.80891	-0.320043
O09106;P70288	Hdac1;Hdac2	0.0227959	0.0845896	0.256164	-0.650522
O35129	Phb2	0.49932	-0.847363	1.2532	-1.35754
O35286	Dhx15	0.928835	0.882011	1.82106	-2.03324
O35737;P70333	Hnrnph1;Hnrnph2	0.847647	-1.12531	0.153666	-0.171449
O54724	Ptrf	0.147617	-0.104745	0.600418	1.76638
O70133	Dhx9	0.0375307	-0.153884	0.386928	-1.14148
O88286	Wiz	0.563786	1.52997	1.04102	-1.7606
O88477	Igf2bp1	0.160796	0.378019	1.38476	-2.31132
O88491	Nsd1	2.01179	1.97151	0.266617	0.502557
O88569	Hnrnpa2b1	1.7652	-1.1823	0.564533	-0.352055
P01942	Hba	0.769048	-0.530797	0.0586268	0.0574579
P05064	Aldoa	0.951636	-1.41619	0.219458	-0.449058
P05213;P68369;P68373;P68368;P05214	Tuba1b;Tuba1a;Tuba1c;Tuba4a;Tuba3a	1.68957	-2.25828	0.320528	0.641069
P07356	Anxa2	0.165457	0.446155	0.154465	-0.287012
P07901	Hsp90aa1	1.50876	-0.750247	0.887166	1.44654
P09405	Ncl	1.35702	0.979241	6.86285	-2.0511
Q3THW5;P0C0S6	H2afv;H2afz	0.1606	0.101643	0.805922	-0.643217
P62984;P62983;P0CG49;P0CG50	Uba52;Rps27a;Ubb;Ubc	0.585318	1.04277	0.170073	-0.134163
P10126;P62631	Eef1a1;Eef1a2	0.632138	-0.480925	0.367722	-0.490656
Q8CGP2;Q6ZWY9;Q64525;Q64478;Q64475;P10854;P10853;Q8CGP1;Q9D2U9;Q8CGP0;P70696;Q64524	Hist1h2bp;Hist1h2bc;Hist2h2bb;Hist1h2bh;Hist1h2bb;Hist1h2bm;Hist1h2bf;Hist1h2bk;Hist3h2ba;Hist3h2bb;Hist1h2ba;Hist2h2be	0.0276936	-0.0321393	1.36033	-0.83057
P10922	H1f0	0.152868	0.231451	0.919963	-1.01025
P11087	Col1a1	0.169833	0.229601	1.07254	0.735374
P11103	Parp1	0.585479	0.624346	1.02828	-0.913494
P11499	Hsp90ab1	0.357902	-0.480773	0.141403	0.193545
P14733	Lmnb1	0.0257342	-0.0813	0.405406	-0.893912
P15864	Hist1h1c	0.0912853	-0.438288	0.98203	-2.41986
P16125	Ldhb	1.39844	-4.09539	0.521176	-1.95574
P16858	Gapdh	1.46039	-1.94801	0.0881965	0.0675182
P17095	Hmga1	0.830975	1.20437	0.746502	-1.17835
P17182	Eno1	0.425581	-1.35514	0.263105	-0.727165
P17225	Ptbp1	0.263875	-0.72531	0.519578	-1.50014
P17742	Ppia	0.724979	-2.70596	0.470569	-1.56408
P17751	Tpi1	0.631949	1.94459	0.296076	0.739362
P17892	Pnliprp2	0.931533	-0.478143	0.112554	0.0883465
P18760	Cfl1	0.690227	-0.951684	0.12427	-0.184561
P20152	Vim	1.08698	-2.78996	0.107054	-0.426354
P23198	Cbx3	0.0125943	-0.0363541	0.821897	-1.29352
P24270	Cat	0.183178	0.611906	0.266141	-0.606694
P25976	Ubtf	0.0578168	0.162597	1.47805	-2.31491
P26040	Ezr	0.240351	-0.134276	0.118575	0.0590973
P26231	Ctnna1	0.624336	1.81836	0.182308	0.107008
P29341	Pabpc1	0.0868146	-0.184055	0.366915	-0.798854
P30681	Hmgb2	1.0043	-0.515202	0.150369	-0.0736356
P32067	Ssb	0.313622	-0.38817	1.05678	-1.37509
P33174	Kif4	1.71766	1.58109	0.173056	-0.202311
P34884	Mif	0.342174	-0.778887	0.398386	1.03779
P35550	Fbl	0.297009	-0.628914	1.10552	-1.88126
P35979	Rpl12	0.602781	-1.24621	0.126636	-0.275509
P38647	Hspa9	0.0156276	-0.0546056	0.0298131	0.0870309
P43274	Hist1h1e	0.170341	0.195405	1.31758	-1.18533
P43275	Hist1h1a	0.0717857	-0.100433	2.01076	-1.60301
P43276	Hist1h1b	0.0978965	-0.0971362	1.84192	-1.25611
P43277	Hist1h1d	0.125845	-0.137741	1.78772	-1.45082
P45591	Cfl2	1.62602	-3.39535	0.0726379	-0.215533
P47911	Rpl6	0.578613	-1.45476	0.563105	-1.18703
P47915	Rpl29	0.792066	-0.611064	0.553381	-0.581627
P47963	Rpl13	0.251353	0.174608	0.331059	-0.325754
P49312	Hnrnpa1	1.44186	-1.19923	0.97414	-0.837676
P50396	Gdi1	1.85319	-4.61803	0.0881088	0.257606
P51881	Slc25a5	0.505049	-1.55249	0.256674	-0.718743
P52480	Pkm	0.325061	-0.984498	0.155953	0.56856
P54276	Msh6	1.91612	2.18096	0.545675	-0.572075
P54822	Adsl	0.480593	0.292878	0.733441	0.463946
P56480	Atp5b	2.13038	-4.37834	0.142068	-0.488706
P56959	Fus	2.16164	-5.50455	0.661751	1.48507
P58252	Eef2	0.320481	0.85578	0.159939	0.403635
P58871	Tnks1bp1	0.118677	0.745662	0.0378849	0.221019
P60122	Ruvbl1	0.344041	0.956933	0.393155	-1.07386
P61979	Hnrnpk	1.5683	-1.83355	0.75652	-1.21995
P62242	Rps8	0.804685	0.374026	0.283881	-0.261076
P62259	Ywhae	1.72953	-2.48773	0.810284	1.06889
P62317	Snrpd2	0.348628	-0.823396	1.47121	-2.26692
P62320	Snrpd3	0.671648	1.14448	1.21714	-1.18007
P62748	Hpcal1	0.43055	-0.166079	0.988876	0.384239
P62806	Hist1h4a	0.780381	0.610545	0.985731	-0.528952
P62827	Ran	0.451622	-1.29072	0.312292	-0.86275
P62862	Fau	0.32399	-0.877127	0.659674	-1.51363
P62900	Rpl31	0.226408	0.177909	0.121728	-0.0908558
P63017	Hspa8	2.12979	-1.43852	0.0745524	-0.0989921
P63038	Hspd1	1.57734	-1.55927	0.431828	-0.382662
P63158	Hmgb1	1.33227	-0.629861	0.315526	-0.185442
P63242;Q8BGY2	Eif5a;Eif5a2	1.02611	-1.66823	0.0750596	0.146626
P63260;P60710;P68134;P68033	Actg1;Actb;Acta1;Actc1	1.40627	-0.587983	1.26373	0.601459
P67778	Phb	3.13884	-4.45169	0.410619	-1.09415
P68372;Q9D6F9	Tubb4b;Tubb4a	0.00462995	-0.0225435	0.320949	-0.687682
P68433;P84244;P84228;P02301	Hist1h3a;H3f3a;Hist1h3b;H3f3c	0.235499	-0.259778	1.47722	-1.42881
P84102	Serf2	0.125055	-0.0500746	0.42008	0.142961
P84104	Srsf3	0.429372	-0.169941	0.33252	-0.194307
P97315	Csrp1	0.171595	0.0777624	0.780405	0.371233
P97351	Rps3a	0.268861	-1.0947	0.814988	-1.87971
P97379	G3bp2	0.0504403	-0.138016	0.628181	-1.3535
P97762	rp9	0.679653	-0.338227	0.610091	0.407826
P97855	G3bp1	0.574466	-0.683143	3.92668	-2.14507
P97868	Rbbp6	0.0544954	-0.0159966	0.546444	0.189062
P99024;Q9CWF2	Tubb5;Tubb2b	2.47251	-2.83156	0.419151	-0.54441
Q00PI9	Hnrnpul2	0.539042	-1.3829	0.00817303	-0.033149
Q01320	Top2a	0.00768825	0.016044	0.625346	-0.877385
Q02257	Jup	0.376039	0.417676	0.0676081	0.0968986
Q02566	Myh6	0.103992	-1.58728	0.0285096	0.416997
Q03265	Atp5a1	1.45092	-0.765261	0.43816	-0.70075
Q04447	Ckb	2.89211	-4.90006	1.03306	-1.68939
Q05920	Pc	1.12315	-0.139173	0.642851	0.378914
Q08943	Ssrp1	0.586886	-0.813575	0.946504	-2.39229
Q0VE29	Samd12	0.582116	-1.54632	0.333274	1.23428
Q1HFZ0	Nsun2	0.0506467	-0.086532	3.38676	-3.19671
Q3TKT4	Smarca4	1.58957	2.58935	0.429925	0.26033
Q3TWW8	Srsf6	1.67839	-0.533057	0.280316	-0.152071
Q3U0V1	Khsrp	0.342462	-0.732848	0.992489	-1.55938
Q3UHX0	Nol8	0.321087	0.695729	2.87243	-3.66386
Q3UL36	Arglu1	0.0831587	-0.0300444	1.19222	0.357494
Q3URK3	Tet1	3.32182	2.76056	1.43452	0.437935
Q3UV17	Krt76	1.09567	0.6357	0.176372	0.103526
Q3UYG1	Ccdc160	0.921314	-1.47	0.0469534	-0.143251
Q3V1V3	Esf1	0.128263	0.269209	0.398613	-1.01551
Q4FK66	Prpf38a	0.196639	-1.30791	0.110291	-0.682034
Q4V9W2	Srek1ip1	0.373111	-0.0575926	0.213336	0.163403
Q501J6	Ddx17	0.534545	1.03893	0.654931	-0.829527
Q52KI8	Srrm1	0.261037	0.108158	0.064154	-0.0244555
Q569Z5	Ddx46	1.27487	0.793368	1.0415	-0.786664
Q569Z6	Thrap3	0.983676	2.11887	1.24529	-1.01831
Q5DW34	Ehmt1	0.389062	0.344458	4.23259	-1.10054
Q5IXF8	Glp2r	0.554731	0.533599	0.596375	1.71913
Q5PSV9	Mdc1	1.72648	1.86583	1.0362	-0.436665
Q5QD09	Taar7e	1.58304	4.98546	0.0784852	0.469183
Q5SFM8	Rbm27	0.183068	-0.320745	1.16496	-1.9856
Q5SNZ0	Ccdc88a	0.152986	1.29099	0.392996	-1.59834
Q60668	Hnrnpd	0.240214	1.07285	0.205872	-0.891591
Q60865	Caprin1	0.0412665	-0.0798554	0.280792	-0.402311
Q61029;Q61033	Tmpo	0.186748	0.543618	1.29349	-1.58817
Q61136	Prpf4b	0.956095	-0.255729	0.164313	-0.0992088
Q61191	Hcfc1	3.053	5.10684	2.63467	0.959494
Q61464	Znf638	0.520205	0.632432	1.90215	-1.3584
Q7TSF1;Q61495;Q7TSF0	Dsg1b;Dsg1a;Dsg1c	0.96686	1.73275	0.510371	1.01664
Q61656	Ddx5	0.296974	0.895323	1.19773	-1.66995
Q61686	Cbx5	0.312332	0.952814	1.03046	-1.92027
Q61753	Phgdh	2.05143	-4.15188	0.084334	-0.255841
Q61937	Npm1	0.339535	-0.404488	2.81856	-1.7607
Q62093	Srsf2	0.35862	0.270998	0.601328	-0.295655
Q62318	Trim28	1.13863	2.4055	0.216873	-0.247648
Q63918	Sdpr	0.40837	0.125109	0.920299	0.404917
Q640M1	Utp14a	0.180236	0.546587	1.48146	-2.40067
Q64213	Sf1	0.250903	0.357608	0.329493	-0.564586
Q64523;Q6GSS7	Hist2h2ac;Hist2h2aa1	0.528007	-0.586683	0.529453	-0.703825
Q6A068	Cdc5l	0.0507506	0.131992	0.889821	-1.4292
Q6DFW4	Nop58	0.0967768	0.252418	1.02231	-1.64212
Q6NS46	Pdcd11	0.512893	-0.710524	2.83694	-2.49337
Q80X95;Q6NTA4	Rraga;Rragb	0.558429	-0.164435	0.987387	0.412041
Q6NV83	U2surp	1.27156	0.573262	0.429281	-0.201572
Q6NZF1	Zc3h11a	0.833401	1.31402	0.287289	-0.751861
Q6P4S8	Ints1	2.75272	3.2371	1.15791	-0.445961
Q6P4T2	Snrnp200	0.471044	-0.997929	0.584174	-1.3731
Q6P5D8	Smchd1	3.99771	5.9785	4.91097	2.32453
Q6PDM2	Srsf1	0.0441727	0.0475997	0.436219	-0.401911
Q6PGC1	Dhx29	0.0326223	-0.101479	1.54143	-2.02358
Q6PR54	Rif1	3.63745	4.69062	2.18623	-0.476594
Q7TMK9	Syncrip	2.67644	-3.86344	0.647041	-1.58495
Q7TNC4	Luc7l2	0.699746	0.273539	2.06335	0.67361
Q7TPV4	Mybbp1a	0.181967	0.563668	1.12313	-1.97409
Q80TM6	R3hdm2	0.22274	0.939235	0.445057	1.01439
Q80WE4	Kif20b	4.72953	3.32254	2.22951	0.638163
Q80ZX8	Spag1	0.791261	-3.75348	0.299296	-1.73107
Q8BG05	Hnrnpa3	0.672096	-1.52675	0.896876	-1.79569
Q8BG79	Cwf19l2	0.844483	0.211963	0.348799	0.209034
Q8BJ05	Zc3h14	0.139334	0.23789	0.779802	-1.12248
Q8BJW6	Eif2a	0.0131435	0.0360901	1.0185	-1.28432
Q8BK67	Rcc2	0.061933	-0.152001	0.454287	-1.20056
Q8BL97	Srsf7	0.496011	-1.08166	0.812685	-1.348
Q8BTI8	Srrm2	2.12067	-0.136466	0.0850477	0.0466394
Q8BVY0	Rsl1d1	0.433595	0.678615	1.20094	-2.56634
Q8C2Q3	Rbm14	0.644195	-1.58844	0.3026	-0.781856
Q8C9B9	Dido1	1.59693	2.25896	0.282085	-0.263551
Q8CCS6	Pabpn1	0.436868	-1.05211	1.47217	-2.56451
Q8CGC6	Rbm28	0.00199084	0.00671633	1.5966	-2.53484
Q8CGF7	Tcerg1	0.157405	0.41258	1.9654	-2.9802
Q8CHY6	Gatad2a	0.55807	1.39771	0.116714	-0.275985
Q8CI11	Gnl3	0.137761	-0.0517894	0.383526	0.265836
Q8K019	Bclaf1	0.401056	-0.214379	0.183109	0.0786891
Q8K1A6	Cc2d1a	0.221542	0.477972	0.611123	-1.22437
Q8K224	Nat10	0.813586	1.30044	3.14542	-4.09459
Q8K310	Matr3	0.177799	0.479169	0.331268	-1.10684
Q8K327	Champ1	0.18647	0.65231	0.287881	-1.13594
Q8K4L0	Ddx54	0.247444	-0.55422	0.783701	-1.26246
Q8K4S1	Plce1	1.20038	4.90668	0.522772	2.33727
Q8K4Z5	Sf3a1	0.499895	1.38761	0.52974	-1.02389
Q8QZV7	Asun	0.873172	0.372589	1.5481	0.504133
Q8QZY9	Sf3b4	1.32693	-3.13814	0.533022	-0.668028
Q8R081	Hnrnpl	0.164516	0.673677	0.366214	-0.579373
Q8R149	Bud13	0.0740021	0.143286	1.90989	-2.051
Q8R326	Pspc1	4.50278	3.10447	1.5239	-0.500977
Q8VDD5	Myh9	0.0291387	-0.111031	0.368367	-0.676498
Q8VDJ3	Hdlbp	0.169123	0.316248	0.676182	-1.22454
Q8VDQ9	Kri1	0.454534	0.79193	3.20398	-2.19869
Q8VE37	Rcc1	0.737671	-0.942041	0.325614	-1.30224
Q8VE97;O35326	Srsf4;Srsf5	0.288351	0.195106	0.04885	0.0335798
Q8VEK3	Hnrnpu	0.270171	0.67085	1.2373	-1.53436
Q8VH51	Rbm39	0.160894	-0.0872898	0.86407	0.407075
Q8VI33	Taf9	2.47914	3.04234	0.0615504	-0.029099
Q8VIJ6	Sfpq	0.0519947	-0.0639327	1.16012	-1.10526
Q91VM5;Q9WV02	Rbmxl1;Rbmx	0.430443	-1.00677	0.704286	-1.64016
Q91YK2	Rrp1b	0.153018	-0.204165	3.52922	-3.08465
Q91ZA3	Pcca	1.15451	-0.237085	0.688196	0.315989
Q91ZW3	Smarca5	0.480741	0.658434	1.60492	-2.0473
Q920B9	Supt16h	1.31785	1.89056	0.474791	-0.244254
Q921F2	Tardbp	0.0136598	-0.0315453	1.03492	-1.32305
Q921L3	Tmco1	0.269734	-0.156296	1.02397	0.480254
Q922K7	Nop2	0.581586	0.807924	2.72052	-2.38671
Q922M7		0.0358714	0.265852	0.0595881	-0.33131
Q922P9	Glyr1	0.710736	1.00614	1.69622	-1.67647
Q922Q8	Lrrc59	0.00741848	0.0164476	0.688078	-1.13241
Q922U1	Prpf3	0.215357	0.557409	0.103931	-0.222149
Q923D5	Wbp11	0.15159	0.278109	0.829974	-0.869769
Q99020	Hnrnpab	0.176499	-0.200147	0.737466	-0.547318
Q99JF5;REV__Q8CIB9	Mvd	1.5173	4.12948	0.928756	3.46412
Q99JF8	Psip1	0.384331	-0.808807	0.593228	-1.21924
Q99K48	Nono	2.67685	3.91671	1.57354	-0.821117
Q99K70;Q7TT45	Rragc;Rragd	0.980732	-0.374145	0.855614	0.428968
Q99LX5	Mmtag2	0.0660989	-0.0327593	0.662105	0.365915
Q99MR8	Mccc1	1.32397	-0.321531	0.791443	0.28266
Q99NB9	Sf3b1	0.4148	0.984987	2.94665	-2.28811
Q99PL5	Rrbp1	0.0856711	0.214095	3.10036	-2.80746
Q99PV0	Prpf8	0.354024	0.869978	0.855618	-1.05099
Q9CPP0	Npm3	0.0106425	0.0348692	3.48187	-4.35408
Q9CPU0	Glo1	0.526633	-1.77167	0.0322865	0.0906754
Q9CQS8	Sec61b	0.316456	0.826275	0.486597	-0.676105
Q9CSN1	Snw1	1.12563	0.809231	1.37313	-0.568088
Q9CVI2	Fam133b	0.316314	-0.179504	0.156687	0.108236
Q9CX86	Hnrnpa0	0.0329232	-0.04972	0.637329	-0.603482
Q9CXW4	Rpl11	0.477725	-0.872633	0.655214	-0.879738
Q9CY57	Chtop	0.802556	1.53919	0.321052	-0.21706
Q9CY58	Serbp1	1.21858	-2.79652	0.206465	-0.692602
Q9CY66	Gar1	0.582226	2.1839	0.3372	1.41323
Q9CYI4	Luc7l	0.886544	0.248441	2.58144	0.727151
Q9CYX7	Rrp15	0.375287	0.200077	5.71065	-3.13305
Q9CZX8	Rps19	0.17383	-0.477642	0.671812	-0.948264
Q9D0D5	Gtf2e1	0.62169	1.70387	0.680517	-1.26912
Q9D0E1	Hnrnpm	0.517021	-0.434116	0.771595	-1.54042
Q9D0F4;Q5SZT7	Nkap;Nkapl	0.284867	-0.167118	0.0606391	0.0645356
Q9D0T1	Nhp2l1	0.706064	2.40314	0.26862	-0.731212
Q9D1J3	Sarnp	0.0275189	0.0595245	1.12519	-1.62679
Q9D554	Sf3a3	3.0529	-3.75375	0.312881	-0.782947
Q9D6Z1	Nop56	0.299143	-0.708361	0.302506	-0.758717
Q9D824	Fip1l1	1.48949	-1.10215	0.83729	-1.57839
Q9D8E6	Rpl4	1.12396	-2.10068	0.525411	-0.595361
Q9D8N0	Eef1g	0.45108	-1.04961	1.24586	-1.97967
Q9D903	Ebna1bp2	0.0584992	0.231874	0.942991	-2.08036
Q9D9I1	Tex43	1.78166	2.66877	0.619088	1.08395
Q9DBM1	Gpatch1	0.06734	0.0368686	0.109708	0.106446
Q9DBU6	Rsrc1	0.869943	-0.297075	0.479273	0.935411
Q9EP97	Senp3	0.180571	-0.826348	0.720324	-1.66143
Q9EQU5	Set	5.22881	-6.0558	0.311559	0.339667
Q9ERU9	Ranbp2	0.52757	-0.958497	0.840502	-1.87917
Q9ESX4	Zcchc17	1.08971	0.623599	0.804826	0.32556
Q9ESX5	Dkc1	0.00725111	0.0144703	1.05298	-1.79526
Q9JHU2	Palmd	0.919503	2.80638	1.05158	2.78422
Q9JIH2	Nup50	0.587117	0.940142	0.386837	-0.428409
Q9JIK5	Ddx21	0.744671	1.41251	2.47434	-1.94298
Q9JIX8	Acin1	0.354202	0.829455	1.13143	-1.27217
Q9JJI8	Rpl38	0.2787	-0.162563	0.334966	-0.200198
Q9JM93	Arl6ip4	0.686002	-0.236335	0.560969	0.283679
Q9QX47	Son	0.0439423	0.0285172	0.210809	0.123668
Q9QZQ8	H2afy	1.53564	-2.24866	0.110352	-0.303658
Q9R0U0	Srsf10	0.159476	-0.592613	1.37619	-2.69259
Q9R1C7	Prpf40a	1.1402	0.844184	1.07862	0.472907
Q9WTM5	Ruvbl2	4.27698	4.42909	3.88814	1.05342
Q9Z1K7	Apc2	0.760215	-0.230997	0.304722	0.195952
Q9Z1N5	Ddx39b	3.83286	-3.22744	2.06851	-2.10927
Q9Z1X4	Ilf3	0.324163	0.40759	0.185812	-0.369941
Q9Z204	Hnrnpc	0.560057	0.777969	1.18935	-0.995035
Q9Z315	Sart1	0.259591	-0.337198	1.29675	-2.13491

## Sheet: high confidence proteins
High Confidence Proteins
Approach B			Approach B
selected proteins			selected proteins
Mga	All Proteins		Zmym4	All Proteins
Tet1			Tuba1b
Hcfc1	13 Proteins		Slc3a2	25 proteins
Smchd1			Sub1
Luc7l2			Ppia
Kif20b			U2af2
Asun			Ppp1ca
Mvd			Snrpf
Luc7l			Dynll1
Tex43			Acta1
Palmd			Fh
Prpf40a			Vcp
Ruvbl2			Wdr18
Nsd1	Nucleolar Proteins		Hcfc1
Ncl			Cltc
Ddx46	7 Proteins		Smchd1
Kif20b			Mrps27
Pspc1			Rab14
Nono			Rnps1
Zcchc17			Rab1b
TOT without duplicates:	19		Dpm3
			Vps35
			Rpl38
			Samd3
			Rps5
			Zmym4	Nucleolar Proteins
			Tcof1
			Nsd1
			Ncl	10 proteins
			Sub1
			Apex1
			Sumo1
			Esf1
			Utp14a
			Pspc1
			TOT without duplicates:	33
